# Supplementary material for: AURKA emerges as a vulnerable target for KEAP1-deficient non-small cell lung cancer by activation of asparagine synthesis
Source: Cell Death Dis. 2024 Mar 23;15(3):233. doi: 10.1038/s41419-024-06577-x (PMC10960834; doi:10.1038/s41419-024-06577-x)
Supplement: Supplementary file 3 — Supplementary Table 1 [file 41419_2024_6577_MOESM3_ESM.xlsx]

## Sheet: MDA-MB-231
Supplementary Table 1. The normalized counts of sgRNAs in each group
sgRNA	Gene	input	Day 3		Day 7
			d3.dmso	d3.mln	d7.dmso	d7.mln
sgLIAS_5	LIAS	206.494	153.946	190.763	94.0176	80.8651
sgPCYOX1_8	PCYOX1	343.476	374.968	326.114	357.552	237.838
sgSLC39A2_6	SLC39A2	838.244	913.778	843.9	936.615	924.852
sgASIC1_2	ASIC1	224.895	171.539	224.374	178.776	165.128
sgAK1_4	AK1	410.944	396.96	383.343	429.49	245.313
sgAQP7_9	AQP7	1054.96	888.487	969.258	951.572	877.284
INTERGENIC435730	INTERGENIC	402.766	599.289	709.457	455.843	579.646
sgDUS4L_7	DUS4L	1339.15	1561.45	1528.83	1523.51	1242.2
sgNDUFS7_8	NDUFS7	862.778	1129.3	1048.29	1209.41	1061.44
sgCOMTD1_4	COMTD1	94.0469	74.7736	71.7633	45.5843	60.4789
sgGRIA2_5	GRIA2	312.808	280.401	212.565	416.669	192.989
sgSLC25A19_2	SLC25A19	852.555	730.142	720.358	783.48	730.504
sgSLC17A1_5	SLC17A1	854.6	909.379	821.19	757.839	732.542
sgNAMPT_7	NAMPT	615.394	563.001	528.686	365.387	505.577
sgCHST5_6	CHST5	517.258	398.06	474.183	371.085	455.97
sgSLC16A10_1	SLC16A10	210.583	188.034	183.496	138.177	229.004
sgSRD5A1_10	SRD5A1	310.764	263.907	304.313	223.648	243.954
sgBPHL_5	BPHL	639.928	665.265	715.816	648.864	637.407
sgENOSF1_8	ENOSF1	331.209	347.477	374.259	566.243	328.217
sgSLC9A6_4	SLC9A6	42.9344	45.0841	21.8015	24.2167	55.7222
sgAGPAT2_10	AGPAT2	754.419	649.871	564.114	502.852	597.994
sgACSM2B_1	ACSM2B	623.572	641.074	709.457	861.116	771.276
sgPMP2_10	PMP2	439.567	445.343	488.717	449.433	535.476
sgGGT1_4	GGT1	572.459	628.978	571.381	520.658	574.21
sgSLC5A8_7	SLC5A8	161.515	115.459	170.778	246.44	233.761
sgSLC38A3_3	SLC38A3	498.857	583.894	537.77	339.033	883.4
sgFUT9_10	FUT9	772.82	1056.73	902.946	1039.89	898.35
sgATP5F1_4	ATP5PB	226.939	277.102	168.962	344.731	156.294
sgGCNT7_5	GCNT7	435.478	525.615	510.518	445.159	419.275
sgECI1_9	ECI1	141.07	155.045	109.008	73.3622	92.4172
sgSLC2A12_6	SLC2A12	537.703	634.476	561.389	627.496	602.071
sgGALE_6	GALE	504.991	472.833	525.961	315.529	503.538
sgUST_10	UST	549.97	456.339	515.06	712.255	614.303
sgMFSD5_7	MFSD5	249.429	148.448	192.58	111.824	167.846
sgSQLE_2	SQLE	895.49	1039.13	1190	1159.55	1478
sgSLC44A2_7	SLC44A2	204.45	269.405	243.45	247.152	162.41
sgSQLE_6	SQLE	65.4239	72.5744	66.3129	91.8809	64.5562
sgPTGFRN_9	PTGFRN	141.07	106.662	125.359	86.8951	36.6951
sgSLC25A17_3	SLC25A17	470.234	303.493	329.748	252.85	250.75
sgKCNA1_6	KCNA1	1533.37	1524.06	1641.47	1740.75	1891.84
sgFN3K_6	FN3K	298.497	247.413	266.16	171.653	252.788
sgSFXN2_2	SFXN2	1169.45	1205.17	1207.26	1092.6	1308.11
sgAMY2A_4	AMY2A	267.829	308.991	311.58	435.188	382.58
sgKCTD16_3	KCTD16	102.225	113.26	157.152	106.838	77.4674
sgDUS4L_2	DUS4L	596.993	675.162	637.694	698.722	646.241
sgGBE1_4	GBE1	431.389	516.818	418.771	422.367	315.306
sgGCNT7_2	GCNT7	547.925	431.048	526.87	339.033	443.059
sgFABP2_4	FABP2	646.061	709.25	652.228	597.582	539.554
sgSLC35F3_5	SLC35F3	316.897	240.815	330.656	336.184	198.425
sgHACL1_5	HACL1	1138.78	1253.56	1253.59	994.308	1609.15
sgACOT13_3	ACOT13	1431.15	1459.19	1249.95	1210.83	1591.48
sgDAGLB_10	DAGLB	971.136	1019.34	1033.75	1008.55	620.419
sgGFPT2_10	GFPT2	474.323	367.27	521.419	474.362	506.936
sgSULT1E1_5	SULT1E1	94.0469	139.651	91.748	64.1029	127.074
sgDGKE_3	DGKE	210.583	261.708	250.717	211.54	147.46
sgUGT2B7_4	UGT2B7	139.026	58.2794	74.4885	99.7157	67.2743
sgEXT2_7	EXT2	392.543	315.589	357.908	324.788	208.618
sgUCK2_5	UCK2	184.005	157.245	213.473	205.842	172.603
sgCYP4Z1_9	CYP4Z1	605.171	700.453	812.106	785.617	905.145
sgRPE_10	RPE	803.487	1003.95	927.472	968.666	1006.4
sgLEPREL1_6	P3H2	1185.81	1049.03	978.342	1055.56	1142.98
sgSLC30A5_5	SLC30A5	251.473	269.405	234.366	403.848	221.53
sgECHDC1_6	ECHDC1	349.609	372.768	516.877	354.703	303.754
sgKCTD9_1	KCTD9	1817.56	1903.43	2010.28	2611.84	2120.84
sgBLVRB_10	BLVRB	79.7354	74.7736	79.0304	116.81	118.919
sgHYAL4_1	HYAL4	445.7	384.864	585.007	549.861	537.515
sgCHRNA9_9	CHRNA9	421.166	390.362	272.519	435.188	254.147
sgKCNQ1_10	KCNQ1	758.508	769.728	956.541	679.491	688.372
sgGALNTL5_2	GALNTL5	644.017	948.965	690.381	858.979	645.562
sgLEP_10	LEP	607.216	470.634	385.16	282.765	263.661
sgSOAT1_4	SOAT1	423.211	586.093	477.816	693.024	584.403
sgB3GNT5_2	B3GNT5	967.047	992.95	830.274	1772.8	710.118
sgACAA1_6	ACAA1	652.195	566.3	583.19	636.043	730.504
sgFMO4_7	FMO4	386.41	443.144	525.053	614.676	301.036
sgSUCLG2_7	SUCLG2	1120.38	1052.33	1263.58	1143.88	1183.76
sgABCB10_9	ABCB10	584.726	864.295	607.717	704.42	561.299
sgUGT2B4_10	UGT2B4	547.925	631.177	623.16	810.546	715.554
sgGGT7_2	GGT7	226.939	200.129	208.931	296.298	167.166
sgGSTA3_3	GSTA3	721.707	652.07	813.014	876.786	782.149
sgCLCA1_8	CLCA1	253.518	208.926	241.633	320.515	160.371
sgPDXP_10	PDXP	729.885	715.847	604.083	577.639	520.526
sgRDH13_1	RDH13	406.855	437.646	529.595	408.834	470.241
sgSIRT2_2	SIRT2	282.141	357.374	376.984	239.318	368.989
sgPDK4_5	PDK4	572.459	773.027	575.015	881.771	694.488
sgSLC25A27_6	SLC25A27	333.253	502.523	577.74	681.628	558.581
sgGUCY1A2_4	GUCY1A2	108.358	118.758	81.7556	59.8294	199.784
sgTRPC3_1	TRPC3	122.67	153.946	119	142.451	90.3786
INTERGENIC92923	INTERGENIC	359.831	459.638	337.015	397.438	307.831
sgCOQ9_9	COQ9	625.616	689.457	635.877	684.477	577.608
sgST6GAL1_2	ST6GAL1	549.97	524.515	452.381	491.456	574.21
sgKCNK5_5	KCNK5	61.3349	70.3752	89.9312	60.5417	126.394
sgNIPA1_6	NIPA1	654.239	465.136	394.244	294.873	600.712
sgCYP2A7_9	CYP2A7	535.658	466.236	668.579	619.662	651.677
sgSLC22A16_8	SLC22A16	261.696	216.624	238.908	185.898	219.491
sgSLC44A2_4	SLC44A2	112.447	79.1721	99.9235	49.1456	113.483
sgABCF1_1	ABCF1	186.049	208.926	102.649	141.026	61.838
sgCYP3A43_5	CYP3A43	329.164	208.926	231.641	229.346	98.5331
sgACOT9_8	ACOT9	850.511	714.748	763.053	904.564	531.399
sgLDHA_8	LDHA	842.333	897.283	619.526	1003.57	810.01
sgSLC25A10_6	SLC25A10	333.253	335.382	386.068	230.771	195.028
sgCYP1A1_6	CYP1A1	114.492	189.133	161.694	125.357	103.969
sgABCC5_4	ABCC5	1202.16	1160.09	1140.04	937.327	1154.54
sgCYB5D1_8	CYB5D1	370.054	442.044	418.771	527.069	402.966
sgKCTD8_6	KCTD8	850.511	798.318	774.862	835.475	768.558
sgCDS2_10	CDS2	1543.6	1403.11	1170.01	1492.89	964.945
sgTPO_2	TPO	519.302	484.929	512.335	524.219	400.928
sgOTC_3	OTC	267.829	166.041	267.977	221.511	222.209
sgSLC35E2_5	SLC35E2B	619.483	650.97	598.633	606.841	557.901
sgPRPSAP2_4	PRPSAP2	547.925	530.013	509.61	485.045	307.831
sgPLA2G2F_9	PLA2G2F	423.211	363.972	347.916	477.211	368.31
sgPFKFB1_4	PFKFB1	378.232	390.362	311.58	456.555	233.082
sgGSTM2_2	GSTM2	202.405	197.93	140.801	188.035	114.842
sgCHRNA7_3	CHRNA7	572.459	608.085	684.931	584.761	432.866
sgENTPD4_3	ENTPD4	793.265	813.713	753.969	941.601	750.21
sgNR1H2_9	NR1H2	619.483	758.732	605.9	568.379	504.218
sgNAGPA_8	NAGPA	783.042	680.66	719.45	604.704	488.588
sgGYG1_2	GYG1	590.86	443.144	487.809	487.182	493.345
sgKDM5D_3	KDM5D	368.009	391.462	366.992	381.769	366.951
sgNUDT16L1_9	NUDT16L1	116.536	137.452	109.008	114.673	75.4288
sgSIRT4_8	SIRT4	390.499	400.259	426.038	300.572	339.09
sgLOX_4	LOX	1621.29	1561.45	1577.88	1826.22	1234.04
sgKCNQ1_3	KCNQ1	294.408	272.704	295.229	237.181	307.831
sgPIK3CG_1	PIK3CG	533.614	500.323	462.374	675.218	604.11
sgINPP5F_1	INPP5F	1009.98	1197.48	1170.92	1302.71	1058.72
sgGPX6_10	GPX6	83.8244	129.754	168.962	147.437	135.908
sgALG11_2	ALG11	89.9579	90.1682	66.3129	136.041	205.221
sgPLIN2_9	PLIN2	511.124	545.408	545.946	545.587	581.005
sgNUDT17_7	NUDT17	233.073	278.202	286.145	333.335	331.615
sgPLA2G4F_1	PLA2G4F	384.365	459.638	301.587	374.646	325.499
sgSLC39A2_10	SLC39A2	619.483	694.955	671.305	724.363	667.986
sgGAD1_4	GAD1	494.768	434.347	446.931	464.39	427.43
sgLGSN_3	LGSN	664.462	671.863	575.015	1019.24	462.086
sgBCAT1_4	BCAT1	288.274	300.194	171.687	248.577	202.502
sgSLC7A14_9	SLC7A14	1382.08	1384.41	1419.82	1015.68	1573.13
sgSLC17A8_9	SLC17A8	856.644	914.877	1036.48	707.981	943.879
sgSLC24A1_3	SLC24A1	578.593	542.109	571.381	569.092	518.488
sgATP11C_6	ATP11C	670.595	566.3	584.099	569.092	667.986
sgNT5DC1_1	NT5DC1	443.656	416.753	452.381	359.689	430.827
sgRHAG_6	RHAG	214.672	410.155	288.87	426.641	383.939
sgABCB8_9	ABCB8	783.042	789.521	685.839	640.317	633.33
sgPOFUT2_4	POFUT2	719.663	631.177	661.312	629.633	514.411
INTERGENIC1268457	INTERGENIC	2359.35	2040.88	2188.33	1992.18	1948.24
sgCYCS_2	CYCS	2451.35	1510.87	2031.17	933.766	1806.21
sgAHCY_7	AHCY	314.853	140.75	189.855	133.192	104.649
sgPON3_2	PON3	441.611	291.397	354.274	421.655	234.441
sgALDH3B2_6	ALDH3B2	870.956	756.533	763.961	664.534	718.952
sgSLC10A7_4	SLC10A7	214.672	214.424	197.122	267.808	286.086
sgSLC35A4_8	SLC35A4	271.918	361.772	421.496	261.397	324.819
sgSLC46A2_3	SLC46A2	913.89	951.164	750.335	749.292	712.836
sgGLRB_6	GLRB	911.846	1038.03	1199.99	999.293	1304.03
sgSLC35C1_3	SLC35C1	257.607	362.872	335.198	255.699	279.97
sgDEGS2_6	DEGS2	672.64	612.484	554.122	507.838	440.341
sgMINPP1_9	MINPP1	658.328	689.457	826.64	591.884	849.423
sgELOVL2_9	ELOVL2	431.389	526.714	497.801	467.239	693.129
sgFABP4_9	FABP4	889.356	767.529	832.091	870.375	704.002
sgABCB11_9	ABCB11	400.721	442.044	341.557	396.726	377.144
sgACOT2_7	ACOT2	429.344	407.956	452.381	262.822	377.823
sgGCNT7_3	GCNT7	425.255	427.749	481.45	507.838	619.06
sgMBOAT2_1	MBOAT2	149.248	129.754	158.969	69.801	167.846
sgABCB9_5	ABCB9	96.0914	57.1798	86.2976	86.8951	66.5948
sgGLOD5_7	GLOD5	576.548	702.652	608.625	571.228	483.831
sgGPX7_1	GPX7	210.583	175.938	408.778	212.252	222.209
sgTXNRD2_7	TXNRD2	425.255	302.393	330.656	401.712	290.842
sgSLC25A18_4	SLC25A18	1093.81	1284.35	979.251	1166.67	963.586
sgTXNRD3_10	TXNRD3	384.365	526.714	472.366	605.417	424.032
sgCYP4Z1_7	CYP4Z1	535.658	688.357	533.228	758.551	439.661
sgSLC35B2_7	SLC35B2	480.457	435.446	407.87	465.102	434.225
sgGRIA4_4	GRIA4	462.056	448.642	434.213	414.532	391.414
sgNIT2_1	NIT2	629.705	780.725	799.388	791.315	719.631
sgSOAT1_3	SOAT1	848.466	701.553	732.167	772.796	680.898
sgCDS2_9	CDS2	821.888	840.104	822.098	749.292	1142.98
sgARSD_3	ARSD	601.082	648.771	693.106	711.543	692.45
sgSLC44A1_5	SLC44A1	239.206	233.118	251.626	249.289	202.502
sgAGPAT5_2	AGPAT5	478.412	512.419	477.816	490.031	332.294
sgAQP2_9	AQP2	392.543	374.968	394.244	380.344	267.059
sgACSM2A_3	ACSM2A	715.574	757.633	740.343	792.027	677.5
sgCACNA1F_4	CACNA1F	171.738	228.719	217.107	200.856	188.912
sgPGM1_6	PGM1	596.993	579.496	704.007	537.04	564.696
sgTET2_2	TET2	380.276	403.558	446.022	277.067	426.071
sgACOT2_6	ACOT2	541.792	592.691	560.48	595.445	598.673
sgELOVL6_3	ELOVL6	51.1124	57.1798	25.4351	22.0799	53.6835
sgCA10_3	CA10	592.904	460.737	449.656	372.509	392.094
sgNUDT7_9	NUDT7	165.604	282.6	172.595	203.705	118.24
sgGLRA4_4	GLRA4	124.714	211.126	149.885	207.266	214.055
sgARSA_5	ARSA	1057	899.483	884.778	793.452	726.427
sgINPP5D_7	INPP5D	206.494	217.723	188.946	183.762	197.066
sgSLC34A1_7	SLC34A1	151.293	193.532	128.084	134.616	135.228
INTERGENIC160615	INTERGENIC	862.778	908.28	872.968	886.045	969.022
sgBPNT1_2	BPNT1	126.759	108.862	82.664	71.9377	110.085
sgCPT1B_8	CPT1B	560.192	480.53	428.763	490.744	431.507
sgHYAL3_7	HYAL3	368.009	591.591	378.801	544.875	337.731
sgCBR4_6	CBR4	1584.49	1652.72	1523.38	1436.62	1847.67
sgHMGCLL1_4	HMGCLL1	194.227	336.481	238.908	411.683	371.028
sgGCNT4_4	GCNT4	832.11	754.334	811.198	712.967	646.241
sgMGST3_6	MGST3	73.6019	87.969	86.2976	115.385	116.201
sgHEPHL1_6	HEPHL1	1402.52	1509.77	1537.01	1541.32	1794.66
sgGBA3_8	GBA3	265.785	405.757	457.832	430.914	279.97
sgUGT2B7_8	UGT2B7	415.033	454.14	464.19	346.156	607.507
sgCYP11B1_1	CYP11B1	613.349	748.836	436.03	632.482	322.101
sgGLCE_10	GLCE	611.305	589.392	458.74	440.886	413.839
sgATP8A1_10	ATP8A1	312.808	153.946	160.786	129.63	181.437
sgMOCOS_10	MOCOS	511.124	493.726	424.221	459.404	361.514
sgMPO_5	MPO	267.829	167.141	305.221	119.659	96.4945
sgSLC39A11_5	SLC39A11	511.124	549.806	557.755	445.159	586.442
sgPFKFB3_9	PFKFB3	748.286	698.254	704.007	664.534	611.585
sgNMNAT1_3	NMNAT1	1392.3	1295.34	1135.49	1262.83	1382.18
sgCYP26C1_1	CYP26C1	828.021	718.047	681.297	768.523	1035.62
sgB4GALT2_3	B4GALT2	515.213	567.4	466.007	425.928	447.136
sgINPP4A_2	INPP4A	51.1124	95.6663	46.3282	95.4421	0
sgB4GALT2_9	B4GALT2	462.056	421.151	460.557	457.98	295.599
sgGAL3ST2_8	GAL3ST2	607.216	436.546	532.32	331.198	452.573
sgNDUFC1_5	NDUFC1	415.033	598.189	625.885	519.946	532.758
sgSLC1A7_6	SLC1A7	392.543	391.462	366.084	340.458	337.051
sgCOX7A2_1	COX7A2	437.522	513.519	464.19	800.574	453.932
sgGLT6D1_6	GLT6D1	455.923	356.274	474.183	538.465	489.268
sgPLOD1_10	PLOD1	175.827	203.428	192.58	177.351	169.205
sgOCA2_1	OCA2	147.204	229.819	212.565	363.25	346.565
sgNAPEPLD_3	NAPEPLD	255.562	344.179	379.709	311.255	276.572
sgAGPAT4_4	AGPAT4	729.885	740.039	758.511	863.965	977.856
sgMGAT5_6	MGAT5	625.616	435.446	523.236	553.422	452.573
sgCYP19A1_7	CYP19A1	537.703	593.791	631.335	623.223	578.967
sgDHTKD1_4	DHTKD1	639.928	907.18	630.427	776.358	555.183
sgPLOD3_6	PLOD3	515.213	573.998	482.358	399.575	395.491
sgOTC_9	OTC	282.141	395.86	309.763	388.891	430.148
sgNRF1_3	NRF1	175.827	170.44	175.32	315.529	222.889
sgSLC6A8_8	SLC6A8	94.0469	97.8655	173.504	57.6926	86.3014
sgTXNRD3_4	TXNRD3	124.714	70.3752	47.2366	51.2823	42.8109
sgPIK3R3_10	PIK3R3	323.031	308.991	386.068	318.378	232.402
sgIL4I1_5	IL4I1	351.653	318.888	318.847	382.481	407.044
sgSUMF1_10	SUMF1	1535.42	1639.52	1447.98	1435.19	1519.45
INTERGENIC970305	INTERGENIC	2942.03	2912.87	3064.93	3811.28	3090.54
sgIVD_5	IVD	408.899	378.267	499.618	378.92	380.542
sgACSM1_7	ACSM1	32.712	46.1837	59.9541	27.7779	96.4945
sgLOX_5	LOX	601.082	504.722	533.228	500.003	504.897
sgSULT6B1_1	SULT6B1	531.569	633.377	380.618	516.385	445.777
sgMAN2A1_3	MAN2A1	255.562	274.903	221.649	314.817	237.159
sgCNGA3_7	CNGA3	202.405	351.876	255.259	220.087	266.379
sgSLC17A2_7	SLC17A2	854.6	956.663	878.419	1087.61	982.613
sgPLA2G4B_10	PLA2G4B	239.206	244.114	261.618	215.101	302.395
sgACOT2_9	ACOT2	821.888	738.939	813.923	895.304	666.627
sgCES5A_10	CES5A	525.436	443.144	559.572	562.681	548.388
sgNDUFB3_3	NDUFB3	607.216	715.847	792.121	865.39	787.585
sgEXTL3_5	EXTL3	654.239	635.576	713.999	656.699	638.087
sgB3GNT6_9	B3GNT6	288.274	381.565	425.129	306.27	360.155
sgSTEAP1_8	STEAP1	594.949	460.737	555.03	431.626	504.218
sgDUS4L_1	DUS4L	339.387	445.343	268.885	443.735	388.696
sgSTARD3NL_5	STARD3NL	650.15	490.427	632.244	548.436	734.581
sgSLC37A4_4	SLC37A4	263.74	410.155	316.122	507.838	298.997
sgHPGD_1	HPGD	300.541	363.972	363.358	448.008	363.553
INTERGENIC711910	INTERGENIC	686.951	693.855	578.648	617.525	593.237
sgFABP9_1	FABP9	466.145	566.3	527.778	574.79	598.673
sgADCY10_6	ADCY10	302.586	300.194	413.32	207.978	240.557
sgDUS4L_10	DUS4L	1377.99	1673.61	1560.62	1647.45	1366.55
sgCYP2C9_5	CYP2C9	582.682	601.488	549.58	584.761	445.098
sgEXT1_2	EXT1	421.166	472.833	420.587	480.772	286.765
sgAKR1C4_7	AKR1C4	339.387	369.47	513.244	349.005	307.831
sgPIGP_7	PIGP	891.401	1082.02	1154.57	1363.97	1335.29
sgDHRS9_9	DHRS9	1091.76	1394.31	1045.56	1228.64	1245.59
sgZACN_2	ZACN	308.719	229.819	308.855	276.355	284.047
sgECI1_3	ECI1	130.848	122.057	60.8625	87.6073	28.5406
sgNUDT15_7	NUDT15	552.014	475.032	492.351	470.088	538.874
sgGNPTAB_6	GNPTAB	231.028	345.278	321.572	336.896	188.232
sgSCCPDH_6	SCCPDH	141.07	148.448	208.023	136.041	270.456
sgSLC7A9_3	SLC7A9	509.08	357.374	414.229	240.742	571.492
sgCHRNB4_7	CHRNB4	529.525	393.661	436.03	289.175	440.341
sgMGAT4C_2	MGAT4C	447.745	277.102	443.297	295.586	334.333
sgABHD6_8	ABHD6	783.042	1013.84	727.625	930.205	737.979
sgMTHFD1L_5	MTHFD1L	453.878	325.485	400.603	313.392	274.534
sgTKT_2	TKT	94.0469	98.9651	51.7786	25.6412	39.4132
sgNAA35_4	NAA35	308.719	325.485	273.427	287.751	168.526
sgADH5_4	ADH5	1169.45	1155.69	882.961	1040.6	778.072
sgARSD_6	ARSD	269.874	338.681	372.442	307.694	316.665
sgQPRT_2	QPRT	727.841	828.008	753.06	653.138	454.611
sgLIPF_5	LIPF	171.738	196.831	182.588	187.323	236.479
sgHS6ST1_8	HS6ST1	341.431	329.884	328.839	248.577	354.04
sgLEP_2	LEP	699.218	552.005	578.648	649.576	627.214
sgNQO1_9	NQO1	946.602	901.682	876.602	1424.51	996.883
INTERGENIC457886	INTERGENIC	715.574	594.89	692.198	659.548	875.246
sgHAGH_8	HAGH	451.834	389.263	475.091	398.15	428.109
sgMAGT1_9	MAGT1	1187.85	1272.25	1100.07	1270.66	1375.39
sgCERS6_3	CERS6	733.974	730.142	808.472	850.432	879.323
sgECHDC2_3	ECHDC2	157.426	80.2717	132.626	81.9093	199.105
sgFTCD_2	FTCD	967.047	1035.83	943.823	784.192	943.879
sgJMJD1C_8	JMJD1C	455.923	434.347	490.534	442.31	343.167
sgTRPC6_6	TRPC6	351.653	625.679	516.877	747.155	435.584
sgMPC2_5	MPC2	492.724	477.232	405.145	568.379	525.283
sgPDE7B_6	PDE7B	386.41	480.53	406.961	485.045	313.947
sgFADS6_9	FADS6	911.846	818.111	784.854	847.583	763.801
sgSLC6A4_1	SLC6A4	1048.83	787.322	763.053	683.052	764.481
sgBPGM_8	BPGM	662.417	704.851	611.35	737.896	697.206
sgGXYLT1_8	GXYLT1	169.693	248.512	153.519	151.71	267.059
sgFECH_10	FECH	425.255	458.538	417.862	668.095	508.295
sgCBR3_8	CBR3	676.729	760.932	729.442	922.37	803.894
sgCHRNA1_9	CHRNA1	447.745	749.935	685.839	747.155	621.098
sgSLC25A44_9	SLC25A44	539.747	352.975	535.954	342.595	536.156
sgSLC25A25_9	SLC25A25	2428.86	2642.37	2478.1	2532.07	2934.25
sgSLC36A3_5	SLC36A3	1140.83	962.161	943.823	1004.99	930.968
sgUTY_4	UTY	862.778	754.334	787.579	864.677	694.488
sgNAT14_6	NAT14	511.124	582.794	634.06	660.26	738.658
sgALKBH1_2	ALKBH1	318.942	363.972	412.412	472.225	291.522
sgHK2_5	HK2	308.719	259.508	205.297	218.662	237.159
sgSLC35A2_4	SLC35A2	435.478	286.999	321.572	252.85	332.294
sgSC5D_1	SC5D	1177.63	1260.16	1205.44	998.581	1403.25
sgAPOA5_9	APOA5	942.513	915.977	868.426	787.754	962.906
sgCA12_3	CA12	235.117	178.137	173.504	198.007	128.433
sgKCNT1_4	KCNT1	584.726	704.851	597.725	631.058	616.341
sgACE_7	ACE	564.281	660.867	722.175	519.946	451.214
sgBCKDHA_10	BCKDHA	887.312	818.111	936.556	991.459	935.045
sgSMPD2_3	SMPD2	433.433	420.052	398.786	321.227	412.48
sgNOX4_1	NOX4	231.028	184.735	192.58	218.662	103.29
sgSRD5A1_9	SRD5A1	670.595	704.851	717.633	658.836	871.168
sgOGFOD3_9	OGFOD3	707.396	893.985	837.541	878.922	931.647
sgB3GAT2_7	B3GAT2	578.593	512.419	411.503	538.465	328.217
sgIP6K2_7	IP6K2	437.522	409.056	466.007	330.486	594.596
sgATP6V0A4_9	ATP6V0A4	601.082	669.664	618.618	770.66	657.114
sgBCAT2_7	BCAT2	351.653	437.646	347.916	335.472	279.29
sgPGAM5_6	PGAM5	838.244	832.406	879.327	1013.54	901.068
sgIL6_4	IL6	1257.37	1450.39	1186.37	1417.39	1335.29
sgSLC25A44_1	SLC25A44	852.555	758.732	958.358	819.805	581.005
sgPXDN_10	PXDN	840.288	918.176	793.938	717.953	703.322
sgDHRS7_5	DHRS7	468.19	707.051	585.915	556.983	857.578
sgGABRA5_8	GABRA5	907.757	727.943	704.007	887.469	667.307
sgGLYAT_6	GLYAT	173.782	307.891	316.122	245.016	268.418
sgSLC17A4_4	SLC17A4	2026.1	2132.15	1834.05	1835.48	2143.94
sgAGPS_6	AGPS	288.274	268.305	233.458	159.545	291.522
sgCACNA1G_5	CACNA1G	40.8899	39.586	34.519	0	20.3862
sgSLC7A6_1	SLC7A6	691.04	481.63	483.267	377.495	464.125
sgPPAPDC1B_7	PLPP5	486.59	493.726	731.259	475.074	528.681
sgGXYLT1_7	GXYLT1	408.899	394.761	419.679	302.708	481.113
sgDDHD1_4	DDHD1	286.23	244.114	273.427	237.893	289.483
sgCHST14_10	CHST14	357.787	420.052	372.442	336.184	428.109
sgGPX6_2	GPX6	521.347	563.001	553.213	540.601	569.453
sgPLCH2_5	PLCH2	729.885	841.203	622.251	778.494	685.654
sgSLC37A1_4	SLC37A1	1306.43	1229.37	1152.75	922.37	947.956
sgDOLPP1_8	DOLPP1	273.963	247.413	243.45	222.936	231.723
sgADC_9	AZIN2	323.031	443.144	366.992	381.056	393.453
sgCDIPT_5	CDIPT	684.907	609.185	516.877	662.397	471.6
sgCYP4X1_2	CYP4X1	310.764	323.286	330.656	553.422	257.545
sgCOX15_1	COX15	791.22	676.261	791.213	536.328	701.284
sgNDUFA13_9	NDUFA13	408.899	508.021	439.664	505.701	612.264
sgGLUD1_8	GLUD1	92.0024	139.651	89.0228	84.7583	19.0271
sgCHST4_6	CHST4	656.284	696.054	718.541	713.679	669.345
sgMGST1_3	MGST1	1574.26	1669.21	1351.69	1675.94	1616.62
sgARSB_8	ARSB	641.972	567.4	634.06	462.253	576.249
sgKDM5C_5	KDM5C	746.241	1066.62	717.633	1185.9	528.001
sgACBD7_8	ACBD7	977.27	1079.82	1230.88	993.595	1263.26
sgKCNJ10_4	KCNJ10	316.897	127.555	218.015	144.588	206.58
INTERGENIC47459	INTERGENIC	592.904	523.415	491.442	383.905	362.874
sgSULT1A2_3	SULT1A2	370.054	297.995	276.152	363.962	198.425
sgAMY2A_1	AMY2A	764.642	819.211	842.083	981.487	847.384
sgHSD17B13_4	HSD17B13	331.209	456.339	378.801	321.227	441.02
sgPDE6H_6	PDE6H	372.098	370.569	335.198	365.387	274.534
sgIL4I1_3	IL4I1	406.855	384.864	428.763	294.873	485.19
sgPPARG_3	PPARG	834.155	998.448	950.182	903.851	850.103
sgNDUFA3_8	NDUFA3	672.64	638.875	629.518	534.903	590.519
sgALKBH8_8	ALKBH8	969.092	615.783	680.389	663.109	1014.55
sgASPG_5	ASPG	239.206	343.079	257.984	304.133	193.668
sgLDHAL6A_9	LDHAL6A	570.415	465.136	447.839	408.122	555.862
sgC12orf5_5	TIGAR	239.206	257.309	235.275	331.911	279.29
sgCHRNA1_1	CHRNA1	703.307	735.64	766.686	675.218	797.099
sgSLC40A1_1	SLC40A1	280.096	227.62	207.114	345.444	275.893
sgDHRS11_8	DHRS11	793.265	722.445	648.595	595.445	604.789
sgSLC25A30_8	SLC25A30	956.825	1119.41	1025.58	1111.12	866.412
sgGRIN2D_1	GRIN2D	355.742	501.423	495.984	418.806	513.052
sgLRAT_9	LRAT	629.705	632.277	591.366	516.385	548.388
sgGLT6D1_3	GLT6D1	1469.99	1418.5	1489.77	1792.03	1583.32
sgKCNG1_4	KCNG1	464.101	472.833	495.984	363.962	521.886
sgSLC19A2_2	SLC19A2	202.405	164.942	182.588	142.451	293.561
sgUGT2B11_2	UGT2B11	570.415	656.468	634.06	715.104	538.874
sgSLC12A8_5	SLC12A8	419.122	620.181	513.244	930.205	706.04
sgARSE_8	ARSL	993.626	1066.62	942.915	1247.87	1212.3
sgAKR1B15_10	AKR1B15	1108.12	1117.21	1092.8	976.501	1034.26
sgAMACR_8	AMACR	100.18	94.5666	69.0381	93.3054	72.0311
sgAASDH_8	AASDH	316.897	359.573	315.213	303.421	453.932
sgMMAA_8	MMAA	852.555	1404.2	971.075	1090.46	1108.33
sgOSBPL8_1	OSBPL8	537.703	554.204	646.778	502.14	827.678
sgSLC30A6_9	SLC30A6	425.255	286.999	451.473	334.047	468.882
sgDSE_4	DSE	200.361	179.237	140.801	240.03	97.174
sgSLCO4C1_6	SLCO4C1	421.166	321.087	366.992	502.852	182.796
sgHADHA_5	HADHA	531.569	621.281	624.976	893.167	557.222
sgINPP5F_6	INPP5F	576.548	688.357	810.289	730.773	1188.51
sgSLC16A4_2	SLC16A4	509.08	378.267	416.954	387.467	411.8
sgSCN10A_3	SCN10A	181.96	196.831	195.305	297.722	239.198
sgACADM_7	ACADM	349.609	389.263	358.816	342.595	310.549
sgLYPLAL1_9	LYPLAL1	932.291	1032.54	1096.43	993.595	1034.26
sgSLC2A8_6	SLC2A8	967.047	713.648	627.702	653.85	703.322
sgGLB1L_4	GLB1L	200.361	181.436	181.679	312.68	223.568
sgJMJD1C_6	JMJD1C	832.11	968.758	865.701	1012.11	871.848
sgGALK1_5	GALK1	480.457	499.224	487.809	404.561	379.182
sgSLC2A11_6	SLC2A11	290.319	215.524	194.397	161.682	146.78
sgSLC18B1_4	SLC18B1	104.269	96.7659	78.122	25.6412	49.6063
sgACYP1_9	ACYP1	560.192	637.775	651.32	650.289	630.612
sgCRAT_10	CRAT	936.38	733.441	723.083	771.372	543.631
sgSLC26A10_6	SLC26A10P	188.094	229.819	212.565	129.63	197.066
sgABCB4_5	ABCB4	537.703	614.683	573.198	581.912	377.144
sgAOC1_6	AOC1	862.778	842.303	862.976	1032.06	708.759
sgPLD1_10	PLD1	527.48	453.04	583.19	556.983	500.14
sgDUOX1_1	DUOX1	582.682	480.53	522.328	407.41	600.712
sgALDH16A1_8	ALDH16A1	408.899	440.944	327.931	288.463	533.438
sgCACNB2_10	CACNB2	186.049	237.516	317.939	322.651	271.136
sgPDE4D_6	PDE4D	566.326	701.553	739.434	613.251	533.438
sgCKMT1A_10	CKMT1A	846.422	836.805	756.694	992.883	800.496
sgTP53I3_1	TP53I3	713.529	948.965	780.312	806.272	837.191
sgNDST3_8	NDST3	662.417	708.15	689.472	925.931	696.527
sgIL6_9	IL6	848.466	840.104	943.823	689.463	769.917
sgFUT6_6	FUT6	668.551	621.281	658.587	596.869	542.272
sgSLC18A3_1	SLC18A3	108.358	113.26	142.618	200.856	106.688
sgALAD_8	ALAD	400.721	280.401	297.045	304.133	441.7
sgABCB1_6	ABCB1	457.967	395.86	376.984	294.161	354.719
sgSLC39A6_4	SLC39A6	396.632	240.815	239.817	212.964	313.947
sgSULT2B1_10	SULT2B1	425.255	484.929	462.374	579.775	758.365
sgIDI1_3	IDI1	429.344	427.749	313.397	350.429	362.874
sgGPD1_6	GPD1	443.656	404.657	302.496	415.245	314.626
INTERGENIC460739	INTERGENIC	1645.82	1513.07	1561.53	1782.77	1616.62
sgPAICS_10	PAICS	372.098	258.409	225.282	74.0745	148.819
INTERGENIC921023	INTERGENIC	511.124	563.001	470.549	513.536	611.585
sgQDPR_3	QDPR	312.808	388.163	376.984	377.495	341.128
sgPLA2G7_8	PLA2G7	57.2459	79.1721	22.7099	150.998	53.6835
sgABHD4_8	ABHD4	1330.97	1299.74	1388.94	1387.47	1313.55
sgSLC25A19_9	SLC25A19	251.473	232.018	266.16	147.437	185.514
sgSMOX_3	SMOX	363.92	391.462	484.175	280.628	382.58
sgTRPC6_10	TRPC6	944.558	856.598	948.365	1101.15	1189.87
sgPIK3C2A_2	PIK3C2A	607.216	672.963	654.953	559.12	409.082
sgMCEE_6	MCEE	304.63	251.811	275.244	277.067	350.642
sgCHRNA5_9	CHRNA5	748.286	704.851	628.61	715.104	750.21
sgCYB5R1_2	CYB5R1	116.536	163.842	187.13	69.801	116.881
sgMCEE_10	MCEE	715.574	725.744	784.854	737.184	602.071
sgPIGT_5	PIGT	333.253	211.126	270.702	150.286	199.105
sgCOQ6_4	COQ6	163.56	107.762	149.885	95.4421	76.7878
sgHACL1_1	HACL1	192.183	257.309	260.71	346.156	205.221
sgSLC36A4_6	SLC36A4	791.22	934.67	684.022	899.578	588.48
sgKCNJ10_2	KCNJ10	913.89	920.375	921.113	945.162	1282.97
INTERGENIC1132780	INTERGENIC	586.771	798.318	773.953	610.402	770.597
sgCYP1A2_5	CYP1A2	308.719	261.708	188.946	153.135	302.395
sgSLC35B4_4	SLC35B4	2167.17	1958.41	2159.26	2048.44	1997.16
sgHAO2_8	HAO2	480.457	334.282	376.076	335.472	271.136
sgNAT8_3	NAT8	263.74	260.608	189.855	254.275	285.406
sgCLCN4_8	CLCN4	265.785	194.631	337.923	188.035	328.897
sgMCCC2_8	MCCC2	190.138	226.52	140.801	149.573	220.17
sgTTYH2_9	TTYH2	770.775	835.705	771.228	663.109	650.998
sgSLC47A2_6	SLC47A2	543.836	724.644	626.793	749.292	478.395
sgGLT8D2_9	GLT8D2	263.74	392.562	316.122	354.703	335.692
sgATIC_4	ATIC	228.984	145.149	174.412	158.121	89.6991
sgAQP9_6	AQP9	903.668	867.594	794.846	842.597	850.103
sgSLC41A2_10	SLC41A2	862.778	909.379	738.526	810.546	662.55
sgPPAP2C_2	PLPP2	173.782	296.895	134.443	311.968	142.024
sgGSTA5_6	GSTA5	415.033	362.872	411.503	416.669	467.522
sgSLC35B4_9	SLC35B4	1005.89	1028.14	1152.75	1013.54	1040.37
sgSLC44A2_5	SLC44A2	492.724	457.439	466.007	396.726	447.136
sgRDH16_6	RDH16	196.272	300.194	181.679	328.349	273.854
sgSLC18A2_4	SLC18A2	1063.14	1044.63	940.19	1016.39	1105.61
sgVAMP7_6	VAMP7	186.049	183.635	114.458	190.172	134.549
sgKCNG1_10	KCNG1	269.874	296.895	246.175	269.945	188.912
sgSV2B_2	SV2B	316.897	149.547	168.053	106.838	118.919
sgTK2_9	TK2	715.574	670.763	572.289	616.1	505.577
sgCACNG3_7	CACNG3	468.19	632.277	420.587	425.928	390.055
sgTRPM3_4	TRPM3	815.754	757.633	727.625	898.153	586.442
sgCYP1A2_2	CYP1A2	210.583	183.635	216.198	136.753	172.603
sgSLC6A15_8	SLC6A15	2739.63	3076.71	3085.82	3438.77	3138.11
sgNAT2_7	NAT2	1564.04	1956.21	1571.52	2032.78	1574.49
sgSLC25A47_7	SLC25A47	1140.83	1047.93	1061.01	1058.41	842.628
sgSULT1C4_2	SULT1C4	488.635	482.73	436.03	457.98	623.816
sgCHST9_8	CHST9	464.101	653.17	520.511	514.96	561.299
sgB3GNT9_6	B3GNT9	333.253	409.056	307.038	320.515	138.626
sgSTEAP1_10	STEAP1	1012.03	1047.93	1153.66	1104.71	1351.6
INTERGENIC985150	INTERGENIC	785.087	610.285	674.938	512.111	664.589
INTERGENIC1378362	INTERGENIC	320.986	304.593	348.824	339.033	248.711
sgPOR_1	POR	556.103	563.001	610.442	470.088	486.55
INTERGENIC571043	INTERGENIC	554.059	557.503	658.587	466.527	560.619
sgSLC7A9_5	SLC7A9	519.302	435.446	511.427	304.133	566.735
sgGSTCD_9	GSTCD	408.899	339.78	402.419	429.49	199.784
sgSTEAP1_2	STEAP1	780.998	888.487	910.213	785.617	691.77
sgEDN2_6	EDN2	349.609	293.596	221.649	198.007	262.302
sgUTY_10	UTY	901.623	1091.91	783.037	1133.2	1021.35
sgNOX1_9	NOX1	601.082	584.994	642.236	658.836	615.662
INTERGENIC1155544	INTERGENIC	228.984	304.593	360.633	250.001	332.974
sgCYP2E1_8	CYP2E1	206.494	246.313	179.862	182.337	166.487
sgNUDT7_3	NUDT7	1046.78	1045.73	1023.76	856.842	1548.67
sgCOX7C_1	COX7C	194.227	120.957	143.527	303.421	79.506
sgKCNS1_1	KCNS1	780.998	697.154	703.098	521.37	674.782
INTERGENIC84633	INTERGENIC	288.274	449.741	310.671	392.452	290.842
sgKCTD9_9	KCTD9	543.836	591.591	688.564	544.163	437.623
sgIRG1_8	ACOD1	382.321	385.964	404.236	525.644	528.681
sgGCK_9	GCK	594.949	418.952	469.641	408.122	452.573
sgATP13A4_4	ATP13A4	190.138	188.034	195.305	204.417	291.522
sgMICAL1_7	MICAL1	226.939	339.78	327.931	279.916	237.838
sgSLCO1B7_3	SLCO1B7	1136.74	1504.27	1328.07	1767.1	1533.04
INTERGENIC326255	INTERGENIC	648.106	899.483	746.701	665.958	1128.03
sgMFSD8_4	MFSD8	576.548	776.326	563.205	752.853	601.392
sgGATM_7	GATM	184.005	237.516	195.305	154.559	166.487
sgPCCB_3	PCCB	423.211	431.048	413.32	377.495	492.665
sgACSL3_6	ACSL3	400.721	357.374	329.748	224.36	287.445
sgABCC5_9	ABCC5	345.52	437.646	402.419	261.397	368.31
sgKCNN3_9	KCNN3	292.363	306.792	247.992	351.854	278.611
sgSLC25A19_8	SLC25A19	601.082	484.929	570.473	339.033	453.932
sgUGT1A1_9	UGT1A1	511.124	365.071	488.717	302.708	677.5
sgDPYSL2_1	DPYSL2	748.286	769.728	783.946	776.358	902.427
sgFUT3_3	FUT3	621.527	563.001	651.32	526.356	649.639
sgPGP_1	PGP	353.698	314.489	317.939	174.502	265.02
sgPLCH1_8	PLCH1	492.724	472.833	357.908	356.127	681.577
sgSLC8B1_2	SLC8B1	153.337	213.325	177.137	129.63	253.468
INTERGENIC940105	INTERGENIC	1496.57	1485.58	1403.47	1572.66	1607.79
sgBPHL_8	BPHL	286.23	332.083	398.786	423.079	394.132
sgNOXRED1_5	NOXRED1	1245.1	1294.24	1282.66	1458.7	1679.14
sgSQRDL_1	SQOR	233.073	282.6	297.045	242.167	237.159
sgFLVCR2_7	FLVCR2	854.6	680.66	706.732	806.985	661.191
sgIMPA2_7	IMPA2	500.902	621.281	568.656	616.1	612.944
sgSLC47A2_8	SLC47A2	666.506	733.441	566.839	754.278	532.758
sgESD_4	ESD	1171.5	1032.54	1107.33	1099.01	1021.35
sgGPD1L_6	GPD1L	296.452	228.719	237.091	220.799	265.7
sgSLC25A32_5	SLC25A32	151.293	136.352	167.145	31.3392	31.2588
sgCHID1_2	CHID1	682.862	602.587	413.32	498.578	540.913
sgSLC25A14_7	SLC25A14	836.199	1011.64	938.373	986.473	924.852
sgSTARD13_1	STARD13	1265.54	1434.99	1363.5	1242.17	1356.36
sgSLC46A3_7	SLC46A3	672.64	631.177	684.022	866.814	900.388
sgAKR1B15_7	AKR1B15	488.635	459.638	499.618	430.202	447.136
sgSLC2A5_6	SLC2A5	509.08	659.767	773.953	616.813	881.361
sgACAA1_9	ACAA1	750.33	935.77	739.434	888.894	867.091
sgNUDT8_7	NUDT8	196.272	156.145	184.404	77.6358	44.8495
sgKCNE1_3	KCNE1	568.37	577.296	663.129	737.896	769.238
INTERGENIC536988	INTERGENIC	2267.35	1904.53	2069.33	2237.19	1864.65
INTERGENIC579496	INTERGENIC	1140.83	1240.36	1108.24	1414.54	1105.61
sgVAMP7_8	VAMP7	627.661	732.342	626.793	556.271	886.118
sgSULT1B1_6	SULT1B1	192.183	243.014	184.404	241.454	140.664
sgGABRA1_2	GABRA1	684.907	608.085	636.786	539.889	586.442
sgGLS2_10	GLS2	51.1124	98.9651	32.7023	107.55	59.1198
sgNIPA1_9	NIPA1	934.335	978.655	930.197	942.313	919.416
sgKIAA1191_9	KIAA1191	139.026	140.75	128.084	168.092	212.016
sgAQP2_1	AQP2	171.738	167.141	188.038	172.366	156.294
sgNUDT3_1	NUDT3	100.18	76.9728	79.0304	64.8152	30.5792
sgDLD_8	DLD	697.174	661.966	713.091	557.695	481.113
sgFOXO1_6	FOXO1	73.6019	124.256	94.4732	64.1029	96.4945
sgST6GALNAC6_6	ST6GALNAC6	239.206	196.831	258.893	232.195	144.742
sgSLC25A31_9	SLC25A31	828.021	995.149	895.678	1401.72	1071.63
sgKCNJ13_2	KCNJ13	646.061	523.415	660.404	596.869	450.534
sgLIPM_9	LIPM	61.3349	85.7697	64.4961	56.9804	33.9769
sgPCCA_6	PCCA	118.581	182.536	82.664	99.7157	163.769
sgITPR3_2	ITPR3	453.878	509.12	401.511	500.715	397.53
sgTRPM3_3	TRPM3	402.766	358.474	274.336	401.712	271.136
sgALOX15B_3	ALOX15B	40.8899	18.6934	49.0534	17.0941	26.502
sgSLC44A2_3	SLC44A2	913.89	846.701	1062.82	1020.66	769.238
sgGPHN_7	GPHN	323.031	367.27	394.244	354.703	243.275
sgFLVCR2_8	FLVCR2	758.508	724.644	628.61	721.514	501.499
sgATP8B4_1	ATP8B4	1586.53	1593.34	1636.02	1842.6	1318.3
sgFDFT1_6	FDFT1	400.721	542.109	322.481	538.465	360.835
sgSTEAP4_10	STEAP4	368.009	356.274	278.878	392.452	332.974
sgCYP24A1_10	CYP24A1	443.656	503.622	585.915	566.955	497.422
sgNAT1_7	NAT1	707.396	775.227	661.312	834.763	521.206
sgIVD_3	IVD	363.92	288.098	321.572	332.623	307.151
sgOSBPL8_8	OSBPL8	443.656	451.941	548.671	499.291	405.684
sgSLC34A1_2	SLC34A1	576.548	897.283	741.251	755.702	641.484
sgKCNJ3_8	KCNJ3	897.534	1106.21	1106.43	1262.12	935.724
sgCATSPERB_6	CATSPERB	1482.26	1405.3	1422.55	1630.35	1348.88
sgACSS3_10	ACSS3	186.049	170.44	181.679	195.87	87.6605
sgCDS1_7	CDS1	308.719	391.462	326.114	555.559	306.472
sgLYZL2_5	LYZL2	276.007	151.746	278.878	101.14	235.12
sgAGPAT5_9	AGPAT5	913.89	1054.53	1152.75	1254.99	997.562
sgPLA2G2F_10	PLA2G2F	646.061	687.258	555.938	492.168	727.106
sgPAM_4	PAM	386.41	334.282	257.984	256.412	218.132
sgB4GALT6_8	B4GALT6	668.551	775.227	865.701	799.862	863.014
sgARSH_10	ARSH	357.787	306.792	335.198	273.506	292.202
sgPIK3R1_9	PIK3R1	363.92	413.454	426.038	549.148	526.642
sgSMPD1_10	SMPD1	216.717	254.01	210.748	284.19	131.83
sgADH1A_10	ADH1A	1271.68	1255.76	1357.14	1387.47	1113.08
sgST8SIA4_1	ST8SIA4	143.115	138.551	119	116.81	53.004
sgPEMT_6	PEMT	421.166	278.202	291.595	280.628	152.217
sgUGT3A1_9	UGT3A1	502.946	635.576	598.633	715.104	754.967
sgEHHADH_3	EHHADH	294.408	367.27	311.58	341.882	272.495
sgKCTD11_4	KCTD11	361.876	312.29	373.351	318.378	248.032
sgACSL4_2	ACSL4	359.831	288.098	257.984	385.33	345.206
sgDHRS3_2	DHRS3	194.227	155.045	128.992	220.087	198.425
sgATP1B4_5	ATP1B4	271.918	251.811	426.946	270.657	511.692
sgGABRQ_6	GABRQ	967.047	958.862	887.503	906.7	902.427
sgATP10B_4	ATP10B	149.248	91.2678	95.3816	188.035	68.6334
INTERGENIC582200	INTERGENIC	339.387	329.884	385.16	167.38	243.275
sgFOLH1_10	FOLH1	1290.08	1102.91	995.602	1054.14	1049.21
sgMMAA_4	MMAA	1124.47	1100.71	1231.78	1051.29	897.67
sgKDM4C_6	KDM4C	1020.2	931.371	883.869	1000.01	820.203
sgCOX6C_3	COX6C	748.286	803.816	752.152	977.926	591.198
sgATP1B3_3	ATP1B3	470.234	461.837	430.58	501.427	674.102
sgCYBRD1_6	CYBRD1	443.656	362.872	382.435	463.678	329.576
sgPEMT_2	PEMT	688.996	572.898	532.32	672.368	507.615
sgHS2ST1_10	HS2ST1	120.625	254.01	177.137	250.714	171.923
sgSLC25A38_7	SLC25A38	1241.01	1033.64	1140.95	1166.67	1153.86
sgSLC35E2_4	SLC35E2B	766.686	703.752	825.732	683.765	655.755
sgSLC16A12_4	SLC16A12	141.07	179.237	286.145	193.733	284.727
sgTF_10	TF	359.831	274.903	253.442	212.252	171.244
sgABCB5_1	ABCB5	1036.56	859.897	1042.84	1211.55	848.744
sgSATL1_9	SATL1	216.717	281.501	260.71	339.033	165.807
sgSLC25A27_2	SLC25A27	570.415	614.683	633.152	502.852	578.287
sgSLC6A7_8	SLC6A7	220.806	170.44	148.069	139.602	84.9423
sgSLC9A4_1	SLC9A4	758.508	947.866	899.312	824.791	903.107
sgSLC22A4_1	SLC22A4	139.026	203.428	378.801	264.959	265.02
sgSULT1B1_8	SULT1B1	596.993	767.529	566.839	811.258	536.835
sgMDH1_4	MDH1	631.75	520.117	591.366	559.12	383.26
sgNDUFB6_6	NDUFB6	1236.92	1123.8	1049.2	1158.84	1079.11
sgPSAT1_10	PSAT1	623.572	554.204	555.938	423.792	602.071
sgPDE11A_10	PDE11A	394.588	380.466	387.885	329.062	471.6
sgNOX3_6	NOX3	529.525	741.139	703.098	880.347	790.303
sgATP10B_8	ATP10B	220.806	343.079	276.152	398.15	233.082
sgACER3_10	ACER3	419.122	434.347	426.038	428.065	290.842
sgA4GNT_6	A4GNT	372.098	502.523	414.229	490.744	523.924
sgPI4K2B_3	PI4K2B	339.387	486.029	448.748	434.475	292.881
sgGALNT14_2	GALNT14	924.113	1061.13	832.999	717.241	1132.79
sgNR1H2_4	NR1H2	241.251	195.731	204.389	296.298	326.858
sgTST_1	TST	231.028	230.919	226.191	232.195	347.244
sgCLC_2	CLC	633.794	563.001	609.534	424.504	680.218
sgCCDC102B_6	CCDC102B	161.515	224.321	181.679	163.106	171.244
sgGABRE_7	GABRE	756.464	863.195	999.235	940.176	891.554
sgKCNH6_9	KCNH6	316.897	265.007	274.336	248.577	254.147
sgGLRA4_5	GLRA4	572.459	682.859	524.144	704.42	698.566
sgHSD11B1L_2	HSD11B1L	500.902	582.794	560.48	562.681	563.337
sgMGAT4C_10	MGAT4C	271.918	349.677	323.389	340.458	326.178
sgHCN3_9	HCN3	351.653	343.079	374.259	287.039	147.46
sgPIGG_1	PIGG	594.949	810.414	767.595	825.503	834.473
sgTRPV6_6	TRPV6	498.857	392.562	504.16	462.966	365.592
sgPAOX_2	PAOX	762.597	753.234	1033.75	1053.42	981.933
sgCHKB_1	CHKB	451.834	374.968	348.824	361.113	430.148
sgSLC11A1_10	SLC11A1	184.005	127.555	135.351	101.852	114.842
INTERGENIC604046	INTERGENIC	1283.94	1224.97	1209.07	1069.09	1352.28
sgABCA13_1	ABCA13	547.925	506.921	467.824	525.644	457.329
sgSLC22A7_6	SLC22A7	823.932	891.785	783.946	764.962	859.616
sgHGSNAT_5	HGSNAT	419.122	614.683	503.251	773.509	787.585
sgDPM2_2	DPM2	464.101	450.841	354.274	460.829	319.383
sgGGT5_2	GGT5	290.319	259.508	255.259	195.158	359.476
sgPRDX4_5	PRDX4	353.698	335.382	347.007	329.774	275.893
sgPTS_5	PTS	817.799	1024.84	855.709	980.775	843.987
sgLPIN3_8	LPIN3	94.0469	116.559	103.557	96.1544	69.9925
sgNUDT1_4	NUDT1	423.211	411.255	362.45	360.401	309.19
sgMPC1_7	MPC1	443.656	487.128	514.152	417.381	609.546
sgUGT1A1_6	UGT1A1	2678.29	2563.2	2535.33	2293.46	2224.81
sgSLC12A6_3	SLC12A6	979.314	976.456	971.984	794.876	861.655
sgCHST14_5	CHST14	280.096	336.481	308.855	217.238	426.071
sgGSTZ1_3	GSTZ1	868.911	790.621	799.388	952.997	706.04
sgDUS1L_3	DUS1L	423.211	426.649	484.175	396.014	239.198
sgTTYH2_5	TTYH2	437.522	311.19	222.557	288.463	258.225
sgFUT11_7	FUT11	390.499	315.589	414.229	237.893	339.769
sgSLC16A12_6	SLC16A12	108.358	105.563	146.252	105.414	192.989
sgATP13A5_2	ATP13A5	337.342	412.355	440.572	428.065	519.847
sgKMO_9	KMO	500.902	712.549	654.045	557.695	613.623
sgCACNA1H_6	CACNA1H	449.789	454.14	341.557	306.27	343.167
sgB4GALT4_7	B4GALT4	531.569	608.085	422.404	455.843	543.631
sgABCA10_7	ABCA10	314.853	328.784	429.671	233.62	241.916
sgSLC10A1_3	SLC10A1	165.604	130.854	111.733	116.81	51.6449
sgPLA2G4E_5	PLA2G4E	462.056	498.124	452.381	351.142	220.17
sgACSM2B_7	ACSM2B	803.487	882.989	1015.59	808.409	736.62
sgUQCR11_8	UQCR11	474.323	317.788	392.427	287.751	269.097
sgMFSD2A_1	MFSD2A	276.007	160.543	218.015	170.229	231.043
sgITPKA_8	ITPKA	249.429	385.964	317.939	284.19	343.167
sgAPOM_10	APOM	480.457	652.07	446.022	428.065	474.997
sgMGST2_5	MGST2	893.445	964.36	1051.01	1300.58	1265.3
sgACOT7_3	ACOT7	660.373	746.637	609.534	687.326	645.562
sgB3GNT3_7	B3GNT3	725.796	617.982	732.167	673.793	639.446
sgGXYLT2_2	GXYLT2	703.307	852.199	843.9	896.016	734.581
sgRHAG_7	RHAG	1294.17	1384.41	1313.54	1644.6	1476.64
sgNAPEPLD_6	NAPEPLD	484.546	444.243	496.893	381.056	565.376
sgPIR_9	PIR	1506.79	1320.63	1468.88	1458.7	1242.2
INTERGENIC1118374	INTERGENIC	1968.85	2085.96	2039.35	2113.26	2073.27
sgASNA1_4	GET3	525.436	428.849	466.007	339.746	378.503
sgNDUFAF1_5	NDUFAF1	273.963	233.118	239.817	337.609	230.364
sgSLC26A10_3	SLC26A10P	235.117	327.684	350.641	271.369	354.719
sgFMO4_9	FMO4	680.818	790.621	757.602	677.354	668.666
sgLEP_5	LEP	709.44	932.471	779.404	840.461	810.01
sgPIK3CD_5	PIK3CD	660.373	679.56	664.946	618.949	933.006
sgSLC7A14_2	SLC7A14	212.628	280.401	219.832	272.794	178.719
sgATP6V1E2_1	ATP6V1E2	331.209	180.336	218.015	138.89	195.707
sgACBD5_5	ACBD5	607.216	598.189	674.938	648.152	597.994
sgDDT_9	DDT	177.871	136.352	133.534	69.0887	218.132
sgAQP12B_9	AQP12B	752.375	566.3	756.694	629.633	446.457
sgSAT2_5	SAT2	613.349	500.323	505.068	436.612	305.113
sgCOMT_2	COMT	705.351	597.089	604.992	593.308	605.469
sgHSDL2_3	HSDL2	738.063	718.047	695.831	1112.54	890.875
sgARNT_7	ARNT	437.522	357.374	386.068	188.748	294.24
sgTRPV1_3	TRPV1	208.539	284.8	294.32	225.073	214.734
sgAGL_5	AGL	750.33	636.675	626.793	471.513	653.716
sgCA13_4	CA13	100.18	89.0686	119	124.645	199.784
sgKCTD2_8	KCTD2	997.715	1055.63	1031.03	869.663	872.527
sgMPO_6	MPO	478.412	308.991	389.702	418.806	313.947
sgST3GAL3_7	ST3GAL3	276.007	484.929	339.74	457.98	232.402
sgABCB11_7	ABCB11	623.572	571.798	769.411	714.392	828.357
sgPDE4D_9	PDE4D	153.337	157.245	168.053	226.497	158.332
sgMFSD5_4	MFSD5	165.604	183.635	99.9235	204.417	180.078
sgST8SIA3_6	ST8SIA3	357.787	238.616	308.855	191.597	298.997
sgMANEAL_10	MANEAL	570.415	499.224	526.87	598.294	510.333
sgRNLS_4	RNLS	443.656	398.06	347.007	401.712	300.356
sgCLC_1	CLC	670.595	553.105	629.518	430.202	593.237
sgSLC37A3_9	SLC37A3	408.899	568.499	462.374	625.36	485.87
sgGSTA2_7	GSTA2	245.34	326.585	220.74	262.11	155.614
sgGDA_3	GDA	284.185	277.102	282.511	204.417	114.162
sgSLC25A15_4	SLC25A15	619.483	527.814	531.412	722.226	594.596
sgTRPV6_10	TRPV6	179.916	166.041	173.504	175.927	144.742
sgHSD3B2_6	HSD3B2	911.846	842.303	775.77	721.514	564.696
sgCNGB3_6	CNGB3	965.003	793.92	793.938	868.951	711.477
sgKCNMB4_4	KCNMB4	533.614	665.265	563.205	664.534	471.6
sgKCNK9_8	KCNK9	500.902	497.025	399.694	403.848	371.028
sgSLC25A13_6	SLC25A13	327.12	415.653	299.771	272.081	298.997
sgHK1_2	HK1	331.209	252.911	304.313	149.573	288.804
sgTRPC7_9	TRPC7	355.742	183.635	149.885	217.238	194.348
sgALDH6A1_7	ALDH6A1	408.899	379.366	500.526	519.234	373.746
sgUGT2B17_7	UGT2B17	613.349	669.664	594.999	534.903	614.303
sgPHYH_9	PHYH	449.789	421.151	328.839	502.852	534.797
sgPLA2G4C_7	PLA2G4C	339.387	280.401	198.939	308.406	322.101
sgAMT_1	AMT	136.981	292.497	228.007	348.293	187.553
sgDSE_2	DSE	590.86	546.507	622.251	504.276	576.249
sgBBOX1_9	BBOX1	838.244	900.582	839.358	896.729	861.655
sgST8SIA1_9	ST8SIA1	460.012	561.902	530.503	501.427	615.662
sgSLC25A37_2	SLC25A37	721.707	754.334	826.64	910.262	711.477
sgPDXDC1_9	PDXDC1	245.34	262.807	315.213	339.746	242.595
sgINSIG2_9	INSIG2	1149.01	1516.37	1308.09	1463.68	1307.43
sgNOXRED1_4	NOXRED1	343.476	273.803	340.648	331.911	278.611
sgB3GNT3_3	B3GNT3	132.892	85.7697	187.13	121.796	125.035
sgGOT2_7	GOT2	650.15	771.928	634.06	709.406	568.094
sgSLC6A12_5	SLC6A12	188.094	206.727	205.297	240.03	215.414
sgALDH1B1_3	ALDH1B1	410.944	335.382	341.557	341.882	258.904
sgPLA2G4B_6	PLA2G4B	329.164	235.317	267.068	211.54	354.04
sgNUDT16L1_6	NUDT16L1	190.138	271.604	231.641	245.728	205.221
sgTXNDC12_10	TXNDC12	1688.75	1536.16	1538.82	1745.74	1435.19
sgADH1A_8	ADH1A	1032.47	1202.98	919.297	1112.54	890.875
sgGBE1_6	GBE1	507.035	589.392	466.007	544.875	661.87
sgRDH13_4	RDH13	1104.03	997.348	844.808	771.372	960.867
sgARSF_1	ARSF	439.567	281.501	350.641	298.435	237.159
sgABHD2_8	ABHD2	605.171	422.251	481.45	463.678	366.271
sgNDUFS1_9	NDUFS1	652.195	592.691	606.808	771.372	832.435
sgADCK3_2	COQ8A	423.211	447.542	409.687	277.779	283.368
sgCHRNA7_6	CHRNA7	576.548	550.906	444.206	351.854	256.866
sgUGT1A7_8	UGT1A7	760.553	637.775	621.343	622.511	511.013
sgACE2_5	ACE2	494.768	506.921	521.419	462.966	426.071
sgLCLAT1_2	LCLAT1	852.555	1156.79	973.8	1086.19	857.578
sgNFKB1_7	NFKB1	1519.06	1855.05	1963.95	1736.48	2281.21
sgSLC6A13_4	SLC6A13	1104.03	1011.64	1026.49	939.464	1064.16
sgAKR1A1_6	AKR1A1	552.014	645.472	554.122	516.385	555.183
sgHYAL4_5	HYAL4	688.996	769.728	833.907	973.652	969.701
sgCEPT1_4	CEPT1	102.225	111.061	81.7556	101.852	97.174
INTERGENIC876192	INTERGENIC	1104.03	1375.61	1197.27	1148.87	1302
sgNEU1_1	NEU1	196.272	223.221	236.183	185.898	224.248
sgMICAL3_8	MICAL3	237.162	251.811	219.832	228.634	199.105
sgGDPD1_1	GDPD1	926.157	1129.3	1075.54	860.404	902.427
sgTCIRG1_1	TCIRG1	353.698	192.432	197.122	254.275	313.267
sgHS6ST1_9	HS6ST1	374.143	299.094	376.076	462.253	460.727
sgLPCAT1_3	LPCAT1	398.677	313.389	278.878	256.412	281.329
sgRDH12_9	RDH12	727.841	592.691	673.121	567.667	562.658
sgUTY_7	UTY	1144.92	1819.86	1391.66	1930.92	1403.25
sgPIP5K1B_8	PIP5K1B	175.827	105.563	148.977	108.263	124.356
sgPIGZ_5	PIGZ	646.061	667.465	571.381	735.047	485.87
INTERGENIC1224825	INTERGENIC	993.626	954.463	1063.73	831.914	882.041
sgATP1A4_2	ATP1A4	554.059	527.814	457.832	448.008	664.589
sgKDSR_4	KDSR	466.145	449.741	414.229	298.435	365.592
sgSLC6A14_2	SLC6A14	1024.29	1082.02	799.388	1011.4	1126.67
sgPTGR1_4	PTGR1	314.853	295.796	231.641	184.474	284.727
sgFUT1_6	FUT1	678.773	633.377	694.923	593.308	623.816
sgALKBH6_1	ALKBH6	1155.14	1065.52	1079.17	836.187	1280.93
sgECHDC1_3	ECHDC1	327.12	295.796	294.32	269.232	293.561
sgMOGAT2_9	MOGAT2	1238.97	1042.43	1052.83	1342.6	959.508
sgABCC3_9	ABCC3	386.41	414.554	364.267	465.102	290.842
sgHADH_7	HADH	402.766	492.626	411.503	452.282	536.835
sgACOT9_9	ACOT9	468.19	494.825	555.938	566.243	361.514
sgASAH1_7	ASAH1	1422.97	1472.38	1547	1626.79	1348.2
sgNUDT7_10	NUDT7	515.213	497.025	501.435	522.083	453.932
sgSLC10A6_6	SLC10A6	492.724	355.175	342.465	284.19	312.588
sgCHI3L1_6	CHI3L1	417.077	322.186	362.45	309.119	326.858
sgTET1_9	TET1	772.82	832.406	616.801	889.606	787.585
sgDPEP3_4	DPEP3	212.628	269.405	212.565	195.158	209.298
sgSLC44A5_2	SLC44A5	654.239	561.902	582.282	520.658	489.268
sgNDUFB8_2	NDUFB8	255.562	221.022	310.671	212.252	171.923
sgCES1_6	CES1	883.223	859.897	836.633	1131.06	858.257
sgACYP2_8	ACYP2	384.365	372.768	317.939	319.802	248.711
sgCCDC102B_3	CCDC102B	554.059	543.208	662.221	771.372	631.971
sgTCN1_5	TCN1	421.166	369.47	290.687	307.694	177.36
sgPLCG1_3	PLCG1	498.857	475.032	487.809	495.017	424.712
sgBCO2_5	BCO2	582.682	491.527	690.381	616.813	425.391
sgST3GAL6_8	ST3GAL6	382.321	311.19	223.465	274.218	252.109
sgCYP2C19_4	CYP2C19	1048.83	1145.8	993.785	1000.72	684.975
sgSLC1A1_1	SLC1A1	294.408	313.389	247.084	304.133	361.514
sgPLA2G2E_10	PLA2G2E	372.098	476.132	445.114	378.92	361.514
sgMMAB_1	MMAB	498.857	528.913	517.786	403.848	529.36
sgST3GAL5_8	ST3GAL5	335.298	303.493	333.381	162.394	301.036
sgGABRB2_7	GABRB2	271.918	281.501	342.465	194.446	252.109
sgPDE8B_10	PDE8B	756.464	719.146	575.015	664.534	398.889
INTERGENIC587802	INTERGENIC	789.176	690.556	660.404	898.866	695.847
sgAQP12B_6	AQP12B	1036.56	1043.53	1021.95	1153.85	947.277
sgNDUFS5_10	NDUFS5	821.888	828.008	999.235	663.109	636.728
sgSLC4A2_4	SLC4A2	220.806	304.593	262.526	259.261	177.36
sgATP5H_10	ATP5PD	644.017	668.564	575.015	641.029	612.944
sgG6PC3_9	G6PC3	128.803	138.551	135.351	113.961	145.421
sgSLC24A4_6	SLC24A4	192.183	227.62	181.679	250.714	208.618
sgATP13A3_6	ATP13A3	345.52	301.294	371.534	319.802	575.569
sgSLC25A11_6	SLC25A11	838.244	654.269	565.022	483.621	340.449
sgSLC26A5_3	SLC26A5	441.611	443.144	294.32	569.804	348.603
sgPPA2_4	PPA2	404.81	336.481	397.877	417.381	324.14
sgTP53I3_8	TP53I3	386.41	398.06	385.16	435.188	550.426
sgATP2B3_10	ATP2B3	120.625	84.6701	128.084	178.064	56.4017
sgATP8B2_4	ATP8B2	386.41	205.627	259.801	225.073	227.645
sgSLC39A9_4	SLC39A9	599.038	860.996	733.984	547.012	351.321
sgLIPH_10	LIPH	462.056	533.312	379.709	466.527	346.565
INTERGENIC953662	INTERGENIC	515.213	384.864	504.16	504.276	619.739
sgSLC17A7_8	SLC17A7	417.077	281.501	426.946	299.147	252.109
sgHTR3D_5	HTR3D	844.377	983.053	1177.28	1170.95	933.686
sgDIO1_2	DIO1	153.337	141.85	192.58	226.497	201.143
sgATP6V0E2_6	ATP6V0E2	662.417	707.051	606.808	724.363	615.662
sgNAPEPLD_2	NAPEPLD	744.197	633.377	681.297	648.152	691.77
sgATP1B1_8	ATP1B1	746.241	888.487	723.083	793.452	821.562
sgALDH1A1_10	ALDH1A1	1046.78	1035.83	1114.6	1124.65	1204.82
sgGLRA2_1	GLRA2	421.166	494.825	361.542	468.664	388.016
sgPIR_8	PIR	605.171	612.484	672.213	704.42	550.426
sgPRPS1L1_1	PRPS1L1	218.761	381.565	303.404	327.637	350.642
sgALOX5AP_8	ALOX5AP	357.787	444.243	352.458	289.888	356.078
sgACOT13_8	ACOT13	261.696	227.62	208.023	261.397	167.846
sgKCNV1_6	KCNV1	310.764	125.356	159.878	130.343	110.085
sgGPX8_2	GPX8	339.387	258.409	285.236	256.412	419.275
INTERGENIC1260311	INTERGENIC	1067.23	1011.64	1071.91	1443.74	926.89
sgST6GALNAC4_9	ST6GALNAC4	188.094	159.444	169.87	141.026	143.383
sgPMP2_7	PMP2	261.696	226.52	289.778	214.389	337.731
sgCFTR_2	CFTR	171.738	138.551	242.542	267.808	241.236
sgGALNT7_6	GALNT7	926.157	1071.02	1043.75	1060.55	1371.31
sgMBOAT1_5	MBOAT1	228.984	300.194	292.503	361.825	226.286
sgMDH1B_1	MDH1B	359.831	339.78	288.87	179.488	285.406
sgSQRDL_10	SQOR	513.169	505.822	401.511	445.871	380.542
sgSEPHS2_6	SEPHS2	124.714	219.922	146.252	68.3765	95.1354
sgATP11B_6	ATP11B	558.148	666.365	466.007	747.867	564.017
sgLYZL6_2	LYZL6	621.527	643.273	545.946	549.148	478.395
sgUGT8_1	UGT8	601.082	633.377	612.259	724.363	491.306
sgAQP5_2	AQP5	186.049	205.627	214.381	131.767	200.464
sgPCYT2_7	PCYT2	660.373	650.97	660.404	605.417	424.032
sgGSTCD_6	GSTCD	222.85	232.018	214.381	181.625	131.151
sgPHOSPHO1_8	PHOSPHO1	464.101	259.508	243.45	215.813	237.159
sgGPD2_9	GPD2	265.785	238.616	231.641	202.993	367.63
sgNUDT19_7	NUDT19	51.1124	107.762	132.626	103.277	126.394
sgUGT2B11_10	UGT2B11	641.972	664.166	648.595	688.75	672.064
sgOTC_4	OTC	447.745	542.109	515.969	629.633	400.248
INTERGENIC30558	INTERGENIC	365.965	423.351	408.778	330.486	288.124
sgSLC41A2_4	SLC41A2	333.253	348.577	326.114	366.811	424.032
sgSLC46A3_6	SLC46A3	511.124	647.672	508.702	478.635	492.665
sgPCBD2_9	PCBD2	664.462	575.097	539.587	680.916	634.009
sgSLC1A4_10	SLC1A4	347.565	305.692	295.229	284.902	354.04
sgSLC26A2_3	SLC26A2	155.382	130.854	241.633	232.195	93.7763
sgHPRT1_1	HPRT1	24.534	13.1953	23.6183	8.54706	23.7838
sgSLC26A7_1	SLC26A7	361.876	230.919	291.595	279.916	226.286
sgCOX5A_7	COX5A	752.375	897.283	932.014	982.199	767.878
INTERGENIC1291287	INTERGENIC	666.506	760.932	705.824	936.615	642.843
sgPIP5K1B_9	PIP5K1B	1077.45	852.199	1137.31	792.74	795.06
sgECHDC2_2	ECHDC2	382.321	329.884	344.282	297.01	295.599
sgAPOL1_10	APOL1	572.459	495.925	653.137	517.809	471.6
sgUGGT1_7	UGGT1	365.965	418.952	297.045	277.067	288.124
sgMGST2_10	MGST2	699.218	682.859	562.297	586.898	705.361
sgSLCO4C1_8	SLCO4C1	210.583	299.094	262.526	425.216	248.032
sgNDUFV3_5	NDUFV3	359.831	567.4	630.427	535.616	590.519
sgAHCYL2_6	AHCYL2	161.515	182.536	205.297	337.609	283.368
sgPNLIPRP1_5	PNLIPRP1	599.038	628.978	558.663	547.724	530.04
sgACYP2_7	ACYP2	891.401	1006.15	798.48	1067.67	899.029
INTERGENIC881834	INTERGENIC	1355.5	1541.66	1300.82	1814.83	1244.91
sgTPMT_7	TPMT	310.764	391.462	359.725	325.5	244.634
sgSLC17A3_9	SLC17A3	2146.72	2127.75	2351.84	2366.82	2171.13
sgALG9_3	ALG9	247.384	270.505	298.862	258.548	191.63
sgETNPPL_9	ETNPPL	707.396	730.142	931.106	835.475	691.77
sgNANS_2	NANS	355.742	343.079	280.694	425.928	305.792
sgMBOAT7_2	MBOAT7	1014.07	1050.13	1053.74	1259.98	1077.75
sgMANEAL_9	MANEAL	265.785	370.569	414.229	455.131	259.584
sgGDPD3_8	GDPD3	682.862	762.031	713.999	880.347	748.172
sgGANAB_3	GANAB	53.1569	131.953	59.9541	108.975	93.7763
sgABCA7_3	ABCA7	733.974	857.697	590.457	729.349	547.028
sgGPX1_10	GPX1	308.719	443.144	291.595	326.925	415.198
sgDIO3_4	DIO3	181.96	125.356	197.122	60.5417	70.672
sgMSR1_4	MSR1	691.04	842.303	831.182	718.665	728.465
sgWWOX_5	WWOX	161.515	129.754	128.992	104.701	283.368
sgDCXR_10	DCXR	4056.28	3700.19	3570.9	4158.14	3532.92
sgCYB5R3_9	CYB5R3	325.075	458.538	414.229	429.49	428.109
sgPI4K2B_7	PI4K2B	764.642	769.728	751.243	863.253	1142.98
sgSLC25A24_2	SLC25A24	120.625	103.364	92.6564	64.1029	103.969
sgDDAH2_9	DDAH2	112.447	115.459	159.878	84.0461	63.1971
sgSLC41A3_7	SLC41A3	392.543	448.642	391.519	376.783	478.395
sgPIP5K1C_2	PIP5K1C	429.344	592.691	355.183	638.18	474.318
sgPIP5KL1_6	PIP5KL1	181.96	158.344	149.885	155.984	152.217
sgFTMT_3	FTMT	494.768	613.584	471.457	591.171	377.823
sgMBOAT2_7	MBOAT2	2402.28	2325.68	2358.2	2549.16	2517.01
sgSUOX_7	SUOX	157.426	113.26	92.6564	111.824	122.317
sgPIK3C2B_9	PIK3C2B	237.162	175.938	178.954	195.158	188.232
sgDUOX1_4	DUOX1	298.497	294.696	256.168	292.024	309.87
sgCOQ6_7	COQ6	823.932	593.791	834.816	360.401	937.084
sgARSK_1	ARSK	429.344	365.071	359.725	364.674	348.603
sgNAT9_5	NAT9	740.108	813.713	647.686	767.098	641.484
sgMGAT4C_7	MGAT4C	926.157	939.069	931.106	1078.35	939.122
sgPPAP2C_3	PLPP2	901.623	1175.49	1008.32	1311.97	1145.02
sgADO_10	ADO	186.049	137.452	143.527	173.79	95.1354
sgFCER1A_2	FCER1A	805.532	858.797	815.74	815.532	574.21
sgABHD8_5	ABHD8	329.164	339.78	305.221	255.699	239.877
sgUGT2B11_8	UGT2B11	1003.85	860.996	1098.25	942.313	752.929
sgENOX1_3	ENOX1	286.23	322.186	267.068	163.819	182.796
sgLIPH_3	LIPH	462.056	519.017	425.129	526.356	429.468
sgLOXL1_1	LOXL1	513.169	497.025	572.289	419.518	523.924
sgDUS1L_8	DUS1L	361.876	457.439	601.358	613.964	530.72
sgFA2H_3	FA2H	466.145	575.097	465.099	451.57	421.314
sgAMY1A_4	AMY1A	466.145	393.661	352.458	396.014	314.626
sgINPP5J_1	INPP5J	169.693	76.9728	99.9235	83.3338	139.985
sgIDH3A_9	IDH3A	688.996	488.228	601.358	235.756	515.09
sgBDH1_8	BDH1	155.382	185.834	168.962	122.508	178.719
sgMOCOS_8	MOCOS	868.911	923.674	872.06	955.134	1173.56
sgRDH13_5	RDH13	660.373	428.849	415.137	409.546	385.298
sgSLC9A9_4	SLC9A9	400.721	483.829	394.244	428.777	402.966
sgTP53I3_10	TP53I3	431.389	555.304	436.938	493.593	468.882
sgADK_2	ADK	255.562	225.42	178.046	108.975	143.383
sgCOX7A1_8	COX7A1	801.443	1034.73	880.236	1064.82	998.242
sgDERA_10	DERA	693.085	571.798	813.923	505.701	669.345
sgGRIK1_8	GRIK1	169.693	139.651	246.175	165.243	122.317
sgCOX4I2_7	COX4I2	474.323	405.757	449.656	329.774	362.874
INTERGENIC320869	INTERGENIC	891.401	1121.6	1028.3	1247.87	1287.05
sgGMPR_1	GMPR	533.614	449.741	621.343	415.245	514.411
sgAOC1_9	AOC1	605.171	677.361	565.931	875.361	583.044
sgCHAT_8	CHAT	184.005	202.329	216.198	163.106	192.989
sgCNGB3_5	CNGB3	337.342	388.163	350.641	449.433	447.136
sgSLC15A4_8	SLC15A4	725.796	720.246	740.343	739.32	849.423
sgCCBL2_1	KYAT3	592.904	423.351	372.442	341.17	352.001
sgMFSD4_4	MFSD4A	472.279	630.078	438.755	567.667	785.546
sgSLC43A1_7	SLC43A1	175.827	160.543	96.29	242.879	81.5446
sgUGT2B28_2	UGT2B28	175.827	265.007	238	182.337	85.6218
sgALKBH5_2	ALKBH5	668.551	442.044	379.709	477.211	273.174
sgSLC3A2_1	SLC3A2	1171.5	998.448	1010.14	940.889	770.597
sgSLC2A4_2	SLC2A4	517.258	436.546	423.312	405.985	397.53
sgDPM2_4	DPM2	339.387	306.792	322.481	220.799	317.344
sgGABRA3_6	GABRA3	815.754	741.139	928.381	569.092	900.388
sgKL_10	KL	241.251	199.03	155.336	144.588	152.896
sgAGPS_5	AGPS	255.562	252.911	262.526	235.756	354.719
sgB3GNT3_2	B3GNT3	269.874	227.62	170.778	215.101	150.858
sgPYROXD2_2	PYROXD2	1191.94	966.559	1264.49	1103.99	1107.65
sgDPYD_6	DPYD	61.3349	27.4903	41.7862	27.7779	55.7222
sgGAL3ST3_7	GAL3ST3	110.403	85.7697	128.084	96.8666	72.0311
sgSLC35A1_4	SLC35A1	353.698	395.86	439.664	329.774	579.646
sgDDAH1_3	DDAH1	584.726	567.4	533.228	487.895	455.97
sgSLC10A2_1	SLC10A2	155.382	161.643	139.893	193.021	305.792
sgGDPD3_3	GDPD3	210.583	266.106	206.206	242.879	139.305
sgPFKFB1_1	PFKFB1	474.323	470.634	351.549	667.383	394.812
sgGMPR_6	GMPR	271.918	313.389	274.336	269.232	335.692
sgEGLN1_9	EGLN1	813.71	716.947	969.258	1026.36	821.562
sgATP6V0D2_1	ATP6V0D2	938.424	1208.47	1244.5	1344.74	1131.43
sgPDK1_8	PDK1	774.864	873.092	820.282	581.2	781.469
sgSLC45A4_3	SLC45A4	783.042	814.813	802.114	712.255	650.998
sgATP5G1_9	ATP5MC1	292.363	360.673	410.595	217.95	179.398
sgGBE1_7	GBE1	1451.59	1472.38	1561.53	1700.86	1389.66
sgACSM3_10	ACSM3	163.56	109.961	164.42	57.6926	84.9423
sgCTH_3	CTH	637.883	510.22	457.832	446.584	379.862
sgPXDN_7	PXDN	462.056	532.212	308.855	403.136	403.646
sgEPN3_1	EPN3	519.302	423.351	493.259	347.58	295.599
sgSLC28A1_8	SLC28A1	163.56	272.704	163.511	198.007	192.309
sgSLC26A8_5	SLC26A8	114.492	116.559	147.16	110.399	82.2242
sgSARDH_10	SARDH	515.213	399.159	357	227.209	303.074
sgAUH_2	AUH	950.691	1039.13	1024.67	1196.59	1027.46
sgHCN4_1	HCN4	269.874	268.305	199.847	157.408	115.522
sgPTGS2_3	PTGS2	302.586	265.007	311.58	339.746	339.09
sgPMM1_8	PMM1	351.653	238.616	236.183	231.483	243.954
sgALDH2_2	ALDH2	431.389	258.409	375.168	304.133	357.437
sgSLC2A13_4	SLC2A13	370.054	434.347	395.152	615.388	383.26
INTERGENIC646263	INTERGENIC	627.661	718.047	609.534	759.264	647.6
sgPHF8_10	PHF8	637.883	591.591	803.93	540.601	856.218
sgVAT1L_2	VAT1L	157.426	100.065	130.809	91.1686	75.4288
sgHMGCR_8	HMGCR	16.356	90.1682	42.6946	69.801	124.356
sgP2RX1_5	P2RX1	382.321	341.979	288.87	386.754	157.653
sgNAT14_3	NAT14	431.389	572.898	396.061	378.92	532.079
sgSTARD8_2	STARD8	625.616	538.81	496.893	548.436	397.53
sgPIGW_9	PIGW	284.185	285.899	297.954	178.776	163.769
sgFUT8_1	FUT8	490.679	537.71	583.19	516.385	704.002
sgFUT9_6	FUT9	457.967	477.232	485.083	440.886	596.635
sgCYP2A7_3	CYP2A7	296.452	499.224	277.969	449.433	345.885
sgCOX18_10	COX18	498.857	565.201	515.969	596.869	458.009
sgACSL5_2	ACSL5	484.546	637.775	661.312	537.752	428.789
sgGRIN2C_5	GRIN2C	276.007	285.899	267.977	314.104	304.433
sgPGM2_4	PGM2	881.178	854.399	765.778	933.054	658.473
sgINSIG1_5	INSIG1	482.501	426.649	412.412	347.58	492.665
sgABCB1_10	ABCB1	678.773	584.994	525.961	545.587	472.279
sgGUCY1A2_7	GUCY1A2	709.44	580.595	610.442	576.214	451.893
sgB3GAT3_10	B3GAT3	529.525	599.289	446.931	524.219	544.31
sgUPB1_2	UPB1	511.124	431.048	466.007	301.284	394.132
sgDHRS3_1	DHRS3	1026.34	1267.85	1299.91	1207.98	1131.43
sgTMCO3_2	TMCO3	588.815	765.33	666.763	733.622	782.828
sgGSTA3_10	GSTA3	1909.56	2118.95	1786.81	1987.9	1943.48
sgDPYSL5_2	DPYSL5	349.609	294.696	320.664	472.937	368.989
sgCHPT1_9	CHPT1	228.984	166.041	166.236	126.069	144.742
sgCHRNB3_3	CHRNB3	455.923	435.446	660.404	376.071	583.044
sgUST_9	UST	699.218	609.185	604.992	564.106	557.901
INTERGENIC1018308	INTERGENIC	924.113	843.402	995.602	925.219	1133.47
sgNAA50_5	NAA50	355.742	288.098	376.984	413.108	320.742
sgINPP5E_8	INPP5E	936.38	897.283	865.701	761.4	742.736
sgDHRS13_3	DHRS13	282.141	305.692	312.488	299.147	191.63
sgHTR3D_1	HTR3D	179.916	205.627	249.809	240.742	231.723
sgADIPOR2_8	ADIPOR2	331.209	379.366	442.389	309.831	319.383
sgGABRR1_4	GABRR1	1420.93	1636.22	1551.54	1443.03	1895.91
sgTTYH1_1	TTYH1	192.183	171.539	223.465	215.101	150.858
sgCYP4F12_8	CYP4F12	284.185	200.129	196.214	282.053	182.116
sgATP1A4_5	ATP1A4	1050.87	863.195	893.862	1019.95	691.091
sgKEAP1_6	KEAP1	114.492	139.651	89.0228	143.163	74.7492
sgMBOAT1_8	MBOAT1	500.902	499.224	541.404	502.14	606.148
sgKCTD17_3	KCTD17	276.007	316.688	341.557	344.731	356.078
sgKIAA1191_1	KIAA1191	658.328	801.617	588.641	536.328	671.384
sgABHD6_9	ABHD6	351.653	295.796	250.717	179.488	341.808
sgCRYL1_1	CRYL1	169.693	119.858	198.939	208.691	168.526
sgATP8B1_8	ATP8B1	711.485	648.771	647.686	647.44	481.113
sgECI1_1	ECI1	372.098	306.792	327.931	309.119	235.12
sgPDHB_2	PDHB	811.665	691.656	691.289	688.75	727.786
sgALDH7A1_7	ALDH7A1	813.71	711.449	836.633	742.169	909.222
sgMAT1A_8	MAT1A	423.211	324.386	407.87	513.536	414.518
sgODC1_9	ODC1	654.239	561.902	619.526	653.138	677.5
sgLYZL6_10	LYZL6	621.527	595.99	565.022	621.086	544.31
sgAADACL2_1	AADACL2	286.23	409.056	441.48	433.051	560.619
sgPIPOX_6	PIPOX	492.724	470.634	496.893	457.98	345.885
sgSLC2A7_2	SLC2A7	30.6675	71.4748	87.206	51.9946	13.5908
sgCLCN5_2	CLCN5	382.321	229.819	386.977	309.831	286.765
sgGLRA1_8	GLRA1	787.131	818.111	844.808	710.118	1083.86
sgPCCA_4	PCCA	674.684	798.318	741.251	685.901	453.252
sgNUDT22_9	NUDT22	181.96	243.014	204.389	188.748	171.244
sgHS3ST2_7	HS3ST2	660.373	470.634	513.244	512.823	430.827
sgBPNT1_5	BPNT1	312.808	267.206	247.084	240.03	180.757
sgB4GALNT2_10	B4GALNT2	1377.99	1126	1398.02	1118.24	1182.4
sgKCNN1_6	KCNN1	98.1359	65.9767	75.3969	73.3622	40.7723
sgFN3KRP_2	FN3KRP	474.323	598.189	569.564	527.069	648.959
sgKCNMB2_6	KCNMB2	288.274	324.386	319.755	362.538	382.58
sgLEPREL1_1	P3H2	695.129	689.457	709.457	549.148	1094.06
sgSLC35F2_4	SLC35F2	353.698	456.339	362.45	594.02	244.634
sgMUT_10	MMUT	819.843	895.084	932.014	855.418	914.659
sgHIBADH_7	HIBADH	412.988	495.925	415.137	548.436	294.24
sgSLC6A4_10	SLC6A4	392.543	273.803	384.251	163.106	203.182
sgCOX7A1_2	COX7A1	881.178	992.95	933.831	876.073	1018.63
sgBHMT_6	BHMT	486.59	516.818	523.236	487.895	527.322
sgSERPINA1_10	SERPINA1	752.375	880.789	816.648	1003.57	869.13
sgCYP11B1_10	CYP11B1	848.466	839.004	785.762	923.082	1017.27
sgCA5B_8	CA5B	1821.65	1801.16	1842.23	2120.38	1878.24
sgHIF1AN_10	HIF1AN	840.288	577.296	676.755	497.154	576.928
sgHYAL1_3	HYAL1	468.19	418.952	354.274	377.495	500.14
sgPTDSS2_5	PTDSS2	278.052	235.317	283.42	330.486	309.87
sgNOX4_8	NOX4	1302.34	1485.58	1488.86	1375.36	1836.79
sgEPN1_3	EPN1	619.483	479.431	519.602	480.06	500.82
sgSLC24A1_6	SLC24A1	517.258	552.005	604.992	389.603	384.619
sgCHRNA3_8	CHRNA3	312.808	248.512	396.969	331.911	326.858
sgCERK_7	CERK	410.944	319.987	303.404	225.073	281.329
sgCES5A_2	CES5A	237.162	241.915	212.565	403.136	203.182
sgVAMP7_3	VAMP7	412.988	492.626	414.229	316.953	695.168
sgGALNT4_10	GALNT4	112.447	137.452	120.817	135.328	230.364
sgABHD12_4	ABHD12	729.885	643.273	640.419	525.644	507.615
sgNAPEPLD_1	NAPEPLD	392.543	494.825	444.206	470.088	523.245
sgFTCD_3	FTCD	504.991	661.966	576.831	462.253	508.974
sgSPTLC3_3	SPTLC3	280.096	218.823	269.794	199.431	252.109
sgGNPTG_4	GNPTG	243.295	232.018	249.809	122.508	300.356
sgHCN1_5	HCN1	484.546	440.944	452.381	386.042	396.171
sgAPOA2_8	APOA2	691.04	719.146	646.778	673.793	859.616
sgLNPEP_1	LNPEP	380.276	405.757	268.885	421.655	241.916
sgADH4_3	ADH4	684.907	776.326	628.61	762.825	564.696
sgNME7_7	NME7	795.309	660.867	645.869	600.431	786.226
sgNAGK_1	NAGK	171.738	163.842	188.946	97.5789	218.132
sgADK_8	ADK	623.572	578.396	476.908	606.841	597.994
sgSLC7A7_1	SLC7A7	143.115	194.631	175.32	158.833	142.024
sgCHRNG_6	CHRNG	443.656	401.358	477.816	381.056	374.426
sgPIK3C2B_8	PIK3C2B	423.211	483.829	505.068	477.211	394.132
sgAPOL1_6	APOL1	527.48	524.515	557.755	472.937	539.554
sgNAT1_2	NAT1	316.897	435.446	389.702	391.74	326.858
sgDHCR7_1	DHCR7	361.876	248.512	335.198	214.389	351.321
sgSLC35A1_8	SLC35A1	341.431	399.159	383.343	306.982	431.507
sgST3GAL2_10	ST3GAL2	635.839	768.629	686.747	723.651	748.172
sgPLA2G1B_3	PLA2G1B	202.405	207.827	199.847	240.03	196.387
sgSLC35C2_2	SLC35C2	316.897	361.772	296.137	249.289	401.607
sgGAL3ST2_4	GAL3ST2	353.698	238.616	518.694	365.387	504.897
sgLCLAT1_10	LCLAT1	905.712	844.502	1097.34	953.709	783.508
sgCOQ4_6	COQ4	69.5129	57.1798	50.8702	23.5044	39.4132
sgAIFM1_2	AIFM1	453.878	462.937	493.259	264.959	446.457
sgDGKA_1	DGKA	406.855	260.608	381.526	194.446	371.028
sgGAL3ST2_10	GAL3ST2	333.253	351.876	264.343	393.877	312.588
sgAHCYL2_4	AHCYL2	954.78	1193.08	1011.04	1089.75	1072.99
sgTREH_3	TREH	644.017	836.805	667.671	776.358	521.206
sgCYP2J2_2	CYP2J2	175.827	213.325	147.16	126.069	73.3902
sgHSD17B6_4	HSD17B6	208.539	180.336	251.626	125.357	179.398
sgA4GNT_3	A4GNT	590.86	846.701	704.007	879.635	882.72
sgPLP1_2	PLP1	408.899	456.339	507.793	456.555	475.677
sgCHRNA5_1	CHRNA5	173.782	124.256	128.084	59.8294	88.34
sgACOT11_8	ACOT11	662.417	495.925	486.9	493.593	407.723
sgATP8A1_4	ATP8A1	1889.12	1654.92	1635.11	1852.57	1363.83
sgNFKBIA_8	NFKBIA	210.583	237.516	207.114	210.827	133.869
sgHSD11B2_6	HSD11B2	713.529	608.085	694.923	539.177	954.752
INTERGENIC1368145	INTERGENIC	1555.86	1645.02	1807.71	1232.2	1718.55
sgGAA_5	GAA	69.5129	98.9651	82.664	49.1456	60.4789
INTERGENIC593173	INTERGENIC	962.958	1098.51	920.205	1141.74	837.191
sgKCTD18_4	KCTD18	167.649	205.627	239.817	221.511	339.769
sgNXN_4	NXN	1686.71	1276.65	1405.29	1227.21	1195.31
sgEBPL_6	EBPL	128.803	168.241	134.443	152.423	163.089
sgSLC35A3_6	SLC35A3	654.239	616.882	654.953	519.234	554.503
sgSLC17A6_6	SLC17A6	547.925	575.097	486.9	574.79	447.816
sgAQP11_6	AQP11	699.218	630.078	621.343	566.243	436.943
sgMBOAT4_1	MBOAT4	770.775	956.663	583.19	834.763	728.465
sgSLC25A25_7	SLC25A25	1568.13	1264.55	1180.01	1162.4	1028.14
sgST6GALNAC6_5	ST6GALNAC6	719.663	743.338	684.022	776.358	668.666
sgGLRB_1	GLRB	625.616	765.33	699.465	616.1	390.735
sgALDH1L1_3	ALDH1L1	228.984	167.141	257.984	217.238	235.8
sgC1GALT1_2	C1GALT1	1165.36	1053.43	1110.06	1061.26	1201.42
sgCRYZL1_10	CRYZL1	1144.92	1186.48	1229.06	1120.38	1465.76
sgNCEH1_6	NCEH1	656.284	436.546	476.908	497.866	487.229
sgGALM_6	GALM	592.904	525.615	522.328	630.345	549.067
sgUROD_8	UROD	312.808	156.145	130.809	66.9519	132.51
sgCHST9_3	CHST9	480.457	334.282	325.206	489.319	322.781
sgPPCDC_8	PPCDC	697.174	337.581	551.396	101.852	328.217
INTERGENIC814127	INTERGENIC	271.918	245.213	299.771	237.181	239.877
sgNMNAT2_7	NMNAT2	433.433	376.067	300.679	352.566	307.831
sgKDM5D_5	KDM5D	772.82	610.285	726.717	658.123	779.431
sgCACNA2D4_10	CACNA2D4	756.464	421.151	475.999	530.63	589.16
sgLDHB_9	LDHB	572.459	686.158	690.381	568.379	650.318
INTERGENIC612193	INTERGENIC	969.092	907.18	891.136	922.37	754.967
sgMTAP_8	MTAP	1130.61	979.754	916.571	873.224	903.107
sgPHYHD1_10	PHYHD1	437.522	385.964	384.251	336.184	471.6
sgPDXK_7	PDXK	639.928	549.806	509.61	337.609	375.785
sgSLC25A47_3	SLC25A47	161.515	201.229	250.717	224.36	342.487
sgKCNJ1_4	KCNJ1	498.857	455.239	473.274	396.014	459.368
sgSLC39A1_9	SLC39A1	102.225	124.256	73.5801	46.2966	81.5446
sgANGPTL4_3	ANGPTL4	139.026	142.95	114.458	150.998	91.0582
sgNOS2_2	NOS2	233.073	186.934	138.076	160.257	156.294
sgABCB5_2	ABCB5	764.642	682.859	803.022	762.825	590.519
sgCOLGALT1_4	COLGALT1	222.85	238.616	198.03	172.366	369.669
sgATP6V1B1_10	ATP6V1B1	521.347	437.646	436.938	373.221	377.144
sgCNDP2_3	CNDP2	1193.99	999.547	1000.14	899.578	1115.12
sgATP5G3_7	ATP5MC3	940.469	711.449	768.503	879.635	807.292
sgUGT1A9_1	UGT1A9	239.206	261.708	221.649	365.387	275.893
sgSLC5A6_6	SLC5A6	556.103	648.771	454.198	523.507	448.495
sgMSRA_7	MSRA	646.061	830.207	767.595	929.492	765.84
sgHPGD_10	HPGD	719.663	758.732	797.572	830.489	706.04
sgFLVCR1_1	FLVCR1	435.478	418.952	494.167	443.022	404.325
sgSLC17A2_2	SLC17A2	809.621	601.488	654.045	490.031	515.09
sgANGPTL3_9	ANGPTL3	394.588	581.695	577.74	540.601	517.808
sgATP8B4_4	ATP8B4	552.014	658.668	516.877	647.44	505.577
sgSFXN2_8	SFXN2	149.248	195.731	184.404	175.927	191.63
sgSLCO1B3_9	SLCO1B3	1005.89	1071.02	1037.39	804.848	1289.76
sgACYP1_10	ACYP1	1026.34	1200.78	1269.03	1470.09	1395.09
sgAACS_10	AACS	617.438	575.097	657.679	730.773	598.673
sgPLCL2_8	PLCL2	65.4239	84.6701	91.748	89.0318	115.522
sgNMNAT3_3	NMNAT3	938.424	1038.03	1026.49	1014.96	1041.73
sgATP2B4_3	ATP2B4	241.251	286.999	343.374	339.746	296.958
sgNDST3_1	NDST3	834.155	837.904	917.48	824.791	651.677
sgBSND_1	BSND	118.581	79.1721	99.9235	64.8152	125.035
sgTST_3	TST	443.656	488.228	452.381	364.674	477.716
sgGABRA5_9	GABRA5	733.974	824.709	829.365	740.033	913.979
sgNUDT2_5	NUDT2	271.918	314.489	264.343	222.223	203.862
sgMSRA_2	MSRA	981.359	1044.63	958.358	910.974	1092.7
sgKCNAB1_7	KCNAB1	261.696	340.88	312.488	322.651	243.275
sgADI1_5	ADI1	470.234	560.802	431.488	458.692	517.808
sgNXNL2_4	NXNL2	637.883	789.521	588.641	549.148	519.847
sgSLC12A5_9	SLC12A5	537.703	422.251	497.801	399.575	501.499
sgPDE1B_6	PDE1B	171.738	149.547	163.511	106.838	97.8535
sgHK2_6	HK2	134.937	100.065	133.534	62.6784	127.753
sgPIGT_6	PIGT	384.365	301.294	365.175	387.467	279.29
sgB3GAT3_6	B3GAT3	214.672	167.141	183.496	97.5789	90.3786
INTERGENIC1208303	INTERGENIC	77.6909	38.4864	68.1297	15.6696	40.0928
sgPAM_5	PAM	1024.29	995.149	1008.32	895.304	1003.68
sgSLC45A1_6	SLC45A1	1040.65	1072.12	1219.98	1139.61	1109.01
sgCA1_6	CA1	668.551	665.265	627.702	527.069	657.114
sgCPT1B_5	CPT1B	318.942	270.505	314.305	165.243	224.927
sgKDM4B_3	KDM4B	423.211	409.056	343.374	254.275	351.321
sgGABRB2_9	GABRB2	376.187	399.159	376.076	413.82	431.507
INTERGENIC1346454	INTERGENIC	1114.25	1455.89	1213.62	1435.19	1500.42
sgNNT_3	NNT	613.349	669.664	750.335	607.553	682.257
sgCYBRD1_8	CYBRD1	368.009	385.964	262.526	261.397	220.17
sgOXCT2_4	OXCT2	394.588	294.696	312.488	286.326	307.831
sgPIK3R6_8	PIK3R6	308.719	336.481	245.267	478.635	221.53
sgGGTLC2_6	GGTLC2	384.365	244.114	213.473	208.691	332.974
sgDGUOK_5	DGUOK	75.6464	31.8888	112.641	29.9147	72.0311
sgSLC51B_4	SLC51B	474.323	412.355	267.068	341.17	325.499
sgIDH1_3	IDH1	38.8454	46.1837	50.8702	21.3676	9.51354
sgALDH1B1_9	ALDH1B1	451.834	423.351	378.801	338.321	428.789
sgPLA2G6_3	PLA2G6	280.096	229.819	240.725	177.351	202.502
sgSTEAP1_3	STEAP1	1433.19	1223.87	1168.2	1169.52	1206.18
sgMSRB2_2	MSRB2	184.005	184.735	247.084	262.11	220.17
sgBPNT1_3	BPNT1	498.857	361.772	457.832	337.609	382.58
sgSLC25A30_5	SLC25A30	766.686	796.119	801.205	885.333	594.596
sgCYP2E1_2	CYP2E1	106.314	177.038	193.488	100.428	69.3129
sgARSH_8	ARSH	1093.81	1142.5	1268.12	930.205	885.439
sgHSD3B1_2	HSD3B1	476.368	367.27	266.16	300.572	289.483
sgPLA2G4E_4	PLA2G4E	85.8689	124.256	58.1373	142.451	72.0311
sgALDH4A1_5	ALDH4A1	171.738	213.325	306.129	320.515	252.788
sgHAL_7	HAL	1077.45	1000.65	1161.84	986.473	1185.12
sgFRRS1_7	FRRS1	237.162	188.034	307.038	166.668	116.201
sgPIR_4	PIR	676.729	564.101	766.686	578.351	841.269
sgMAOA_5	MAOA	1545.64	1506.47	1295.37	1411.69	1179.68
sgPRPSAP1_4	PRPSAP1	359.831	308.991	299.771	356.127	307.151
sgUGT1A10_8	UGT1A10	1371.86	1111.71	1248.14	1156.7	1824.56
sgSLC5A9_6	SLC5A9	257.607	183.635	336.106	261.397	306.472
sgKCNC1_6	KCNC1	157.426	280.401	220.74	266.383	229.684
sgMARC1_6	2023-03-01	490.679	409.056	375.168	551.997	347.924
sgSLC6A1_2	SLC6A1	686.951	660.867	565.022	717.241	576.249
sgALDH8A1_4	ALDH8A1	372.098	224.321	266.16	298.435	289.483
sgPTGES_2	PTGES	96.0914	149.547	81.7556	79.7725	8.15446
sgMTHFS_10	MTHFS	960.914	683.959	718.541	719.377	798.458
sgCYP3A5_1	CYP3A5	55.2014	128.655	48.145	30.627	75.4288
sgTGDS_8	TGDS	488.635	526.714	492.351	346.156	447.136
sgGRIK4_4	GRIK4	378.232	440.944	321.572	338.321	388.696
sgSLC39A11_10	SLC39A11	257.607	288.098	258.893	351.142	213.375
sgINSIG2_10	INSIG2	343.476	265.007	297.954	263.534	426.75
sgSULT1C4_10	SULT1C4	412.988	446.443	558.663	476.498	620.419
sgSLCO1C1_8	SLCO1C1	98.1359	107.762	100.832	66.2397	92.4172
sgERO1L_2	ERO1A	335.298	382.665	337.015	203.705	256.186
sgKDM5A_7	KDM5A	1206.25	1377.81	1529.74	1371.09	1626.14
sgGATM_9	GATM	108.358	115.459	126.267	150.286	137.946
sgHS6ST2_3	HS6ST2	410.944	406.856	537.77	450.857	481.793
sgHS3ST4_3	HS3ST4	141.07	150.647	165.328	198.719	61.838
sgLIPC_8	LIPC	79.7354	184.735	126.267	147.437	113.483
INTERGENIC279238	INTERGENIC	778.953	722.445	553.213	704.42	553.144
sgGLYR1_5	GLYR1	1566.08	1366.82	1375.31	1250.72	807.292
sgPTGES_9	PTGES	114.492	119.858	117.183	122.508	129.112
sgSLC27A1_1	SLC27A1	143.115	122.057	97.1984	115.385	100.572
sgSLC7A10_5	SLC7A10	163.56	190.233	199.847	129.63	65.2357
sgNAT8_8	NAT8	327.12	282.6	264.343	308.406	356.758
sgSLC2A13_8	SLC2A13	83.8244	188.034	212.565	64.1029	192.989
sgXYLT1_4	XYLT1	688.996	689.457	821.19	485.758	686.334
INTERGENIC690318	INTERGENIC	320.986	358.474	414.229	463.678	508.974
sgGLUD2_4	GLUD2	484.546	488.228	398.786	319.09	412.48
sgSMPD1_2	SMPD1	318.942	325.485	246.175	271.369	254.827
sgHTATIP2_4	HTATIP2	697.174	615.783	587.732	719.377	657.114
INTERGENIC762017	INTERGENIC	1283.94	1148	1244.5	1164.54	1292.48
sgDPYSL3_1	DPYSL3	384.365	471.734	399.694	393.877	483.152
sgSIAE_7	SIAE	474.323	450.841	426.038	478.635	278.611
sgGRIN2B_5	GRIN2B	641.972	741.139	641.328	763.537	521.206
sgADH1C_4	ADH1C	482.501	428.849	451.473	455.131	421.993
sgPNP_3	PNP	224.895	177.038	150.794	78.348	82.2242
sgKCNN1_4	KCNN1	196.272	208.926	147.16	165.243	59.1198
sgSLC17A1_10	SLC17A1	793.265	858.797	858.434	867.526	778.072
sgSLC2A5_4	SLC2A5	271.918	292.497	307.038	326.925	331.615
sgSLC6A5_9	SLC6A5	437.522	347.477	310.671	255.699	307.151
sgGGH_10	GGH	660.373	635.576	563.205	638.893	589.839
sgSLC26A1_4	SLC26A1	462.056	582.794	650.411	677.354	637.407
sgCYP7B1_9	CYP7B1	200.361	213.325	233.458	173.078	243.954
sgSRR_4	SRR	517.258	416.753	410.595	367.523	122.996
sgPLD1_8	PLD1	611.305	710.349	628.61	672.368	842.628
sgCES2_4	CES2	235.117	195.731	215.29	113.961	146.78
sgUGT2B17_1	UGT2B17	611.305	535.511	548.671	506.413	655.755
sgENPP4_10	ENPP4	378.232	482.73	367.9	386.754	535.476
sgCA6_2	CA6	584.726	759.832	839.358	669.519	902.427
sgSLC7A5_5	SLC7A5	948.647	612.484	620.434	553.422	421.993
sgCYB5D2_8	CYB5D2	776.909	688.357	632.244	423.079	490.627
sgACSL1_3	ACSL1	443.656	608.085	416.045	373.221	431.507
sgMME_1	MME	302.586	324.386	250.717	210.115	285.406
sgCYP4F3_1	CYP4F3	192.183	204.528	136.259	173.078	101.931
sgUGT2A2_2	UGT2A2	686.951	784.023	718.541	824.079	750.89
sgGUCY1B3_8	GUCY1B1	53.1569	106.662	58.1373	8.54706	41.4518
sgSLC25A29_4	SLC25A29	361.876	388.163	365.175	304.133	559.26
sgCYP2A6_10	CYP2A6	382.321	418.952	309.763	438.037	347.924
sgSLC46A2_5	SLC46A2	783.042	950.065	702.19	794.164	835.153
sgKCTD12_2	KCTD12	222.85	272.704	258.893	167.38	269.777
sgLEPREL1_5	P3H2	1122.43	903.881	882.052	976.501	1063.48
sgACSM4_7	ACSM4	325.075	388.163	356.091	279.204	379.862
sgPDE8B_8	PDE8B	298.497	352.975	375.168	354.703	400.928
sgBCMO1_5	BCO1	149.248	156.145	138.076	181.625	89.6991
sgSLC22A17_1	SLC22A17	167.649	237.516	134.443	202.993	95.1354
sgSCN7A_8	SCN7A	429.344	480.53	454.198	390.316	393.453
sgSMPD2_5	SMPD2	447.745	387.063	357.908	286.326	318.704
sgAK5_1	AK5	102.225	61.5783	49.9618	41.3108	17.668
sgCOQ6_6	COQ6	533.614	542.109	707.64	471.513	807.292
sgCYP2C19_2	CYP2C19	112.447	115.459	101.74	120.371	76.1083
sgATP11C_9	ATP11C	427.3	404.657	458.74	495.729	363.553
sgNOX4_2	NOX4	1044.74	1142.5	1078.27	1051.29	1211.62
sgUCP3_6	UCP3	457.967	278.202	374.259	410.971	331.615
sgSV2B_5	SV2B	296.452	283.7	338.832	175.927	329.576
sgATP13A3_9	ATP13A3	1298.26	1213.97	1450.71	1264.25	1313.55
sgBHMT_10	BHMT	449.789	337.581	351.549	363.25	233.082
sgARSF_4	ARSF	488.635	522.316	380.618	527.781	296.958
sgGLB1L2_1	GLB1L2	474.323	649.871	546.854	617.525	220.85
sgNT5C1A_1	NT5C1A	345.52	447.542	395.152	331.198	449.175
sgPRODH2_2	PRODH2	233.073	192.432	178.046	151.71	231.043
sgSUMF1_5	SUMF1	343.476	435.446	318.847	371.797	424.712
sgIDUA_10	IDUA	443.656	358.474	380.618	291.312	196.387
sgGLDC_4	GLDC	817.799	968.758	923.839	945.874	1094.74
sgKDM4E_9	KDM4E	1308.48	1023.74	1331.71	1003.57	1041.05
sgGRIN3A_10	GRIN3A	885.267	782.924	800.297	719.377	645.562
sgAPOC2_10	APOC2	306.675	351.876	315.213	257.836	302.395
sgLIPC_9	LIPC	453.878	469.534	334.29	497.866	245.993
sgSDR9C7_9	SDR9C7	173.782	186.934	180.771	222.223	272.495
sgHAGHL_8	HAGHL	320.986	365.071	380.618	215.101	343.846
sgPDE12_6	PDE12	257.607	238.616	257.076	223.648	205.9
sgMGAT3_10	MGAT3	104.269	148.448	128.992	212.252	120.958
sgAQP3_4	AQP3	343.476	340.88	311.58	319.09	258.904
sgAGPAT3_9	AGPAT3	1492.48	1267.85	1356.24	1023.51	1162.01
sgGCKR_6	GCKR	549.97	416.753	512.335	294.873	619.06
sgAGPAT5_8	AGPAT5	629.705	727.943	626.793	554.134	788.944
sgB4GALNT4_5	B4GALNT4	255.562	261.708	256.168	236.469	285.406
sgAQP4_8	AQP4	821.888	697.154	888.411	562.681	823.601
sgGLDC_9	GLDC	644.017	621.281	819.373	591.171	761.083
sgUQCRC1_1	UQCRC1	300.541	432.148	323.389	226.497	267.059
sgASPHD1_10	ASPHD1	251.473	284.8	150.794	230.771	156.973
INTERGENIC1000768	INTERGENIC	257.607	350.776	109.916	359.689	173.282
sgADH1B_8	ADH1B	273.963	267.206	257.076	335.472	245.993
sgSLC37A1_10	SLC37A1	813.71	740.039	848.442	564.818	742.056
sgPHF2_9	PHF2	394.588	426.649	371.534	405.273	334.333
sgLIPM_7	LIPM	194.227	245.213	274.336	351.854	296.279
sgCHRNB1_2	CHRNB1	316.897	305.692	294.32	430.914	363.553
sgSCN10A_1	SCN10A	365.965	350.776	406.053	249.289	435.584
sgAMY1A_9	AMY1A	3076.97	2952.46	2836.01	2977.94	2215.3
sgSLC5A3_5	SLC5A3	415.033	269.405	297.045	278.492	252.788
sgPRDX5_7	PRDX5	320.986	358.474	425.129	391.74	406.364
sgASPA_5	ASPA	1132.65	930.272	883.869	1028.5	769.238
INTERGENIC841613	INTERGENIC	2009.74	1981.5	1940.33	1765.68	2018.91
sgSLC6A5_10	SLC6A5	226.939	185.834	172.595	230.771	97.8535
sgSTS_9	STS	576.548	604.787	439.664	403.136	453.252
sgPTGR1_1	PTGR1	549.97	643.273	659.495	839.748	782.828
INTERGENIC1238814	INTERGENIC	768.731	603.687	819.373	603.992	673.423
INTERGENIC1216445	INTERGENIC	457.967	402.458	444.206	279.916	551.106
sgDHRS4L1_7	DHRS4L1	251.473	191.333	238.908	201.568	276.572
sgSLC25A16_6	SLC25A16	733.974	749.935	794.846	672.368	650.318
sgSLC7A4_10	SLC7A4	652.195	672.963	776.678	418.094	682.936
sgCNGA4_4	CNGA4	329.164	458.538	467.824	377.495	226.286
sgMFSD7_6	SLC49A3	204.45	203.428	206.206	111.824	266.379
sgASIC5_1	ASIC5	351.653	410.155	417.862	430.202	428.789
sgCACNB3_7	CACNB3	94.0469	71.4748	95.3816	56.2681	90.3786
sgENTPD3_7	ENTPD3	672.64	691.656	702.19	872.512	787.585
sgAK3_10	AK3	574.504	606.986	618.618	601.855	538.194
sgATP6V0A4_3	ATP6V0A4	435.478	283.7	449.656	405.273	508.295
sgGUK1_10	GUK1	310.764	202.329	164.42	153.135	162.41
sgCUBN_5	CUBN	940.469	1223.87	999.235	1368.95	1027.46
sgSLC6A19_4	SLC6A19	911.846	920.375	835.724	888.894	739.338
sgTECRL_2	TECRL	136.981	164.942	155.336	154.559	176.68
sgGLCE_5	GLCE	764.642	749.935	621.343	576.214	708.079
sgENPP3_10	ENPP3	357.787	366.171	436.03	326.213	464.125
sgSULT2A1_3	SULT2A1	605.171	559.703	553.213	518.521	618.38
sgSGMS2_7	SGMS2	298.497	267.206	271.61	260.685	224.927
sgCA9_8	CA9	738.063	732.342	772.137	819.093	795.74
sgHSD17B11_3	HSD17B11	253.518	255.11	242.542	449.433	206.58
sgCACNA1E_2	CACNA1E	756.464	837.904	696.74	747.155	637.407
sgATP8A2_5	ATP8A2	104.269	98.9651	80.8472	65.5274	72.0311
sgKCNG4_3	KCNG4	314.853	243.014	247.084	173.79	218.811
sgSLC25A35_3	SLC25A35	566.326	440.944	422.404	357.552	402.287
sgAPOA5_6	APOA5	314.853	190.233	149.885	194.446	152.896
sgACER3_7	ACER3	691.04	738.939	711.274	861.116	932.327
sgGALNTL6_3	GALNTL6	370.054	378.267	444.206	415.245	262.302
sgCNEP1R1_10	CNEP1R1	519.302	503.622	403.328	514.96	349.283
sgKCTD19_4	KCTD19	359.831	396.96	417.862	252.138	660.511
sgNPR2_1	NPR2	141.07	226.52	111.733	194.446	108.047
sgPLA2G4A_6	PLA2G4A	331.209	324.386	250.717	324.788	239.877
sgSCN11A_9	SCN11A	431.389	329.884	371.534	364.674	190.271
sgLPPR5_9	PLPPR5	517.258	563.001	495.076	537.04	557.222
sgPYGL_10	PYGL	157.426	73.674	86.2976	34.9005	78.8265
sgTCN2_6	TCN2	255.562	270.505	304.313	238.605	188.912
sgJMJD6_3	JMJD6	629.705	420.052	614.984	382.481	362.874
sgOXA1L_4	OXA1L	257.607	316.688	259.801	263.534	190.95
sgCOX7B_3	COX7B	999.759	1091.91	1143.67	1474.37	1192.59
sgHAAO_2	HAAO	190.138	387.063	342.465	324.788	404.325
sgGPD1L_7	GPD1L	359.831	315.589	386.068	232.907	334.333
sgKDM4E_6	KDM4E	666.506	726.844	806.656	711.543	877.284
sgSVOP_6	SVOP	257.607	323.286	229.824	272.794	286.765
sgMTHFS_3	MTHFS	106.314	120.957	170.778	193.021	199.784
sgKCTD18_9	KCTD18	513.169	565.201	770.32	648.864	681.577
sgGALNT11_4	GALNT11	474.323	333.182	417.862	269.232	629.253
sgPCCB_4	PCCB	660.373	558.603	634.06	692.312	697.886
sgZACN_5	ZACN	936.38	920.375	937.465	1247.16	1172.2
sgTRPM8_5	TRPM8	139.026	115.459	193.488	86.8951	65.2357
sgATP7A_5	ATP7A	492.724	438.745	447.839	274.93	315.985
sgENOSF1_9	ENOSF1	257.607	356.274	345.19	269.945	228.325
sgATP8B4_8	ATP8B4	251.473	135.252	263.435	115.385	307.831
sgFABP3_1	FABP3	556.103	538.81	522.328	518.521	545.669
sgTHTPA_5	THTPA	498.857	482.73	536.862	533.479	590.519
sgABCA12_9	ABCA12	774.864	704.851	822.098	698.722	761.763
sgSLC22A16_9	SLC22A16	294.408	422.251	342.465	367.523	286.086
sgSIAE_6	SIAE	942.513	874.192	732.167	653.138	673.423
sgGALE_8	GALE	308.719	239.715	245.267	279.916	373.746
sgALDH1A3_6	ALDH1A3	298.497	292.497	307.038	182.337	169.885
sgASRGL1_8	ASRGL1	580.637	803.816	670.396	814.107	684.295
sgALDH16A1_5	ALDH16A1	192.183	172.639	186.221	92.5931	113.483
sgSUOX_8	SUOX	603.127	559.703	691.289	668.095	697.206
sgSLC39A2_8	SLC39A2	1367.77	1670.31	1477.96	1816.96	1833.39
sgKCNJ12_9	KCNJ12	26.5785	4.39845	34.519	0	8.15446
sgSLC19A1_6	SLC19A1	1081.54	980.854	1007.41	904.564	1232
sgMICAL1_5	MICAL1	423.211	411.255	491.442	485.045	447.816
sgCMAS_5	CMAS	194.227	211.126	255.259	189.46	288.124
sgLCT_7	LCT	339.387	340.88	343.374	324.076	497.422
INTERGENIC1202801	INTERGENIC	1050.87	953.364	1023.76	1190.89	888.836
sgNDUFA2_10	NDUFA2	415.033	481.63	509.61	390.316	345.885
sgSLC33A1_10	SLC33A1	398.677	379.366	392.427	184.474	473.638
sgSLC22A1_9	SLC22A1	290.319	314.489	317.939	263.534	375.785
sgCYP4F3_7	CYP4F3	261.696	372.768	440.572	468.664	484.511
sgHACL1_4	HACL1	907.757	1169.99	903.854	942.313	1041.05
sgIMPA1_1	IMPA1	249.429	157.245	129.901	156.696	89.0195
sgCBR1_2	CBR1	1054.96	1116.11	1077.36	971.515	1037.66
sgPDE1A_2	PDE1A	840.288	839.004	1063.73	897.441	773.315
sgPRPS1L1_4	PRPS1L1	134.937	172.639	179.862	190.172	256.186
sgTRPM7_8	TRPM7	1570.17	1465.78	1260.85	1366.1	1456.93
sgATP5B_10	ATP5F1B	179.916	256.21	290.687	186.611	186.873
sgRHAG_9	RHAG	670.595	588.292	642.236	717.953	628.573
sgFMO5_10	FMO5	670.595	766.43	619.526	582.624	740.017
sgSLC7A9_4	SLC7A9	294.408	265.007	224.374	299.859	204.541
sgSLC39A9_1	SLC39A9	194.227	245.213	218.923	342.595	158.332
sgPDE8A_10	PDE8A	500.902	522.316	446.022	594.733	499.461
sgB3GNT5_4	B3GNT5	527.48	449.741	347.916	272.081	341.808
sgFABP1_9	FABP1	1230.79	1365.72	1350.78	1534.2	1475.96
sgCHST5_9	CHST5	130.848	192.432	109.008	177.351	192.989
sgLPCAT3_5	LPCAT3	480.457	516.818	375.168	423.792	375.785
sgNDUFA5_5	NDUFA5	1737.82	1993.6	2052.07	2024.94	1702.24
sgPIGF_2	PIGF	335.298	399.159	287.053	383.193	261.622
sgRBKS_4	RBKS	455.923	469.534	454.198	448.008	547.028
sgSLC25A39_5	SLC25A39	353.698	290.298	291.595	242.167	220.17
sgSLC26A4_7	SLC26A4	186.049	229.819	243.45	222.936	246.672
sgSOD3_3	SOD3	292.363	248.512	255.259	314.817	254.827
sgCHRNB2_4	CHRNB2	155.382	244.114	307.038	241.454	195.028
sgPXDNL_9	PXDNL	370.054	237.516	221.649	167.38	137.946
sgNDUFC1_8	NDUFC1	410.944	504.722	573.198	798.438	684.295
sgSLC4A9_9	SLC4A9	290.319	223.221	282.511	103.989	112.803
sgALDH4A1_10	ALDH4A1	449.789	535.511	522.328	403.848	499.461
sgSTARD8_5	STARD8	629.705	515.718	502.343	618.237	307.151
sgSLC22A18AS_10	SLC22A18AS	282.141	215.524	365.175	165.955	213.375
sgGPD1L_1	GPD1L	139.026	148.448	88.1144	140.314	225.607
sgPOMT2_1	POMT2	484.546	203.428	252.534	234.332	246.672
sgG6PC2_5	G6PC2	905.712	791.721	728.534	745.018	685.654
sgALOX5AP_6	ALOX5AP	570.415	630.078	505.068	755.702	716.234
sgSEPHS1_7	SEPHS1	241.251	173.739	192.58	103.277	247.352
sgACMSD_5	ACMSD	243.295	240.815	234.366	302.708	291.522
sgLYZL1_2	LYZL1	907.757	837.904	938.373	888.894	977.176
sgSLC2A7_10	SLC2A7	470.234	388.163	436.938	422.367	525.283
sgBBOX1_7	BBOX1	566.326	464.036	525.053	546.299	595.276
sgSMPD3_8	SMPD3	515.213	577.296	487.809	507.838	646.241
sgNDUFA5_4	NDUFA5	1382.08	1536.16	1395.3	1407.42	1258.51
sgSLC5A1_8	SLC5A1	139.026	103.364	87.206	42.7353	69.3129
sgCMPK1_6	CMPK1	903.668	887.387	770.32	615.388	1082.5
sgGSTT1_1	GSTT1	386.41	481.63	644.961	409.546	694.488
sgSLC30A8_7	SLC30A8	723.752	664.166	546.854	704.42	396.171
sgSLC35B2_3	SLC35B2	883.223	917.076	778.495	903.139	702.643
sgSULT6B1_2	SULT6B1	415.033	481.63	420.587	658.836	517.808
sgATP6V1C2_5	ATP6V1C2	269.874	297.995	256.168	153.847	305.113
sgMAN1B1_9	MAN1B1	253.518	238.616	220.74	239.318	196.387
sgLALBA_8	LALBA	353.698	379.366	315.213	313.392	377.144
sgCYP8B1_10	CYP8B1	210.583	263.907	228.916	205.842	291.522
sgUGT8_7	UGT8	482.501	466.236	481.45	649.576	456.65
sgSLC10A6_8	SLC10A6	656.284	555.304	522.328	597.582	423.352
sgATP5B_1	ATP5F1B	509.08	427.749	574.106	430.202	267.059
sgLBR_9	LBR	228.984	297.995	250.717	261.397	184.834
sgASNSD1_8	ASNSD1	184.005	192.432	154.427	239.318	188.232
sgSMS_3	SMS	531.569	437.646	376.076	438.037	441.02
sgME2_1	ME2	419.122	508.021	364.267	435.9	244.634
sgFLAD1_7	FLAD1	854.6	609.185	684.931	602.568	550.426
sgMDH1B_2	MDH1B	169.693	196.831	128.084	101.14	220.85
sgXYLT2_2	XYLT2	136.981	179.237	151.702	161.682	172.603
sgCAV3_10	CAV3	641.972	575.097	635.877	500.003	621.778
sgGABRA5_5	GABRA5	1063.14	1123.8	988.335	1039.89	1013.87
sgHTR3C_4	HTR3C	374.143	339.78	283.42	303.421	338.41
sgCYP3A4_8	CYP3A4	453.878	568.499	482.358	440.173	335.012
sgHNMT_9	HNMT	1193.99	1594.44	1402.56	1610.41	1596.92
sgDHRS3_8	DHRS3	192.183	205.627	203.481	205.842	229.684
sgMFSD2A_5	MFSD2A	435.478	393.661	394.244	425.216	459.368
sgPI4K2B_5	PI4K2B	478.412	632.277	500.526	596.157	424.032
sgNMNAT1_9	NMNAT1	682.862	766.43	701.282	545.587	514.411
sgGABRR3_4	GABRR3	357.787	394.761	402.419	341.17	346.565
sgPGM1_9	PGM1	601.082	591.591	717.633	791.315	558.581
sgCDO1_2	CDO1	214.672	161.643	211.656	160.97	101.931
sgASIC4_10	ASIC4	210.583	205.627	167.145	210.115	406.364
sgKCNA2_5	KCNA2	327.12	396.96	353.366	205.842	241.916
sgDHRS7B_1	DHRS7B	151.293	109.961	135.351	79.7725	146.78
sgSLC5A3_10	SLC5A3	519.302	487.128	436.938	372.509	545.669
sgACBD5_9	ACBD5	198.316	135.252	125.359	94.0176	309.19
INTERGENIC844439	INTERGENIC	1016.12	859.897	947.457	1192.31	1270.74
sgSLC30A3_10	SLC30A3	1059.05	1223.87	1117.33	1483.63	1440.62
sgSLC7A11_10	SLC7A11	482.501	406.856	431.488	306.982	481.793
sgSLC35A3_4	SLC35A3	265.785	294.696	370.626	246.44	254.147
sgKCNA5_2	KCNA5	188.094	266.106	186.221	232.195	190.95
sgGLOD4_7	GLOD4	556.103	713.648	628.61	698.01	787.585
sgCYP3A43_6	CYP3A43	382.321	498.124	385.16	628.921	378.503
sgGSTCD_4	GSTCD	423.211	145.149	347.007	207.978	273.174
sgGPT2_9	GPT2	300.541	266.106	385.16	215.101	279.97
sgALOX5AP_3	ALOX5AP	437.522	512.419	545.946	608.266	557.222
sgSRXN1_4	SRXN1	224.895	225.42	180.771	245.728	141.344
sgCYP26A1_8	CYP26A1	167.649	168.241	217.107	248.577	189.591
sgCHRNA6_2	CHRNA6	1790.98	1783.57	1694.16	1899.58	1617.3
sgADSL_2	ADSL	38.8454	16.4942	22.7099	0	24.4634
sgPCK1_10	PCK1	437.522	473.933	481.45	195.87	352.001
sgB4GALT4_2	B4GALT4	368.009	390.362	484.175	326.925	610.226
sgITPKB_3	ITPKB	412.988	464.036	348.824	514.248	315.985
sgSLC35A4_10	SLC35A4	552.014	667.465	644.961	509.262	444.418
sgSLC16A9_3	SLC16A9	241.251	289.198	275.244	247.152	311.908
INTERGENIC207908	INTERGENIC	623.572	602.587	760.327	738.608	559.26
sgDHRS4_6	DHRS4	515.213	611.384	458.74	647.44	458.009
sgIDO1_5	IDO1	866.867	846.701	771.228	781.343	807.292
sgCATSPER1_1	CATSPER1	85.8689	122.057	111.733	153.847	129.792
sgALG3_6	ALG3	83.8244	13.1953	89.9312	23.5044	27.8611
sgHKDC1_1	HKDC1	241.251	249.612	329.748	176.639	254.147
sgLPPR2_1	PLPPR2	218.761	256.21	249.809	232.195	311.908
sgSLC10A2_4	SLC10A2	766.686	773.027	797.572	763.537	757.006
sgALKBH3_5	ALKBH3	1063.14	920.375	999.235	771.372	759.044
sgATP6V1G3_7	ATP6V1G3	922.068	782.924	847.533	772.084	694.488
sgCYP2W1_1	CYP2W1	89.9579	74.7736	70.8549	34.1882	21.7452
sgMICAL1_1	MICAL1	126.759	96.7659	85.3892	77.6358	70.672
sgCPS1_6	CPS1	394.588	341.979	404.236	385.33	347.244
sgGSTA3_6	GSTA3	680.818	666.365	677.663	470.088	613.623
sgSCN1B_7	SCN1B	370.054	322.186	420.587	327.637	676.82
sgATP5J2_6	ATP5MF	376.187	325.485	402.419	249.289	384.619
sgAKR7A3_5	AKR7A3	848.466	966.559	881.144	886.757	998.922
sgHPGDS_4	HPGDS	592.904	609.185	657.679	799.862	790.303
sgCCDC102B_8	CCDC102B	410.944	360.673	507.793	423.792	352.001
sgKDM4A_10	KDM4A	394.588	378.267	600.45	549.148	517.808
sgCACNG4_9	CACNG4	482.501	469.534	563.205	360.401	623.816
sgGYS2_9	GYS2	94.0469	108.862	96.29	108.975	39.4132
sgCATSPERB_7	CATSPERB	1063.14	1143.6	1030.12	1516.39	1403.25
sgABCA6_8	ABCA6	907.757	994.049	841.175	1048.44	1055.32
sgSLC6A3_2	SLC6A3	603.127	595.99	689.472	650.289	487.909
sgDHRSX_6	DHRSX	186.049	128.655	166.236	112.536	59.1198
sgPPAPDC3_9	PLPP7	447.745	405.757	384.251	360.401	394.132
sgDEGS2_10	DEGS2	725.796	659.767	861.159	817.668	769.917
sgLALBA_5	LALBA	580.637	784.023	729.442	774.933	905.145
sgABCG5_9	ABCG5	171.738	212.225	232.549	223.648	256.866
sgMAOB_4	MAOB	652.195	650.97	687.656	791.315	706.04
sgABCC6_9	ABCC6	586.771	491.527	436.03	596.869	377.144
sgINPP1_6	INPP1	63.3794	135.252	89.0228	99.0034	87.6605
sgCCBL1_4	KYAT1	372.098	350.776	382.435	438.749	528.001
sgADA_8	ADA	527.48	543.208	545.038	587.61	580.326
sgPIPOX_9	PIPOX	355.742	295.796	454.198	466.527	226.966
sgGSTM5_8	GSTM5	527.48	616.882	604.083	523.507	499.461
sgHCCS_1	HCCS	417.077	436.546	394.244	342.595	631.971
sgDGUOK_2	DGUOK	396.632	402.458	464.19	378.92	285.406
sgABCA2_6	ABCA2	349.609	354.075	366.084	303.421	263.661
sgCHID1_8	CHID1	265.785	204.528	172.595	112.536	125.715
sgAGPAT4_1	AGPAT4	715.574	813.713	675.847	715.816	828.357
sgPDE6D_6	PDE6D	596.993	690.556	808.472	893.88	551.106
sgCYB561_10	CYB561	873	913.778	877.51	902.427	801.176
sgNDUFA10_9	NDUFA10	447.745	429.948	340.648	376.783	625.175
sgDMGDH_1	DMGDH	580.637	646.572	560.48	629.633	508.974
sgPTGR2_1	PTGR2	226.939	149.547	205.297	175.927	203.862
sgDGKH_3	DGKH	106.314	161.643	135.351	108.975	171.244
sgHDC_3	HDC	601.082	612.484	566.839	415.245	521.206
sgSLC43A3_6	SLC43A3	243.295	222.122	260.71	207.978	159.012
sgFAM213B_6	PRXL2B	509.08	492.626	532.32	598.294	331.615
sgKCNG2_9	KCNG2	453.878	537.71	513.244	514.248	449.175
sgDDAH1_7	DDAH1	742.152	611.384	726.717	628.209	720.311
sgMICAL3_5	MICAL3	374.143	359.573	334.29	274.218	310.549
sgSLC9A5_10	SLC9A5	607.216	821.41	684.022	602.568	636.048
sgADCY2_5	ADCY2	355.742	429.948	382.435	387.467	447.136
sgSLC26A7_5	SLC26A7	372.098	325.485	293.412	297.722	370.348
sgMBOAT7_10	MBOAT7	564.281	448.642	475.091	564.818	559.94
sgDMGDH_4	DMGDH	752.375	639.974	591.366	626.072	470.241
sgNPR3_6	NPR3	705.351	753.234	557.755	638.893	616.341
sgTTYH2_3	TTYH2	443.656	438.745	485.992	413.108	373.746
sgPGLS_10	PGLS	231.028	256.21	240.725	120.371	392.773
sgCTH_7	CTH	437.522	349.677	609.534	438.749	532.758
sgNAT8L_2	NAT8L	838.244	765.33	856.617	784.905	703.322
sgPANK2_6	PANK2	1093.81	937.969	1027.4	791.315	898.35
sgSLC17A3_3	SLC17A3	711.485	942.368	760.327	844.734	924.172
INTERGENIC163074	INTERGENIC	482.501	416.753	436.938	455.843	547.708
sgARSF_6	ARSF	825.977	1061.13	886.594	747.155	992.126
sgINMT_9	INMT	453.878	635.576	535.045	657.411	538.194
INTERGENIC926670	INTERGENIC	725.796	427.749	574.106	388.891	385.978
sgKCTD4_7	KCTD4	709.44	686.158	566.839	666.67	495.384
sgSLC30A5_9	SLC30A5	484.546	385.964	446.022	357.552	483.152
sgDAK_3	TKFC	85.8689	41.7853	75.3969	68.3765	62.5175
sgGLRA3_9	GLRA3	954.78	622.38	738.526	594.733	687.013
sgKCNQ5_5	KCNQ5	202.405	181.436	140.801	121.083	212.696
sgCOQ2_4	COQ2	255.562	217.723	272.519	188.748	142.703
sgSTARD13_6	STARD13	472.279	457.439	426.038	448.72	619.739
sgWBSCR17_5	GALNT17	682.862	845.602	711.274	801.999	385.298
sgB4GALT3_2	B4GALT3	596.993	470.634	456.923	371.085	430.148
sgNADK_6	NADK	494.768	460.737	576.831	462.253	370.348
sgAKR1B15_6	AKR1B15	940.469	885.188	832.999	1164.54	881.361
sgDGKB_3	DGKB	556.103	531.113	439.664	517.097	525.963
sgCYBB_2	CYBB	276.007	279.301	272.519	251.426	301.036
sgSDR39U1_7	SDR39U1	130.848	100.065	138.985	187.323	116.881
sgPIPOX_7	PIPOX	165.604	114.36	75.3969	130.343	93.7763
sgFUCA1_10	FUCA1	1512.93	1651.62	1465.24	1750.01	1403.25
sgUGT1A6_8	UGT1A6	1472.04	1612.03	1566.07	1643.88	1480.03
sgB3GNT7_8	B3GNT7	190.138	92.3674	133.534	29.2024	83.5832
sgPIK3CA_6	PIK3CA	108.358	162.743	166.236	130.343	163.769
sgGNPTAB_2	GNPTAB	515.213	388.163	443.297	371.797	366.951
sgTECRL_1	TECRL	194.227	204.528	259.801	181.625	272.495
sgPLIN5_5	PLIN5	323.031	214.424	314.305	153.847	275.893
sgGYS1_2	GYS1	237.162	119.858	168.053	76.2113	96.4945
sgST6GALNAC5_4	ST6GALNAC5	83.8244	147.348	139.893	152.423	34.6565
sgKCNE1_4	KCNE1	772.82	666.365	590.457	600.431	723.708
sgTPI1_7	TPI1	251.473	212.225	248.9	168.092	154.935
sgSLC22A16_1	SLC22A16	177.871	219.922	78.122	181.625	192.309
sgXYLT2_5	XYLT2	116.536	47.2833	75.3969	71.9377	36.0155
sgGSTZ1_2	GSTZ1	797.354	854.399	849.35	873.937	1166.09
sgNAA35_1	NAA35	443.656	483.829	567.747	470.088	605.469
sgSLC25A26_8	SLC25A26	862.778	709.25	662.221	625.36	655.755
sgALDH1A3_3	ALDH1A3	858.689	784.023	820.282	690.175	561.978
sgST3GAL3_8	ST3GAL3	398.677	440.944	543.221	442.31	628.573
sgGRIA2_7	GRIA2	1024.29	828.008	1235.42	1125.36	1265.3
sgUGT2B28_6	UGT2B28	339.387	281.501	307.946	256.412	415.878
sgPAM_2	PAM	556.103	655.369	593.183	608.266	636.048
sgCOX7A2_4	COX7A2	940.469	945.666	713.999	787.754	1099.49
sgPCCB_10	PCCB	789.176	762.031	870.243	807.697	788.944
sgSLCO1B1_8	SLCO1B1	1099.94	1178.78	1275.39	1297.73	1539.15
sgILVBL_3	ILVBL	552.014	450.841	472.366	348.293	357.437
sgNOXRED1_3	NOXRED1	981.359	1116.11	912.938	1230.78	886.118
sgNAA60_4	NAA60	386.41	292.497	454.198	332.623	217.452
sgSULT1C3_4	SULT1C3	102.225	78.0725	77.2137	71.2255	49.6063
INTERGENIC144300	INTERGENIC	1474.08	1237.06	1355.33	1110.41	1439.94
sgCA4_10	CA4	684.907	515.718	432.396	443.735	308.51
sgGABRG3_4	GABRG3	1175.59	1195.28	1269.94	1264.25	1151.14
sgSOD2_1	SOD2	235.117	183.635	138.076	111.824	116.201
sgCOX8C_5	COX8C	1594.71	1410.8	1387.12	1350.44	1600.31
sgACY1_5	ACY1	443.656	400.259	384.251	321.227	493.345
sgAK8_10	AK8	231.028	238.616	192.58	247.865	105.328
sgATP5L2_6	ATP5MGL	607.216	560.802	536.862	606.841	680.218
sgPIR_10	PIR	905.712	1233.76	1130.04	1406.7	1285.69
sgFAR2_2	FAR2	155.382	168.241	148.977	150.998	73.3902
sgNNT_4	NNT	161.515	383.765	267.977	307.694	288.804
INTERGENIC753474	INTERGENIC	1480.22	1597.74	1522.47	1988.62	1721.95
sgAOAH_4	AOAH	132.892	137.452	81.7556	160.97	117.56
sgCHI3L1_1	CHI3L1	259.651	385.964	329.748	275.643	427.43
sgB3GNT6_4	B3GNT6	310.764	279.301	302.496	539.177	239.877
sgHADHB_2	HADHB	695.129	692.756	651.32	549.861	748.172
sgGABRA4_5	GABRA4	273.963	203.428	258.893	248.577	190.95
sgTMEM104_4	TMEM104	560.192	523.415	573.198	587.61	354.719
sgHSD17B14_1	HSD17B14	639.928	752.135	720.358	709.406	496.743
sgABHD14A_5	ABHD14A	453.878	358.474	310.671	287.039	401.607
sgCNGB3_8	CNGB3	637.883	539.91	521.419	467.951	483.152
sgKCNE3_10	KCNE3	453.878	492.626	414.229	518.521	315.306
sgATP1A3_6	ATP1A3	114.492	87.969	112.641	56.2681	172.603
sgHS3ST4_1	HS3ST4	61.3349	26.3907	25.4351	24.2167	20.3862
sgPLA2G12B_5	PLA2G12B	175.827	133.053	168.053	106.838	328.897
sgBPHL_7	BPHL	666.506	630.078	680.389	616.813	1045.81
INTERGENIC1205574	INTERGENIC	527.48	538.81	474.183	551.997	441.7
sgDDO_10	DDO	566.326	702.652	490.534	628.921	580.326
sgRETSAT_9	RETSAT	539.747	571.798	599.541	602.568	975.817
sgABCG2_1	ABCG2	339.387	260.608	220.74	237.893	193.668
sgUGT1A10_10	UGT1A10	2506.55	2451.04	2562.58	2163.83	2951.91
sgG6PC2_6	G6PC2	294.408	390.362	402.419	586.898	437.623
sgCHRNA7_1	CHRNA7	1204.21	1183.18	1297.19	1335.48	1410.72
sgGSTA1_4	GSTA1	637.883	560.802	610.442	564.818	788.265
sgSLC25A27_1	SLC25A27	625.616	526.714	612.259	543.45	665.948
sgHYAL4_3	HYAL4	378.232	533.312	434.213	462.966	465.484
sgFOXRED1_9	FOXRED1	167.649	199.03	190.763	252.138	200.464
sgTFAM_8	TFAM	513.169	504.722	578.648	557.695	591.878
sgTCN2_5	TCN2	570.415	513.519	587.732	556.983	537.515
sgST6GALNAC2_4	ST6GALNAC2	337.342	258.409	331.565	332.623	196.387
sgDGKZ_8	DGKZ	269.874	243.014	192.58	212.964	166.487
sgKCNS2_10	KCNS2	314.853	305.692	278.878	260.685	262.981
sgFECH_2	FECH	840.288	757.633	908.396	1047.73	1063.48
sgLNPEP_6	LNPEP	568.37	549.806	448.748	476.498	454.611
sgENTPD3_5	ENTPD3	329.164	271.604	327.023	297.722	381.221
sgNMNAT1_5	NMNAT1	294.408	439.845	449.656	479.347	417.237
sgPRODH_3	PRODH	196.272	141.85	108.099	135.328	119.599
sgSRR_8	SRR	797.354	943.467	731.259	816.956	593.237
sgHAGHL_7	HAGHL	273.963	424.45	327.931	303.421	363.553
sgSLC16A2_4	SLC16A2	184.005	89.0686	157.152	80.4848	106.008
sgUPP1_6	UPP1	136.981	201.229	233.458	237.181	145.421
sgB3GALNT1_5	B3GALNT1	460.012	663.066	702.19	647.44	790.303
sgCA5B_6	CA5B	188.094	235.317	250.717	279.204	185.514
sgABCB6_8	ABCB6	1527.24	1729.69	1813.16	1730.78	1711.76
sgGLYR1_7	GLYR1	1316.66	1286.55	1318.08	1282.77	1312.87
sgSDHB_7	SDHB	136.981	219.922	192.58	218.662	195.028
sgOAS1_9	OAS1	239.206	250.712	193.488	262.11	199.105
sgB3GALT1_4	B3GALT1	484.546	542.109	499.618	449.433	413.159
sgSLC25A20_10	SLC25A20	1590.62	1388.81	1393.48	1170.23	1410.04
sgSMPDL3B_6	SMPDL3B	417.077	312.29	357	243.591	254.827
sgPTGES3_5	PTGES3	468.19	390.362	320.664	425.216	392.773
sgTRPV2_1	TRPV2	359.831	282.6	257.076	297.722	269.097
sgPYGB_6	PYGB	1063.14	991.85	965.625	879.635	932.327
sgAIFM2_4	AIFM2	173.782	222.122	99.9235	174.502	168.526
sgGALNT9_9	GALNT9	284.185	225.42	153.519	180.913	91.0582
sgGABRA1_3	GABRA1	830.066	847.801	873.877	898.153	659.152
sgCHRNB3_6	CHRNB3	208.539	197.93	237.091	220.087	211.336
sgBPHL_9	BPHL	167.649	111.061	147.16	112.536	178.039
sgSLC8A2_7	SLC8A2	204.45	273.803	264.343	234.332	224.927
sgGANAB_8	GANAB	415.033	312.29	433.305	343.307	506.256
sgGALNT4_9	GALNT4	265.785	313.389	261.618	209.403	116.881
sgGALNT3_7	GALNT3	431.389	322.186	261.618	297.01	229.684
sgSLC6A12_4	SLC6A12	265.785	197.93	283.42	344.019	361.514
sgADCY2_2	ADCY2	564.281	569.599	456.015	410.259	574.89
sgGSTA4_10	GSTA4	259.651	244.114	227.099	300.572	312.588
sgOXCT1_10	OXCT1	378.232	311.19	307.038	462.253	469.561
sgNAT8_4	NAT8	637.883	726.844	747.61	822.654	667.986
sgCA7_9	CA7	547.925	521.216	490.534	669.519	556.542
sgATP5G2_2	ATP5MC2	758.508	715.847	804.839	841.173	1035.62
sgSLC35C2_8	SLC35C2	635.839	511.32	549.58	657.411	709.438
sgSLC26A1_7	SLC26A1	682.862	749.935	810.289	707.269	732.542
sgKCNE2_2	KCNE2	179.916	248.512	213.473	212.964	126.394
sgLOX_10	LOX	1619.24	1995.8	1714.14	1898.16	1870.09
sgCHST2_3	CHST2	298.497	291.397	307.038	347.58	411.121
sgELOVL5_4	ELOVL5	300.541	324.386	306.129	297.722	272.495
sgPRPS1_4	PRPS1	564.281	489.327	446.931	592.596	400.928
sgGSTM1_9	GSTM1	590.86	521.216	511.427	544.875	374.426
sgSLC39A6_7	SLC39A6	564.281	664.166	618.618	503.564	528.681
sgSMPD2_4	SMPD2	453.878	597.089	352.458	445.159	547.028
sgACAT1_7	ACAT1	77.6909	81.3713	116.275	91.8809	39.4132
sgLHPP_10	LHPP	331.209	349.677	332.473	265.671	214.734
sgSDHB_6	SDHB	502.946	595.99	391.519	483.621	345.206
sgPPAP2B_6	PLPP3	449.789	431.048	364.267	433.051	326.178
sgCYP20A1_3	CYP20A1	480.457	533.312	649.503	482.196	578.967
sgPDSS2_6	PDSS2	333.253	345.278	299.771	316.953	364.912
sgNDST4_9	NDST4	276.007	236.417	224.374	316.953	296.958
sgEXTL3_7	EXTL3	306.675	523.415	363.358	577.639	330.256
sgPIGP_2	PIGP	419.122	341.979	288.87	258.548	505.577
sgCYP3A43_4	CYP3A43	249.429	227.62	257.076	230.771	307.151
INTERGENIC1096826	INTERGENIC	1065.18	1105.11	1015.59	1057.7	1297.24
sgGTDC1_6	GTDC1	596.993	700.453	640.419	724.363	622.457
sgKCNA4_4	KCNA4	357.787	252.911	262.526	360.401	337.731
sgSLC2A14_1	SLC2A14	169.693	226.52	228.916	221.511	199.105
sgCBR3_9	CBR3	893.445	1111.71	870.243	975.077	1060.08
sgSUCLA2_8	SUCLA2	316.897	274.903	250.717	306.27	184.155
sgSIAE_3	SIAE	441.611	493.726	405.145	405.273	517.808
sgABHD13_10	ABHD13	1394.35	1462.48	1646.01	1834.77	1592.84
sgHYAL1_9	HYAL1	427.3	541.009	484.175	453.706	589.16
sgAOC2_1	AOC2	263.74	172.639	188.038	200.856	121.637
sgNDST1_6	NDST1	341.431	245.213	200.755	192.309	235.8
sgSULT1B1_10	SULT1B1	1050.87	1281.05	1220.88	1348.3	1291.8
sgISCA1_5	ISCA1	124.714	166.041	176.229	185.186	192.989
sgAADAC_4	AADAC	390.499	406.856	451.473	403.136	485.87
sgARSH_2	ARSH	1071.32	912.678	998.327	1304.14	1333.25
sgABCA9_3	ABCA9	474.323	534.411	450.564	413.108	371.028
sgSDHB_8	SDHB	502.946	224.321	366.084	105.414	254.147
sgB3GALT6_7	B3GALT6	654.239	906.08	684.931	730.773	737.299
sgPPAPDC1B_6	PLPP5	1089.72	1129.3	847.533	1147.44	892.914
sgGCNT7_6	GCNT7	1437.28	1533.96	1483.41	1477.93	1745.73
sgB3GALT6_5	B3GALT6	273.963	247.413	277.061	283.477	200.464
sgNQO1_5	NQO1	547.925	762.031	720.358	888.894	783.508
sgGLRA1_5	GLRA1	36.8009	92.3674	66.3129	56.2681	29.2202
sgMAT1A_10	MAT1A	517.258	439.845	569.564	449.433	697.886
sgPRDX2_10	PRDX2	466.145	484.929	625.885	516.385	363.553
sgGABRG1_8	GABRG1	384.365	423.351	474.183	413.82	326.858
sgGALNT7_7	GALNT7	222.85	141.85	209.839	233.62	296.958
sgCHDH_3	CHDH	408.899	387.063	414.229	289.175	418.596
sgSTRA6_6	STRA6	678.773	460.737	578.648	363.25	593.237
sgPDK1_10	PDK1	574.504	617.982	610.442	817.668	615.662
sgASPA_3	ASPA	1314.61	1288.75	1273.57	1405.99	914.659
sgDDHD1_6	DDHD1	233.073	215.524	172.595	198.719	133.869
sgSLC25A15_6	SLC25A15	355.742	360.673	264.343	344.731	257.545
sgSV2B_9	SV2B	674.684	632.277	586.824	676.642	527.322
INTERGENIC301437	INTERGENIC	705.351	672.963	541.404	690.887	602.071
sgAKR1C4_1	AKR1C4	382.321	359.573	266.16	275.643	292.202
sgSTARD9_2	STARD9	715.574	682.859	709.457	419.518	788.944
sgGIP_6	GIP	202.405	376.067	203.481	410.259	185.514
sgSULT1C3_8	SULT1C3	1112.21	921.475	1108.24	1173.8	1175.6
sgCNGA3_8	CNGA3	623.572	776.326	705.824	577.639	710.118
sgGNPAT_6	GNPAT	404.81	487.128	535.954	499.291	535.476
sgPIK3CD_3	PIK3CD	357.787	498.124	516.877	457.268	381.221
sgBHMT2_6	BHMT2	339.387	387.063	332.473	325.5	336.372
INTERGENIC679642	INTERGENIC	1118.34	1162.29	1120.05	1317.67	960.867
sgSCARB1_1	SCARB1	543.836	552.005	495.076	531.342	467.522
INTERGENIC1236092	INTERGENIC	2584.24	2437.84	2407.25	3011.41	2726.31
sgCDA_8	CDA	408.899	652.07	485.083	656.699	645.562
sgKCNMB3_9	KCNMB3	603.127	701.553	548.671	745.731	553.824
sgSLC36A3_4	SLC36A3	1257.37	969.858	1120.96	1118.24	982.613
sgSLC25A3_1	SLC25A3	423.211	423.351	376.076	337.609	308.51
sgGABRA2_10	GABRA2	719.663	758.732	936.556	927.356	956.111
sgALDH7A1_8	ALDH7A1	1050.87	702.652	764.869	893.167	693.809
sgTKTL1_10	TKTL1	568.37	435.446	378.801	375.358	291.522
sgGRIK1_6	GRIK1	672.64	622.38	711.274	582.624	603.43
sgACOT13_4	ACOT13	1388.21	1730.79	1576.98	1300.58	1555.46
sgGYG1_10	GYG1	374.143	351.876	358.816	351.854	520.526
sgMGST1_4	MGST1	509.08	546.507	577.74	560.544	736.62
sgME2_7	ME2	940.469	1224.97	999.235	1039.89	1118.52
sgZACN_9	ZACN	118.581	270.505	246.175	226.497	189.591
sgSLC22A18_4	SLC22A18	329.164	339.78	307.946	342.595	275.893
sgGBA3_10	GBA3	619.483	592.691	555.938	665.958	692.45
sgSLC23A1_4	SLC23A1	186.049	140.75	119	115.385	103.969
sgPIK3R5_1	PIK3R5	247.384	257.309	208.023	366.811	238.518
sgTPCN1_4	TPCN1	249.429	369.47	306.129	373.934	428.109
INTERGENIC1023866	INTERGENIC	1177.63	1299.74	1233.6	1097.58	1524.2
sgSIRT2_1	SIRT2	298.497	480.53	378.801	329.062	513.731
sgIMPAD1_8	BPNT2	251.473	252.911	252.534	321.939	208.618
sgENOSF1_3	ENOSF1	1106.07	1234.86	1208.17	1240.75	1163.37
sgMGAT4B_8	MGAT4B	331.209	334.282	317.03	347.58	282.008
sgDGKG_8	DGKG	276.007	207.827	281.603	212.964	313.267
sgCACNA1F_9	CACNA1F	768.731	846.701	904.762	841.885	1087.26
sgKCNH4_5	KCNH4	913.89	1007.24	1006.5	1030.63	827.678
sgGSTA5_10	GSTA5	341.431	217.723	373.351	451.57	371.028
sgHSD17B14_5	HSD17B14	590.86	593.791	554.122	549.861	523.924
sgCACNG3_9	CACNG3	635.839	698.254	736.709	656.699	390.055
sgACOT1_4	ACOT1	983.403	1047.93	793.03	1042.03	640.125
sgHYAL2_6	HYAL2	351.653	370.569	329.748	411.683	290.842
sgDGAT2_10	DGAT2	359.831	357.374	361.542	336.896	472.279
sgGOT1L1_8	GOT1L1	596.993	632.277	631.335	633.194	631.291
sgSLC5A4_5	SLC5A4	453.878	472.833	468.732	499.291	369.669
sgKCTD6_8	KCTD6	1052.92	1014.94	787.579	755.702	1290.44
INTERGENIC503501	INTERGENIC	2203.97	2170.63	2180.15	2155.28	2368.19
sgCATSPERB_9	CATSPERB	731.93	553.105	696.74	618.237	812.048
sgSLC39A6_6	SLC39A6	400.721	392.562	302.496	457.98	192.309
sgSLC28A3_2	SLC28A3	881.178	889.586	824.823	675.218	718.272
sgITPR1_10	ITPR1	38.8454	68.1759	33.6106	39.8863	53.6835
sgCA13_8	CA13	370.054	286.999	416.954	368.236	486.55
sgD2HGDH_7	D2HGDH	304.63	343.079	307.038	266.383	258.904
sgALOX12_9	ALOX12	179.916	244.114	202.572	235.756	117.56
sgACBD7_2	ACBD7	509.08	583.894	635.877	534.903	623.137
sgCETP_10	CETP	723.752	691.656	662.221	695.873	424.032
sgETNPPL_8	ETNPPL	398.677	466.236	445.114	383.193	328.217
sgADIPOR1_4	ADIPOR1	582.682	582.794	550.488	596.157	430.827
sgNR1H2_3	NR1H2	594.949	554.204	451.473	553.422	313.947
sgCOX6C_4	COX6C	1177.63	1394.31	1295.37	1127.5	1380.82
sgSULT1A3_8	SULT1A3	374.143	486.029	333.381	420.23	315.985
sgGGT7_7	GGT7	136.981	114.36	119.908	128.206	87.6605
sgTRPA1_6	TRPA1	496.813	525.615	614.984	456.555	695.847
sgACADVL_9	ACADVL	1079.49	1080.92	1008.32	881.771	822.921
sgLYPLA1_10	LYPLA1	650.15	635.576	800.297	465.815	843.307
sgCACNG5_5	CACNG5	243.295	140.75	226.191	210.115	170.564
INTERGENIC128310	INTERGENIC	637.883	811.514	752.152	849.008	706.72
sgPLA2G12A_1	PLA2G12A	1453.64	1484.48	1643.29	1572.66	1652.64
sgKCNJ3_9	KCNJ3	648.106	600.388	653.137	650.289	642.843
sgCTH_1	CTH	286.23	370.569	401.511	319.09	239.877
sgSLC24A3_2	SLC24A3	531.569	502.523	598.633	451.57	634.689
sgEDEM1_9	EDEM1	582.682	537.71	600.45	531.342	638.087
sgTRPA1_2	TRPA1	412.988	508.021	572.289	463.678	503.538
sgGABRA1_1	GABRA1	756.464	939.069	773.953	910.262	1134.15
sgMINA_2	RIOX2	682.862	616.882	710.366	651.713	621.778
sgNDUFB10_9	NDUFB10	615.394	411.255	587.732	366.811	479.754
sgSLC37A1_5	SLC37A1	881.178	860.996	644.961	568.379	849.423
sgGAD2_4	GAD2	122.67	118.758	82.664	215.813	103.969
sgSLC44A1_9	SLC44A1	1151.05	1336.03	1298.1	1094.74	1533.04
sgSLC6A14_4	SLC6A14	1551.77	1517.46	1448.89	1413.83	1338.01
sgGLRA3_8	GLRA3	537.703	531.113	458.74	390.316	378.503
sgCERKL_10	CERKL	296.452	302.393	371.534	175.215	432.186
sgCYP2C19_7	CYP2C19	893.445	931.371	1090.98	880.347	1206.18
sgABCA12_3	ABCA12	909.801	969.858	1155.48	1062.68	1265.3
sgNDUFS5_2	NDUFS5	682.862	855.498	788.488	1021.37	473.638
INTERGENIC520657	INTERGENIC	834.155	826.908	950.182	917.384	926.89
sgFAM213B_9	PRXL2B	805.532	756.533	827.549	618.949	745.454
sgAPOA1_4	APOA1	288.274	318.888	184.404	154.559	258.904
sgGALK2_1	GALK2	402.766	263.907	260.71	274.218	231.723
sgCOX5B_7	COX5B	320.986	352.975	301.587	362.538	367.63
sgTP53I3_4	TP53I3	987.492	823.609	906.579	982.199	854.18
sgRYR2_2	RYR2	374.143	370.569	284.328	486.47	438.982
sgPIGF_5	PIGF	255.562	163.842	154.427	168.092	112.803
sgGGT7_4	GGT7	652.195	571.798	475.999	581.912	394.812
sgSCNN1D_7	SCNN1D	284.185	297.995	366.992	278.492	522.565
sgBBOX1_1	BBOX1	672.64	785.123	741.251	678.067	857.578
sgSLC1A6_8	SLC1A6	727.841	756.533	601.358	781.343	686.334
sgNKX2-3_10	NKX2-3	192.183	193.532	199.847	206.554	241.916
sgABCA5_2	ABCA5	443.656	612.484	616.801	604.704	563.337
sgAPOA1_10	APOA1	247.384	146.248	173.504	134.616	292.881
sgKDM4B_4	KDM4B	531.569	447.542	429.671	486.47	339.769
sgCHI3L1_7	CHI3L1	590.86	521.216	567.747	485.045	504.218
sgNDUFS1_8	NDUFS1	662.417	423.351	442.389	296.298	371.708
sgCNDP2_1	CNDP2	725.796	722.445	853.892	933.054	652.357
sgHTATIP2_10	HTATIP2	1097.89	1307.44	1007.41	1110.41	937.763
sgPLCD4_6	PLCD4	233.073	282.6	307.946	396.726	202.502
sgKCNT1_7	KCNT1	836.199	839.004	806.656	836.187	510.333
sgPDE6A_8	PDE6A	231.028	145.149	225.282	224.36	149.498
sgUGT1A6_7	UGT1A6	2982.92	2755.63	2841.46	2863.26	2639.33
sgCYBA_5	CYBA	455.923	693.855	514.152	739.32	613.623
sgARSA_2	ARSA	668.551	553.105	391.519	441.598	505.577
sgALKBH8_10	ALKBH8	635.839	786.223	781.22	943.738	927.57
sgPLCL1_3	PLCL1	204.45	263.907	227.099	250.714	185.514
sgDCXR_1	DCXR	1257.37	828.008	1117.33	870.375	726.427
sgSLC36A4_8	SLC36A4	1754.18	1739.59	1654.19	1858.98	1436.54
sgSULT1C3_10	SULT1C3	568.37	449.741	408.778	630.345	381.901
sgFDX1_9	FDX1	2142.63	1503.17	1690.52	1217.24	1395.77
sgGNS_3	GNS	533.614	631.177	709.457	528.493	568.774
sgLYPLA1_4	LYPLA1	480.457	402.458	489.625	512.111	409.762
sgLDHAL6A_7	LDHAL6A	1220.56	1489.97	1339.88	1235.05	1452.85
sgST6GALNAC5_5	ST6GALNAC5	253.518	297.995	275.244	321.939	211.336
sgCYP2C9_10	CYP2C9	1222.61	1270.05	1438.9	1250.72	1258.51
sgHADHA_3	HADHA	106.314	170.44	213.473	36.325	301.715
sgCDA_6	CDA	122.67	142.95	147.16	152.423	114.162
sgSQRDL_6	SQOR	443.656	427.749	379.709	472.225	418.596
sgPFKFB3_7	PFKFB3	664.462	634.476	613.167	660.26	520.526
sgKCTD14_4	KCTD14	547.925	319.987	495.076	529.918	502.179
sgNKX2-3_8	NKX2-3	290.319	336.481	218.923	366.811	394.812
sgSLC25A24_10	SLC25A24	96.0914	72.5744	59.9541	94.7299	52.3245
sgSLC22A23_3	SLC22A23	864.822	876.391	842.991	960.119	933.006
sgTPK1_9	TPK1	1108.12	1185.38	1227.24	1099.72	1016.59
sgHK2_10	HK2	349.609	416.753	395.152	335.472	430.827
sgNDUFC1_1	NDUFC1	840.288	1084.22	1191.82	1210.12	1200.74
sgPOMGNT1_3	POMGNT1	562.237	483.829	518.694	591.884	453.932
sgNDUFA2_6	NDUFA2	462.056	434.347	396.969	511.399	355.399
sgSLC2A2_5	SLC2A2	167.649	273.803	178.954	187.323	80.1855
sgFOLR1_8	FOLR1	116.536	78.0725	106.282	103.989	86.3014
sgSLC2A8_9	SLC2A8	1054.96	778.525	946.549	728.637	840.589
sgNDUFAF2_5	NDUFAF2	924.113	806.016	727.625	965.105	633.33
sgPMP2_6	PMP2	190.138	260.608	265.252	226.497	194.348
sgLRAT_8	LRAT	809.621	813.713	927.472	849.72	1104.25
sgDEGS1_1	DEGS1	73.6019	38.4864	29.9771	82.6216	39.4132
sgTRPC7_3	TRPC7	355.742	402.458	351.549	276.355	568.774
sgLDHC_2	LDHC	525.436	440.944	407.87	455.843	401.607
INTERGENIC514964	INTERGENIC	1214.43	1231.57	1153.66	1259.27	1024.74
sgSLC38A7_1	SLC38A7	292.363	315.589	255.259	388.891	310.549
sgMUT_2	MMUT	108.358	161.643	83.5724	118.234	388.016
INTERGENIC833377	INTERGENIC	932.291	737.84	691.289	808.409	716.913
sgST8SIA1_4	ST8SIA1	588.815	680.66	515.969	758.551	457.329
sgIYD_10	IYD	746.241	714.748	659.495	799.862	850.103
sgMDH1_9	MDH1	848.466	588.292	612.259	527.069	869.13
sgKCNJ8_2	KCNJ8	296.452	259.508	216.198	257.124	247.352
sgNAALADL2_5	NAALADL2	813.71	858.797	916.571	925.931	1106.97
sgUQCR11_2	UQCR11	415.033	307.891	214.381	220.799	166.487
sgSRD5A2_10	SRD5A2	212.628	258.409	184.404	302.708	229.684
sgUQCR11_9	UQCR11	629.705	702.652	722.175	475.786	528.681
sgCHST3_5	CHST3	202.405	169.34	290.687	263.534	301.715
sgFMO2_2	FMO2	433.433	431.048	458.74	368.948	271.136
sgAMT_5	AMT	498.857	384.864	479.633	382.481	655.075
sgB3GNT3_4	B3GNT3	110.403	178.137	69.9465	170.941	39.4132
sgPIP4K2A_10	PIP4K2A	44.9789	50.5822	12.7175	50.5701	2.71815
sgCIDEC_5	CIDEC	245.34	279.301	307.038	318.378	360.835
sgNAT1_3	NAT1	1592.66	1667.01	1596.96	1910.27	1515.37
sgGABRA6_4	GABRA6	429.344	277.102	360.633	440.173	381.221
sgKCND2_10	KCND2	269.874	429.948	342.465	408.122	307.831
sgSLCO2B1_2	SLCO2B1	243.295	210.026	247.084	299.859	240.557
sgSLC22A24_2	SLC22A24	396.632	459.638	384.251	384.618	318.704
sgACSM2B_10	ACSM2B	725.796	933.571	743.976	581.2	943.879
sgADIPOR1_1	ADIPOR1	210.583	235.317	124.45	107.55	91.0582
sgATP5I_10	ATP5ME	588.815	443.144	352.458	333.335	311.908
sgKCNH6_1	KCNH6	249.429	240.815	161.694	307.694	64.5562
INTERGENIC410744	INTERGENIC	950.691	1040.23	1025.58	993.595	1006.4
sgATP2B2_3	ATP2B2	396.632	500.323	526.87	732.91	372.387
sgSORD_2	SORD	932.291	1120.5	1090.98	1268.53	1255.11
sgBCAT2_6	BCAT2	181.96	155.045	138.076	60.5417	199.784
sgPRPS1L1_2	PRPS1L1	637.883	796.119	688.564	829.065	814.087
sgGLT8D1_8	GLT8D1	858.689	721.346	713.091	502.852	920.775
sgCYP27C1_10	CYP27C1	670.595	472.833	467.824	505.701	470.92
sgMOGAT2_5	MOGAT2	533.614	502.523	555.938	383.905	620.419
sgRYR2_10	RYR2	255.562	173.739	181.679	269.945	118.24
sgKCTD1_9	KCTD1	226.939	229.819	259.801	289.888	347.924
sgATP6V0A4_2	ATP6V0A4	905.712	811.514	691.289	1044.17	449.854
sgALAS2_9	ALAS2	190.138	203.428	243.45	121.083	292.881
sgMIF_9	MIF	173.782	191.333	248.9	109.687	332.974
sgHTATIP2_8	HTATIP2	517.258	459.638	397.877	367.523	607.507
sgECHS1_3	ECHS1	112.447	115.459	157.152	191.597	188.232
sgCYB5R4_8	CYB5R4	306.675	346.378	333.381	319.09	301.715
sgETNK2_10	ETNK2	646.061	631.177	592.274	483.621	383.939
sgPPARD_10	PPARD	353.698	292.497	232.549	252.85	201.143
sgERO1L_10	ERO1A	1339.15	1684.61	1424.36	1740.75	2015.51
sgGRID1_8	GRID1	496.813	589.392	709.457	631.77	752.929
sgCYB5A_6	CYB5A	768.731	714.748	813.014	960.119	804.574
sgHS3ST4_5	HS3ST4	171.738	269.405	188.038	259.261	224.927
sgNFKB1_2	NFKB1	398.677	429.948	605.9	457.268	455.97
sgATP6V0D2_2	ATP6V0D2	427.3	310.091	303.404	430.914	213.375
sgPGM2L1_6	PGM2L1	106.314	111.061	140.801	143.875	80.1855
sgGALNT1_4	GALNT1	190.138	188.034	200.755	224.36	285.406
sgKCNK5_8	KCNK5	417.077	434.347	289.778	433.763	326.858
sgPGS1_4	PGS1	181.96	127.555	146.252	76.2113	31.9383
sgKDM3B_7	KDM3B	325.075	281.501	337.923	322.651	543.631
sgECH1_7	ECH1	98.1359	124.256	110.824	79.7725	134.549
sgERO1LB_4	ERO1B	672.64	793.92	779.404	784.192	877.284
sgPLOD1_9	PLOD1	386.41	465.136	337.923	499.291	362.874
sgSLN_1	SLN	449.789	473.933	333.381	450.145	343.846
sgNAA50_2	NAA50	531.569	378.267	450.564	438.037	395.491
sgSLC25A51_7	SLC25A51	1007.94	952.264	865.701	568.379	508.295
sgSLC8A3_8	SLC8A3	678.773	434.347	494.167	503.564	602.071
sgDHDH_2	DHDH	419.122	523.415	531.412	612.539	543.631
sgPIKFYVE_5	PIKFYVE	989.537	1391.01	1245.41	1461.55	1580.61
sgNUDT6_3	NUDT6	613.349	799.418	699.465	893.88	761.763
sgBPGM_7	BPGM	134.937	155.045	195.305	185.186	132.51
sgSMPD1_4	SMPD1	118.581	103.364	106.282	97.5789	67.2743
sgSYNJ1_2	SYNJ1	384.365	288.098	353.366	487.895	338.41
sgAQP12B_8	AQP12B	153.337	155.045	196.214	63.3907	130.471
sgEPN3_6	EPN3	717.618	595.99	520.511	524.932	547.028
sgDHDH_7	DHDH	177.871	257.309	269.794	200.856	311.229
sgAUH_9	AUH	670.595	637.775	611.35	558.408	644.882
sgCFTR_5	CFTR	879.134	948.965	804.839	782.768	895.632
sgCBR4_2	CBR4	294.408	297.995	191.672	192.309	193.668
sgPNPO_4	PNPO	697.174	633.377	567.747	794.164	617.021
sgTXNDC12_9	TXNDC12	1198.08	1079.82	1369.86	937.327	1127.35
sgDSEL_9	DSEL	376.187	328.784	352.458	327.637	463.445
sgIMPAD1_4	BPNT2	310.764	403.558	381.526	448.72	479.075
sgUCP1_8	UCP1	204.45	584.994	360.633	481.484	307.151
sgGOT1L1_6	GOT1L1	474.323	510.22	574.106	613.251	657.114
sgCBR1_10	CBR1	20.445	59.3791	56.3205	80.4848	19.0271
sgNIT2_2	NIT2	541.792	653.17	613.167	742.882	735.261
sgACO1_1	ACO1	316.897	299.094	469.641	303.421	535.476
sgSLC25A12_7	SLC25A12	335.298	387.063	376.984	322.651	381.221
sgSLCO1C1_4	SLCO1C1	476.368	564.101	452.381	424.504	671.384
sgSLC25A20_7	SLC25A20	372.098	321.087	377.893	311.968	280.649
sgSLC1A6_4	SLC1A6	570.415	782.924	547.763	591.884	643.523
sgCHST7_9	CHST7	145.159	164.942	174.412	185.186	196.387
sgSLC4A9_1	SLC4A9	233.073	290.298	309.763	248.577	201.823
sgGUSB_9	GUSB	181.96	98.9651	163.511	130.343	127.074
sgPLD1_5	PLD1	423.211	379.366	335.198	254.987	438.982
sgATP6V1G1_7	ATP6V1G1	190.138	178.137	200.755	213.676	121.637
sgCPOX_10	CPOX	320.986	373.868	267.977	303.421	318.704
sgHYAL1_1	HYAL1	907.757	988.551	1133.68	1059.12	1480.03
sgKCTD3_8	KCTD3	588.815	483.829	564.114	683.052	511.692
sgSLC25A52_6	SLC25A52	875.045	726.844	634.06	493.593	388.016
sgSLC7A10_6	SLC7A10	507.035	793.92	696.74	633.194	589.16
INTERGENIC62489	INTERGENIC	780.998	853.299	1050.11	821.942	814.767
sgPOMT2_8	POMT2	394.588	517.917	469.641	433.763	534.117
sgCATSPER2_10	CATSPER2	253.518	203.428	163.511	200.856	234.441
sgENPP5_9	ENPP5	1157.19	1416.3	1397.11	1505.71	1395.77
sgJMJD6_5	JMJD6	259.651	191.333	327.023	188.748	169.205
sgCA2_2	CA2	382.321	546.507	587.732	509.262	539.554
sgDERA_7	DERA	245.34	276.003	175.32	162.394	266.379
sgSLC2A10_3	SLC2A10	513.169	416.753	405.145	428.777	379.182
sgUGT1A7_9	UGT1A7	691.04	820.311	792.121	730.773	801.855
sgL2HGDH_8	L2HGDH	100.18	145.149	64.4961	133.904	40.0928
sgB3GNT4_7	B3GNT4	184.005	138.551	181.679	125.357	141.344
sgPLIN4_3	PLIN4	795.309	752.135	799.388	638.18	729.824
sgMAT2A_4	MAT2A	1032.47	1239.26	995.602	1212.97	1060.08
sgNDUFC2_10	NDUFC2	926.157	876.391	929.289	1014.25	863.693
sgSLC9A3_3	SLC9A3	165.604	136.352	118.091	94.7299	55.7222
sgSRD5A3_4	SRD5A3	94.0469	133.053	78.122	62.6784	29.8997
sgHAS1_10	HAS1	633.794	524.515	562.297	591.171	522.565
sgSFXN3_3	SFXN3	570.415	515.718	488.717	580.488	489.947
sgPIGN_7	PIGN	216.717	297.995	252.534	351.142	277.931
sgABHD5_7	ABHD5	633.794	733.441	909.304	811.97	718.952
INTERGENIC424505	INTERGENIC	621.527	658.668	715.816	584.049	850.103
sgSORD_6	SORD	746.241	743.338	877.51	804.848	852.821
sgNDUFA10_6	NDUFA10	36.8009	107.762	125.359	111.824	113.483
sgSLC37A3_7	SLC37A3	803.487	709.25	791.213	903.851	1209.58
sgSLC33A1_3	SLC33A1	441.611	521.216	589.549	486.47	600.032
sgHEXB_6	HEXB	441.611	582.794	399.694	594.02	400.248
sgPLP1_1	PLP1	265.785	258.409	204.389	415.245	271.815
sgSLC25A2_4	SLC25A2	521.347	403.558	449.656	364.674	271.136
sgPANK1_8	PANK1	1901.38	1831.95	2001.2	1612.54	2275.77
sgTCN1_7	TCN1	1040.65	1321.73	997.419	1082.63	904.466
sgACER3_9	ACER3	1852.31	2159.64	1970.31	2312.69	2329.46
sgAKR1B10_7	AKR1B10	1318.7	1502.07	1368.95	1588.33	1321.02
sgCACNA1A_5	CACNA1A	59.2904	98.9651	138.076	64.1029	59.1198
sgMSRB2_6	MSRB2	159.471	144.049	114.458	137.465	177.36
sgPTGR1_3	PTGR1	114.492	120.957	108.099	131.055	72.7106
sgGRIK2_2	GRIK2	341.431	332.083	267.068	282.053	197.746
sgSCN2B_4	SCN2B	194.227	183.635	234.366	195.87	284.047
sgTET2_4	TET2	1236.92	1087.52	1370.77	1207.98	941.84
sgASIC1_4	ASIC1	392.543	356.274	281.603	344.731	306.472
sgB4GALT6_6	B4GALT6	269.874	203.428	226.191	197.295	137.267
sgPTDSS2_6	PTDSS2	701.262	962.161	654.045	819.093	718.952
sgPLCD3_1	PLCD3	545.881	466.236	473.274	397.438	347.924
sgB3GNT7_10	B3GNT7	398.677	358.474	349.732	353.278	486.55
sgPCBD2_8	PCBD2	200.361	238.616	212.565	361.113	225.607
sgSLC27A3_8	SLC27A3	280.096	184.735	287.053	257.124	282.688
sgSLC25A51_3	SLC25A51	378.232	369.47	411.503	319.802	299.676
[truncated: 28,200 more rows]

## Sheet: H1975
Supplementary Table 1. The normalized counts of sgRNAs in each group
sgRNA	Gene	input	Day 5		Day 7
			d5.dmso	d5.mln	d7.dmso	d7.mln
sgSTAR_2	STAR	823.866	794.763	676.267	880.09	860.637
sgSLC4A10_8	SLC4A10	588.476	830.991	508.992	899.72	875.265
sgABHD3_2	ABHD3	328.452	361.153	309.458	251.267	341.329
sgGMPPA_3	GMPPA	577.527	681.549	602.188	628.168	543.688
sgKCNJ15_7	KCNJ15	790.108	639.66	712.111	646.49	731.419
sgHILPDA_3	HILPDA	478.079	577.392	505.408	484.867	446.166
sgKDM3A_3	KDM3A	920.577	957.791	1131.49	933.091	837.475
sgSLC35A1_10	SLC35A1	210.756	189.068	132.625	270.897	170.664
sgARSJ_2	ARSJ	747.227	517.388	971.387	413.544	493.708
sgKCNA1_6	KCNA1	1273.66	1189.88	1074.14	1331.59	1487.22
sgSLC6A1_8	SLC6A1	903.242	1033.64	1127.91	897.102	887.455
sgLPPR2_9	PLPPR2	263.674	293.224	125.456	346.147	269.406
sgCOX7A2L_2	COX7A2L	859.448	885.334	373.978	1122.2	1049.59
sgPHYKPL_6	PHYKPL	659.64	880.806	518.551	946.832	854.541
sgITPR1_2	ITPR1	546.507	568.335	438.498	647.144	509.555
sgEHD1_4	EHD1	345.786	288.696	246.132	175.364	324.262
sgHPGDS_1	HPGDS	616.759	429.081	542.447	590.216	610.735
sgNOS2_9	NOS2	622.233	842.313	866.243	878.127	757.019
sgPIGU_5	PIGU	416.039	307.942	357.25	291.182	412.033
sgGGT7_8	GGT7	220.792	235.485	243.743	198.266	226.74
sgGM2A_8	GM2A	208.019	307.942	216.262	247.341	165.788
sgCYP3A5_5	CYP3A5	486.291	438.138	767.073	405.037	552.221
sgCHST7_8	CHST7	312.029	307.942	161.3	274.824	359.614
sgENOPH1_1	ENOPH1	285.57	258.128	307.068	346.147	464.451
sgATP2B4_7	ATP2B4	356.735	233.221	225.82	310.158	224.302
sgCYP3A7_3	CYP3A7	258.199	320.396	228.21	323.245	355.957
sgSTEAP3_10	STEAP3	1286.44	1312.15	1025.15	1446.75	1320.21
sgCOLGALT2_1	COLGALT2	554.718	669.095	689.41	815.31	629.02
sgSLC39A2_8	SLC39A2	1512.7	1811.43	1682.3	2103.05	1670.07
sgVDAC3_9	VDAC3	470.781	432.478	500.628	497.3	408.376
sgPIGP_10	PIGP	618.584	806.084	651.175	844.755	781.399
sgHEPHL1_4	HEPHL1	382.281	560.41	454.031	592.179	374.243
sgSLC9C2_5	SLC9C2	272.797	399.646	243.743	348.764	359.614
sgABCB6_8	ABCB6	1268.19	1321.21	998.867	1443.48	1303.15
sgKCNK12_6	KCNK12	264.586	234.353	272.418	274.824	235.273
sgDECR1_5	DECR1	309.292	284.167	285.561	294.454	273.063
sgFMO5_7	FMO5	655.991	673.624	474.343	768.197	679.001
sgPFKFB2_10	PFKFB2	117.695	178.878	129.04	157.696	198.702
sgGGH_1	GGH	909.628	1261.2	875.801	1186.98	770.428
sgCLIC1_2	CLIC1	579.352	600.035	500.628	545.067	470.546
sgCYC1_6	CYC1	372.245	213.975	335.744	255.193	466.889
sgSLC44A5_1	SLC44A5	411.477	450.592	209.093	461.965	334.015
sgIPPK_5	IPPK	143.241	181.143	114.702	107.312	109.713
sgGUCY2D_9	GUCY2D	301.993	200.389	391.9	206.772	242.587
sgSLC35E4_2	SLC35E4	562.017	406.439	501.823	338.295	570.507
sgJMJD6_1	JMJD6	628.62	475.499	695.384	466.546	373.024
sgUTY_9	UTY	722.593	648.717	541.252	754.456	788.714
sgNAT2_2	NAT2	573.878	611.356	347.692	639.292	491.27
sgGALNT13_2	GALNT13	592.125	678.152	510.187	639.946	848.446
sgKCNG3_8	KCNG3	261.849	424.553	203.119	359.888	319.386
sgSCO2_6	SCO2	311.117	297.753	268.834	232.946	475.422
sgHACL1_3	HACL1	247.251	246.807	195.95	214.624	243.806
sgATP13A1_3	ATP13A1	148.716	189.068	256.886	126.288	59.7326
sgNMNAT3_3	NMNAT3	717.119	758.534	597.409	726.319	546.126
sgHILPDA_10	HILPDA	280.096	258.128	336.939	244.069	231.616
sgCTH_5	CTH	383.193	350.964	152.937	416.816	415.69
sgARSJ_8	ARSJ	298.343	272.846	215.067	386.062	265.749
sgNIPA1_6	NIPA1	244.514	414.364	445.667	300.997	318.167
sgSLC26A2_6	SLC26A2	114.958	160.764	41.8186	183.87	168.226
sgDDAH1_8	DDAH1	1442.45	1425.37	1181.67	1172.58	1333.62
sgSLC35B4_10	SLC35B4	407.827	544.56	480.317	356.616	533.936
INTERGENIC792427	INTERGENIC	1411.43	1540.84	1646.46	1465.73	1739.56
sgHIF3A_6	HIF3A	322.977	398.514	236.574	414.853	451.042
sgSLC25A15_1	SLC25A15	150.54	71.3249	132.625	100.114	149.941
sgCOQ6_8	COQ6	140.504	80.382	75.2735	87.6818	121.903
sgSV2C_8	SV2C	863.098	911.373	801.722	819.236	788.714
sgPLCZ1_2	PLCZ1	215.318	273.978	150.547	352.036	174.322
sgMBOAT4_3	MBOAT4	257.287	264.921	280.782	160.968	216.988
INTERGENIC407788	INTERGENIC	514.574	350.964	462.394	435.137	491.27
sgTPI1_3	TPI1	191.597	117.743	249.717	68.0515	198.702
sgSLC17A2_7	SLC17A2	576.615	695.134	596.214	685.096	448.604
sgTMCO3_10	TMCO3	1119.47	1057.42	1279.65	1063.31	1053.24
sgTRPC7_6	TRPC7	248.163	174.35	229.405	184.524	423.004
INTERGENIC399161	INTERGENIC	794.67	895.523	887.749	833.631	861.856
sgKCTD3_3	KCTD3	518.224	537.767	388.316	593.488	681.439
INTERGENIC934916	INTERGENIC	459.832	305.678	538.863	182.561	293.787
sgAOX1_8	AOX1	313.854	300.017	399.069	289.873	318.167
sgAQP12B_9	AQP12B	740.841	784.574	663.124	798.951	671.687
sgSEPHS2_9	SEPHS2	212.581	194.728	387.121	180.598	187.731
sgDHRS4_2	DHRS4	641.393	558.145	930.763	410.927	474.203
sgADSSL1_5	ADSS1	281.921	338.51	276.003	306.886	304.758
sgARSG_9	ARSG	926.051	727.967	554.395	858.496	759.457
sgMGAT3_8	MGAT3	631.357	578.524	571.123	580.401	672.906
sgFA2H_7	FA2H	228.091	320.396	123.066	272.86	179.198
sgCCBL2_9	KYAT3	569.316	573.995	724.059	492.719	688.753
sgTXNDC12_10	TXNDC12	857.623	1016.66	798.138	1089.48	871.608
sgSLC5A12_5	SLC5A12	203.457	183.407	201.924	161.622	174.322
sgGBA_3	GBA1	462.569	447.196	511.382	540.486	616.83
sgSLC35A2_5	SLC35A2	451.621	409.835	382.342	434.483	444.947
sgUQCR10_5	UQCR10	591.213	559.278	692.994	439.718	598.545
sgGAMT_4	GAMT	405.09	303.414	338.133	310.812	220.645
sgMANEA_10	MANEA	431.549	441.535	520.94	465.237	460.794
sgSLC9A5_10	SLC9A5	941.561	881.938	617.721	1065.92	952.064
sgVLDLR_9	VLDLR	209.844	143.782	106.339	237.526	225.521
sgTMCO3_8	TMCO3	876.783	1110.63	692.994	1175.2	948.407
INTERGENIC601209	INTERGENIC	900.505	640.792	1008.43	762.962	775.304
sgDLAT_10	DLAT	335.75	293.224	403.848	334.369	397.404
sgMCCC2_1	MCCC2	307.467	262.657	401.459	287.256	297.444
sgATP9A_6	ATP9A	60.2161	73.5892	32.2601	66.0885	108.494
sgDCXR_1	DCXR	705.258	688.342	781.411	667.429	864.294
sgFTO_8	FTO	323.89	384.928	520.94	352.036	285.253
sgSLC25A2_10	SLC25A2	905.066	1024.59	1529.37	885.979	841.132
sgVDAC3_1	VDAC3	978.968	924.959	984.53	866.348	1127.6
sgSLC45A2_1	SLC45A2	514.574	493.613	400.264	522.819	524.184
sgBEST3_9	BEST3	296.519	271.714	295.12	270.243	436.413
sgSLC46A2_5	SLC46A2	697.047	894.391	514.966	984.13	780.18
sgSLC16A10_5	SLC16A10	319.328	345.303	178.028	299.688	320.605
sgFAH_10	FAH	459.832	386.06	317.821	424.013	503.46
sgSPR_5	SPR	1694.26	1386.87	1609.42	1424.5	1448.21
sgGALNT11_2	GALNT11	176.999	240.014	230.6	291.836	259.654
sgENO2_6	ENO2	505.45	619.281	443.277	471.126	646.087
sgB4GALT7_10	B4GALT7	374.07	316.999	348.887	295.762	499.803
sgGABRA4_10	GABRA4	313.854	354.36	329.77	336.332	320.605
sgSLC6A15_8	SLC6A15	1902.28	2012.95	1774.3	2110.25	2100.39
sgCHKA_2	CHKA	313.854	405.306	303.484	394.568	493.708
sgCBR1_9	CBR1	468.043	416.628	354.861	427.285	427.88
sgSLC17A5_3	SLC17A5	791.021	543.428	1053.83	638.637	742.39
sgGYS2_1	GYS2	280.096	286.432	215.067	337.64	299.882
sgKCNK13_2	KCNK13	337.575	262.657	393.095	259.774	314.51
sgATP1A2_4	ATP1A2	289.22	196.992	154.131	181.253	137.751
sgUTY_8	UTY	697.047	847.973	657.15	920.004	875.265
sgNDUFS4_4	NDUFS4	766.387	922.695	763.488	844.755	615.611
sgNFKB1_10	NFKB1	392.317	431.346	179.223	333.06	253.559
sgLIPT1_8	LIPT1	841.201	455.121	833.983	238.835	770.428
sgKDM6A_2	KDM6A	169.7	76.9856	123.066	100.114	97.5226
sgCHRNG_6	CHRNG	474.43	409.835	399.069	342.221	544.907
sgASIC2_5	ASIC2	591.213	770.988	426.55	630.785	508.336
sgLIPE_7	LIPE	149.628	151.707	94.3906	126.288	125.56
sgPIP4K2A_7	PIP4K2A	213.494	270.582	109.923	352.036	192.607
sgPANK3_5	PANK3	306.555	221.9	279.587	333.714	325.482
sgGRIN2D_1	GRIN2D	564.754	520.785	477.927	600.031	474.203
sgRHBG_2	RHBG	395.054	425.685	503.018	296.417	441.29
sgCLCN6_9	CLCN6	174.262	133.593	260.47	147.881	173.103
sgOGFOD2_5	OGFOD2	230.828	210.578	262.86	240.798	347.424
sgNAALADL2_9	NAALADL2	353.085	311.339	450.446	312.775	312.072
sgB4GALT1_7	B4GALT1	148.716	139.253	90.8061	202.846	224.302
sgFMO5_2	FMO5	260.937	285.299	242.548	269.589	275.501
sgHS3ST5_5	HS3ST5	430.636	515.124	387.121	372.975	491.27
sgB3GALNT1_5	B3GALNT1	352.173	626.074	433.719	555.536	455.918
sgTRPM4_6	TRPM4	174.262	185.671	203.119	170.783	134.094
sgATP7A_10	ATP7A	580.264	343.039	357.25	361.851	394.966
sgTRPM6_4	TRPM6	697.047	741.552	918.815	584.327	655.839
sgCYP11A1_8	CYP11A1	607.635	734.759	648.786	814.655	549.783
sgSLC6A9_8	SLC6A9	472.605	416.628	396.679	424.013	739.952
sgSGPL1_3	SGPL1	190.684	182.275	185.197	175.364	282.815
sgSMPD4_9	SMPD4	611.285	913.638	463.589	880.744	571.726
sgSHMT1_7	SHMT1	423.338	268.317	273.613	331.097	457.137
sgTRPM3_4	TRPM3	760	700.795	1015.59	678.552	820.408
sgSUOX_6	SUOX	218.968	144.914	246.132	107.312	187.731
sgKCTD8_2	KCTD8	218.968	227.56	329.77	239.489	255.997
INTERGENIC772906	INTERGENIC	2584.73	2685.44	2639.35	3213.47	3046.36
sgLYPLA1_9	LYPLA1	810.18	875.145	916.425	871.583	928.902
sgPCK1_7	PCK1	63.8656	63.3999	69.2994	30.7541	78.018
INTERGENIC536988	INTERGENIC	2245.33	2513.35	2332.28	2644.85	2575.81
sgPDE4A_8	PDE4A	489.94	355.492	403.848	558.153	474.203
sgATP1A2_10	ATP1A2	441.585	420.024	302.289	333.714	380.338
sgASAH2_10	ASAH2	144.154	215.107	304.678	121.053	195.045
sgKCTD14_8	KCTD14	174.262	160.764	274.808	172.092	167.007
sgASNA1_9	GET3	369.508	381.531	352.471	346.801	269.406
sgPRG3_2	PRG3	208.932	294.357	155.326	263.7	153.598
sgFN3K_6	FN3K	343.049	337.378	218.652	399.803	510.774
sgGCLC_7	GCLC	141.417	126.8	105.144	87.0274	209.673
sgASIC4_8	ASIC4	325.714	346.435	379.952	331.751	370.586
sgALDH1A2_2	ALDH1A2	280.096	276.242	400.264	252.576	368.148
INTERGENIC58772	INTERGENIC	501.801	438.138	529.304	475.706	446.166
sgGOT1_6	GOT1	561.105	541.163	554.395	492.065	530.279
sgGXYLT2_1	GXYLT2	285.57	192.464	230.6	201.537	266.968
sgGAPDHS_4	GAPDHS	271.885	272.846	442.082	246.687	330.358
sgHVCN1_10	HVCN1	195.246	271.714	43.0134	187.796	179.198
sgNDUFS5_6	NDUFS5	547.419	377.003	371.588	303.615	572.945
sgDOLK_3	DOLK	553.806	163.028	514.966	115.164	259.654
sgACAT2_7	ACAT2	210.756	374.739	215.067	454.767	151.16
sgKCNA2_4	KCNA2	588.476	671.359	397.874	539.178	430.318
sgCNGB1_2	CNGB1	285.57	348.699	338.133	305.578	223.083
sgSARDH_10	SARDH	326.627	200.389	225.82	178.635	273.063
sgTCIRG1_9	TCIRG1	354.91	307.942	651.175	281.367	396.185
sgNDUFA8_10	NDUFA8	767.299	650.981	927.178	627.514	761.895
sgPSPH_5	PSPH	494.502	508.331	372.783	499.917	543.688
sgSPG20_8	SPART	224.442	168.689	161.3	145.264	259.654
sgNDUFB8_8	NDUFB8	583.914	557.013	801.722	400.457	466.889
sgCOQ10B_3	COQ10B	629.532	706.456	475.537	701.454	714.353
sgDDAH2_10	DDAH2	339.4	328.321	192.366	217.241	621.706
sgSLC12A7_5	SLC12A7	144.154	213.975	125.456	147.881	140.189
sgATP6V1G3_9	ATP6V1G3	1059.26	1082.33	1102.82	985.439	998.387
sgSTARD8_4	STARD8	207.107	184.539	174.443	263.045	186.512
sgSCNN1G_2	SCNN1G	585.739	583.053	432.524	624.242	570.507
sgATP5E_5	ATP5F1E	260.937	275.11	210.288	204.155	264.53
sgSLC44A2_5	SLC44A2	411.477	358.889	307.068	317.356	309.634
sgCYP7B1_4	CYP7B1	458.92	354.36	615.331	353.345	226.74
sgHS3ST6_9	HS3ST6	404.178	475.499	609.357	702.763	380.338
INTERGENIC744875	INTERGENIC	447.971	365.681	508.992	371.666	352.3
sgAKR1E2_4	AKR1E2	384.106	379.267	578.292	343.529	338.891
sgSV2B_10	SV2B	890.469	814.009	669.098	792.408	981.321
sgSOAT2_9	SOAT2	234.478	175.482	228.21	168.166	237.711
sgHNMT_9	HNMT	725.331	889.863	745.566	843.446	891.112
sgPCYT1B_8	PCYT1B	543.77	630.602	560.369	655.65	615.611
sgARNT2_5	ARNT2	290.132	391.721	124.261	335.023	398.623
sgCYP2U1_6	CYP2U1	323.89	272.846	146.963	329.788	305.977
sgNIPA1_5	NIPA1	409.652	601.167	384.731	612.464	453.48
sgEDN1_10	EDN1	145.066	135.857	328.575	115.164	170.664
sgPLA2G3_10	PLA2G3	474.43	267.185	309.458	310.158	277.939
sgHPGDS_8	HPGDS	255.462	158.5	397.874	214.624	307.196
sgDHRS4_9	DHRS4	383.193	413.231	381.147	585.636	326.701
sgPXDNL_2	PXDNL	525.522	609.092	252.106	634.711	527.841
sgMGLL_6	MGLL	266.411	208.314	316.627	244.724	224.302
sgGBA_1	GBA1	358.56	499.274	353.666	422.05	413.252
sgTHNSL1_6	THNSL1	370.42	407.571	375.173	319.973	486.394
sgGUCY1A3_3	GUCY1A1	320.24	405.306	482.706	376.901	597.326
sgADIPOR2_6	ADIPOR2	500.889	515.124	407.433	543.758	531.498
sgHPGDS_9	HPGDS	448.884	477.763	335.744	424.668	452.261
sgACVR1C_6	ACVR1C	657.815	729.099	444.472	618.353	770.428
sgSLC39A10_10	SLC39A10	595.775	504.935	724.059	518.239	404.719
sgACSBG2_3	ACSBG2	493.59	513.992	309.458	404.383	342.548
sgSLC37A3_3	SLC37A3	420.6	544.56	491.07	569.932	527.841
INTERGENIC1402445	INTERGENIC	886.819	1229.5	1179.28	1268.77	982.54
sgSLC1A1_7	SLC1A1	1020.94	754.006	590.24	883.361	1148.33
sgPCCA_8	PCCA	419.688	328.321	217.457	311.467	330.358
sgSLC25A14_1	SLC25A14	968.932	770.988	1174.51	814.655	1066.65
sgARSJ_3	ARSJ	549.244	568.335	457.615	516.276	664.372
sgPHOSPHO2_5	PHOSPHO2	1160.53	1492.16	1126.71	1423.19	1449.43
sgGLCE_10	GLCE	466.219	435.874	495.849	484.213	393.747
sgTKTL1_5	TKTL1	71.1645	108.686	148.157	56.2734	75.58
sgB3GALT5_9	B3GALT5	479.904	410.967	184.002	397.185	393.747
sgAGPAT3_9	AGPAT3	994.478	977.038	836.372	1016.19	1518.91
sgIFI30_5	IFI30	552.893	551.353	627.279	537.215	544.907
sgDDOST_5	DDOST	246.339	160.764	389.51	93.5709	123.122
sgSTARD13_6	STARD13	649.604	553.617	571.123	589.562	554.66
sgCACNA1B_2	CACNA1B	236.303	211.71	295.12	188.45	354.738
sgUGT1A8_5	UGT1A8	211.669	201.521	121.871	115.164	182.855
sgSFXN2_6	SFXN2	202.545	246.807	94.3906	248.65	196.264
sgUGT1A10_5	UGT1A10	89.4118	120.007	173.249	69.3602	90.2084
sgORAI3_4	ORAI3	478.079	452.856	420.576	452.15	541.25
INTERGENIC492514	INTERGENIC	895.03	760.799	1031.13	686.404	1190.99
INTERGENIC271112	INTERGENIC	1291	1442.35	1240.22	1480.78	1114.2
sgPLCG2_1	PLCG2	239.04	183.407	249.717	191.722	154.817
sgB3GNT4_9	B3GNT4	385.931	475.499	389.51	471.126	416.909
sgST8SIA5_3	ST8SIA5	360.384	429.081	451.641	442.989	365.71
INTERGENIC1236092	INTERGENIC	1893.16	1990.3	2098.1	1959.1	1900.47
sgCBR1_4	CBR1	318.416	355.492	148.157	316.047	225.521
sgARSF_8	ARSF	891.381	621.545	880.58	694.911	959.378
sgCYBRD1_2	CYBRD1	348.524	354.36	452.836	378.864	232.835
sgUEVLD_8	UEVLD	978.056	974.773	745.566	1176.51	882.579
sgEGLN2_9	EGLN2	974.406	692.87	736.008	761.654	1052.02
sgCPT1B_9	CPT1B	858.536	983.83	598.604	1300.18	993.511
sgNMNAT3_1	NMNAT3	640.481	448.328	659.539	468.509	437.632
sgP2RX2_3	P2RX2	286.483	253.6	387.121	245.378	379.119
sgSLC36A2_10	SLC36A2	569.316	688.342	575.902	622.279	470.546
sgEXTL2_4	EXTL2	816.567	1091.38	768.268	996.562	744.829
sgSLC25A29_6	SLC25A29	533.734	504.935	690.604	533.288	611.954
sgCATSPER2_7	CATSPER2	708.908	878.541	649.981	957.956	849.665
sgMOGAT2_8	MOGAT2	459.832	439.271	525.72	522.819	503.46
sgSGMS2_8	SGMS2	576.615	403.042	436.108	451.496	720.448
sgCOX19_8	COX19	383.193	309.074	377.562	274.824	355.957
sgCA14_8	CA14	513.662	557.013	777.826	556.845	492.489
sgSLC7A10_3	SLC7A10	353.085	347.567	237.769	395.222	312.072
sgMSRA_3	MSRA	550.156	503.803	868.632	454.767	542.469
sgABCG8_6	ABCG8	894.118	965.716	687.02	906.263	856.979
sgGALK2_4	GALK2	536.471	689.474	422.965	672.663	621.706
sgATP13A4_7	ATP13A4	425.162	477.763	280.782	457.385	438.851
sgABHD2_2	ABHD2	915.103	1176.29	973.776	1106.49	1037.4
sgSLC22A24_8	SLC22A24	128.644	101.893	138.599	77.2123	180.417
sgCHRNA5_4	CHRNA5	1478.03	1357.44	1621.37	1283.16	1358
sgPANK2_3	PANK2	769.124	934.016	604.578	906.263	927.683
sgUGT1A5_7	UGT1A5	497.239	569.467	648.786	696.22	566.85
sgPNPLA1_6	PNPLA1	321.153	221.9	289.146	274.169	331.577
sgISCA2_8	ISCA2	184.298	237.75	149.352	200.883	216.988
sgNR1H2_6	NR1H2	189.772	263.789	246.132	241.452	208.454
sgADA_1	ADA	650.517	682.681	591.435	810.075	810.656
sgMSMO1_10	MSMO1	649.604	660.038	722.865	738.752	772.866
sgATP13A2_7	ATP13A2	723.506	714.381	978.555	895.794	726.543
sgALG3_1	ALG3	345.786	273.978	420.576	261.737	335.234
sgDGUOK_2	DGUOK	489.028	418.892	620.11	323.899	468.108
sgLPCAT3_1	LPCAT3	541.033	603.431	485.096	545.067	474.203
sgABHD8_8	ABHD8	587.563	513.992	413.407	429.902	549.783
sgSLC30A6_5	SLC30A6	267.323	233.221	308.263	159.659	340.11
sgPI4KB_6	PI4KB	332.101	203.785	222.236	179.29	303.539
sgGLRX_5	GLRX	1769.99	1960.87	1838.82	2088.66	1751.75
sgSLC25A43_10	SLC25A43	807.443	812.877	1017.98	878.781	844.789
sgCYP2C19_1	CYP2C19	491.765	393.985	544.837	357.925	379.119
sgFUT2_7	FUT2	210.756	267.185	254.496	273.515	210.893
sgKCTD6_7	KCTD6	558.368	328.321	420.576	296.417	387.652
sgPGK2_6	PGK2	616.759	538.899	622.5	578.438	460.794
sgGSTA4_8	GSTA4	197.071	271.714	206.703	272.86	292.568
sgBCKDHB_10	BCKDHB	292.869	255.864	259.275	193.031	427.88
sgSLC22A25_1	SLC22A25	236.303	256.996	243.743	247.341	276.72
INTERGENIC14666	INTERGENIC	625.883	552.485	672.682	751.839	738.733
sgKCNK3_2	KCNK3	523.698	528.71	395.485	555.536	683.877
sgSLC35F2_8	SLC35F2	470.781	382.664	734.813	324.553	413.252
sgPFKFB2_3	PFKFB2	499.064	467.574	324.99	463.274	421.785
sgUQCR11_3	UQCR11	770.036	941.941	579.486	826.434	675.344
sgRDH8_2	RDH8	119.52	65.6642	136.209	94.8795	102.399
sgSV2A_8	SV2A	17.3349	31.6999	8.36372	24.865	24.3806
sgNANP_4	NANP	260.937	435.874	254.496	356.616	263.311
sgPIK3R1_7	PIK3R1	218.055	312.471	146.963	285.293	163.35
sgABO_3	ABO	404.178	360.021	368.004	348.11	268.187
sgKDM5C_5	KDM5C	759.088	706.456	610.552	658.268	427.88
sgGSTO2_10	GSTO2	447.059	442.667	468.368	529.362	518.089
sgHTR3C_6	HTR3C	460.745	429.081	627.279	393.914	399.842
sgGCH1_10	GCH1	1049.22	1061.95	953.464	1056.11	944.75
sgGCNT3_9	GCNT3	67.515	89.4391	19.1171	60.8538	96.3035
sgCACNA1D_8	CACNA1D	339.4	241.146	383.536	227.057	206.016
sgCA3_5	CA3	394.142	341.907	382.342	359.234	396.185
sgAOAH_6	AOAH	162.401	255.864	212.678	278.095	181.636
sgCAD_6	CAD	168.788	189.068	264.055	119.745	135.313
sgSLC5A9_1	SLC5A9	224.442	270.582	599.798	302.306	301.101
sgSLC16A8_10	SLC16A8	447.059	451.724	419.381	480.287	529.06
sgUPP2_5	UPP2	477.167	510.596	371.588	454.113	569.288
sgRDH10_4	RDH10	262.761	263.789	131.43	283.984	231.616
sgDHRS2_10	DHRS2	628.62	517.388	639.227	559.462	522.965
sgB3GALT1_10	B3GALT1	682.449	737.024	440.888	749.221	828.942
sgGLYCTK_4	GLYCTK	447.971	570.599	518.551	541.141	515.651
sgSLCO2A1_1	SLCO2A1	363.121	425.685	246.132	442.989	365.71
sgDERA_1	DERA	179.736	275.11	264.055	272.86	268.187
sgCYP26A1_6	CYP26A1	588.476	601.167	716.89	690.33	659.496
sgIPMK_9	IPMK	635.006	519.653	536.473	500.571	643.649
sgAQP8_6	AQP8	186.123	273.978	227.015	244.069	197.483
sgKCNJ14_3	KCNJ14	836.639	689.474	759.904	621.625	908.179
sgLPIN1_1	LPIN1	412.389	447.196	383.536	395.877	472.984
sgNXNL2_4	NXNL2	665.114	618.149	609.357	604.612	626.582
sgSLC17A1_10	SLC17A1	385.018	459.649	614.136	583.673	470.546
sgAGMAT_9	AGMAT	534.646	503.803	370.393	771.469	492.489
sgSLC17A3_9	SLC17A3	1874	2129.56	1592.69	2103.71	1721.27
sgATP6V1A_3	ATP6V1A	245.426	125.668	542.447	103.386	226.74
sgP4HA1_4	P4HA1	665.114	594.374	512.577	607.883	792.371
sgSLC22A11_9	SLC22A11	227.179	415.496	191.171	344.838	249.902
sgPTER_4	PTER	436.111	596.638	471.953	615.736	414.471
sgTPCN2_6	TPCN2	134.118	180.01	82.4424	116.473	185.293
sgHS2ST1_2	HS2ST1	295.606	266.053	258.081	201.537	207.235
sgAPOC1_9	APOC1	297.431	219.635	315.432	155.079	327.92
sgATP1A3_4	ATP1A3	315.678	201.521	350.082	321.282	354.738
sgPAPSS2_8	PAPSS2	413.302	354.36	400.264	340.258	421.785
sgSMPD2_7	SMPD2	348.524	279.639	419.381	319.973	307.196
sgACN9_5	SDHAF3	320.24	357.756	201.924	383.444	460.794
sgKCTD2_8	KCTD2	715.294	672.492	720.475	911.498	692.41
sgDHCR7_8	DHCR7	462.569	425.685	416.991	335.677	386.433
sgKCNQ3_4	KCNQ3	278.271	285.299	200.729	219.859	270.625
sgMPC2_9	MPC2	561.105	1015.53	439.693	961.228	483.956
sgRPE65_10	RPE65	281.921	236.617	428.939	167.511	203.578
sgSLC25A21_7	SLC25A21	613.11	636.263	633.253	605.266	650.963
sgPRPSAP1_8	PRPSAP1	261.849	345.303	443.277	234.909	432.756
sgATP2A3_9	ATP2A3	227.179	262.657	192.366	244.069	323.043
sgST6GALNAC2_9	ST6GALNAC2	213.494	294.357	59.7409	382.79	213.331
sgCLIC5_1	CLIC5	153.277	232.089	412.212	236.217	142.627
sgUCP3_3	UCP3	139.592	157.368	106.339	183.87	298.663
sgABCC12_5	ABCC12	770.036	952.13	604.578	974.969	831.38
sgAOC1_6	AOC1	708.908	697.399	452.836	836.249	653.401
sgHSD17B4_10	HSD17B4	607.635	517.388	351.276	500.571	525.403
sgATP13A3_10	ATP13A3	1072.03	931.752	793.359	1061.34	930.121
sgABCA10_4	ABCA10	277.359	129.064	237.769	131.523	224.302
sgKCNC3_7	KCNC3	416.951	369.078	512.577	339.603	418.128
sgEDN1_7	EDN1	454.358	554.749	421.771	457.385	614.392
sgALG13_3	ALG13	137.767	158.5	144.573	160.314	146.284
sgNUDT16L1_7	NUDT16L1	227.179	341.907	309.458	301.652	259.654
sgSFXN3_10	SFXN3	304.73	330.585	326.185	278.75	271.844
sgCKMT1A_9	CKMT1A	732.629	663.435	585.461	746.604	703.381
sgASPA_9	ASPA	837.551	816.274	598.604	849.335	771.647
sgALG10_7	ALG10	206.195	108.686	298.704	138.72	164.569
sgFTMT_9	FTMT	292.869	408.703	411.017	538.523	299.882
sgBLVRB_3	BLVRB	171.525	210.578	158.911	153.77	327.92
sgPDHA2_6	PDHA2	456.183	373.606	537.668	398.494	441.29
sgABCC11_8	ABCC11	418.776	387.192	427.745	508.423	343.767
sgGABRA6_7	GABRA6	1252.68	1061.95	1157.78	923.93	1092.25
sgAMY2A_6	AMY2A	456.183	306.81	626.084	304.269	375.462
sgGLUD1_7	GLUD1	509.1	451.724	615.331	603.957	522.965
sgARSE_7	ARSL	1180.6	1224.98	899.698	1459.84	1164.18
sgCNGA4_3	CNGA4	501.801	639.66	284.367	609.192	441.29
sgACE_4	ACE	171.525	105.289	121.871	90.2992	135.313
sgB3GALT5_10	B3GALT5	235.39	226.428	231.795	204.809	301.101
sgUPB1_4	UPB1	115.87	153.971	77.6631	128.251	143.846
sgTAT_7	TAT	588.476	533.238	688.215	361.851	492.489
sgIL6_3	IL6	684.274	615.885	671.487	546.375	808.218
sgLCTL_5	LCTL	561.105	530.974	747.956	608.538	658.277
sgGPD2_4	GPD2	501.801	276.242	789.774	287.256	504.679
sgCHRNB4_7	CHRNB4	880.433	862.691	770.657	719.776	780.18
sgSLC25A13_1	SLC25A13	131.381	349.832	163.69	221.822	169.445
sgUPP2_3	UPP2	437.023	786.838	382.342	938.98	631.459
sgPNPLA7_8	PNPLA7	181.561	152.839	280.782	168.166	249.902
sgSAT1_2	SAT1	354.91	398.514	457.615	306.232	329.139
sgAQP9_8	AQP9	456.183	549.088	464.784	663.502	507.117
sgLOXL2_6	LOXL2	294.694	406.439	221.041	465.237	331.577
sgACSS3_3	ACSS3	334.838	243.41	324.99	283.33	423.004
sgNEU2_1	NEU2	312.941	253.6	400.264	219.859	366.929
sgAKR1D1_9	AKR1D1	562.929	517.388	565.149	523.473	627.801
sgPIGV_1	PIGV	588.476	485.688	446.862	508.423	424.223
sgSIAE_6	SIAE	1043.75	832.123	884.165	944.215	964.254
sgSLC25A39_2	SLC25A39	238.127	142.65	127.845	183.216	202.359
sgMANEA_5	MANEA	486.291	443.799	467.174	562.734	487.613
sgLPPR4_1	PLPPR4	254.55	329.453	169.664	257.156	208.454
sgLPPR4_8	PLPPR4	368.596	406.439	280.782	420.087	305.977
sgCYP26C1_1	CYP26C1	691.573	585.317	1031.13	575.166	518.089
sgCKM_8	CKM	736.279	801.556	753.93	681.17	837.475
sgKCNE1_5	KCNE1	304.73	395.117	241.353	364.468	405.938
sgDHRSX_8	DHRSX	391.405	301.149	489.875	303.615	227.959
sgHTR3A_6	HTR3A	474.43	506.067	443.277	369.049	527.841
sgPRDX3_6	PRDX3	288.307	397.381	229.405	526.091	295.006
sgTCN2_4	TCN2	365.859	328.321	547.226	281.367	279.158
sgSLC35B4_8	SLC35B4	443.41	417.76	612.941	322.59	407.157
sgRDH5_9	RDH5	122.257	109.818	154.131	71.9776	99.9606
sgLEPRE1_5	P3H1	67.515	82.6463	63.3253	130.214	52.4184
sgGNMT_1	GNMT	199.808	251.335	138.599	300.343	137.751
sgIDO1_5	IDO1	718.032	770.988	508.992	712.578	697.286
sgPDE1B_10	PDE1B	346.699	322.66	547.226	344.184	249.902
sgLPL_7	LPL	419.688	430.214	381.147	440.372	401.062
sgCYP2C19_4	CYP2C19	623.146	533.238	657.15	642.564	782.619
sgAMDHD2_3	AMDHD2	44.7059	30.5678	64.5201	18.9759	2.43806
sgSLC47A2_8	SLC47A2	624.058	431.346	455.225	493.374	465.67
sgGOT1_1	GOT1	562.929	683.813	599.798	732.208	530.279
sgHK2_10	HK2	443.41	360.021	326.185	284.639	405.938
sgDDC_7	DDC	569.316	921.563	541.252	783.247	647.306
sgCKM_1	CKM	398.704	426.817	150.547	408.964	335.234
sgACSF2_10	ACSF2	210.756	125.668	382.342	141.338	185.293
sgLRAT_10	LRAT	261.849	287.564	158.911	278.095	134.094
sgNAGA_8	NAGA	319.328	464.178	400.264	346.801	382.776
sgABHD13_4	ABHD13	294.694	227.56	206.703	228.365	280.377
sgSLC8A1_2	SLC8A1	477.167	648.717	354.861	442.989	419.347
sgCAT_8	CAT	572.053	760.799	658.344	678.552	563.193
INTERGENIC1268457	INTERGENIC	2335.66	2170.31	1707.39	2729.91	2486.83
sgCNGA1_7	CNGA1	675.15	583.053	798.138	547.684	616.83
sgUEVLD_3	UEVLD	233.566	256.996	249.717	304.923	338.891
sgNDUFS4_10	NDUFS4	1194.29	1339.32	882.97	1368.23	1267.79
sgPOFUT1_2	POFUT1	57.479	49.8142	27.4808	24.865	39.009
sgGLUD2_3	GLUD2	721.681	971.377	559.175	1113.69	718.01
sgSLC25A5_7	SLC25A5	562.017	700.795	476.732	582.364	572.945
sgFLAD1_1	FLAD1	409.652	289.828	295.12	304.269	365.71
sgACOT4_1	ACOT4	469.868	416.628	381.147	383.444	285.253
sgNRIP1_4	NRIP1	719.856	1027.98	556.785	950.758	874.046
sgKCNE4_5	KCNE4	270.973	167.557	254.496	162.931	214.55
sgSLC5A4_6	SLC5A4	317.503	414.364	286.756	389.988	318.167
sgEXTL3_6	EXTL3	301.993	485.688	187.586	447.57	412.033
sgGSTO1_1	GSTO1	393.229	306.81	340.523	314.738	381.557
sgATP9B_10	ATP9B	645.042	446.063	413.407	588.908	658.277
sgPCCB_10	PCCB	541.033	735.892	661.929	708.652	594.888
sgPLA2G12A_2	PLA2G12A	713.47	645.32	589.045	620.316	1016.67
sgPTER_9	PTER	326.627	323.792	186.392	300.997	216.988
sgSLC28A3_2	SLC28A3	884.082	714.381	954.659	825.779	943.531
sgGRIK4_3	GRIK4	437.935	314.735	562.759	268.28	307.196
sgMGST1_3	MGST1	925.139	900.052	1298.77	1043.67	919.15
sgDEGS1_10	DEGS1	551.981	460.781	348.887	614.427	514.431
sgAGPAT5_9	AGPAT5	770.036	657.774	614.136	740.715	1000.83
sgSLC25A46_10	SLC25A46	444.322	543.428	366.809	658.268	494.927
sgNIT1_3	NIT1	165.138	322.66	261.665	308.849	260.873
INTERGENIC665744	INTERGENIC	902.329	1043.83	1063.39	884.016	917.931
sgCSAD_7	CSAD	107.659	181.143	130.235	293.145	163.35
sgDDHD2_6	DDHD2	355.823	326.057	403.848	360.542	433.975
sgSLC24A1_6	SLC24A1	599.424	587.581	614.136	495.991	480.299
sgDGKB_2	DGKB	443.41	562.674	215.067	497.954	435.194
sgGLRX3_5	GLRX3	327.539	216.239	500.628	194.994	305.977
INTERGENIC1368145	INTERGENIC	764.562	738.156	638.033	706.035	746.048
sgANKRD23_5	ANKRD23	497.239	636.263	523.33	515.621	521.746
INTERGENIC579496	INTERGENIC	1003.6	1063.08	898.503	1040.4	1050.81
sgSLC16A2_7	SLC16A2	217.143	212.842	127.845	249.959	198.702
sgLYZL4_5	LYZL4	309.292	252.467	164.885	205.463	257.216
sgDGKQ_7	DGKQ	156.927	129.064	231.795	123.671	103.618
sgSLC25A37_3	SLC25A37	455.27	343.039	567.538	280.713	316.948
INTERGENIC404864	INTERGENIC	773.686	836.652	849.515	895.794	569.288
sgSTEAP2_9	STEAP2	1772.73	1837.46	1337	1814.49	2094.3
sgPLCZ1_10	PLCZ1	333.013	319.264	265.249	343.529	340.11
sgSPTLC3_1	SPTLC3	198.896	279.639	406.238	245.378	188.95
sgCOX7B_7	COX7B	166.963	124.535	195.95	111.892	215.769
sgATP10B_3	ATP10B	286.483	223.032	232.989	223.131	235.273
sgFADS2_7	FADS2	319.328	346.435	320.211	410.272	304.758
sgRPIA_8	RPIA	467.131	520.785	494.654	473.743	494.927
sgNIPA1_9	NIPA1	743.578	936.28	716.89	804.186	805.78
sgPRDX6_9	PRDX6	604.898	416.628	445.667	481.595	453.48
sgMANBAL_7	MANBAL	448.884	321.528	218.652	374.938	360.833
sgPGAM4_1	PGAM4	455.27	459.649	222.236	393.914	474.203
sgHADHB_5	HADHB	363.121	392.853	381.147	427.939	451.042
sgSLC15A1_1	SLC15A1	216.231	252.467	284.367	263.7	396.185
sgCOX17_7	COX17	164.226	140.385	198.34	80.484	206.016
sgTRPM2_6	TRPM2	208.932	321.528	189.976	293.799	159.693
sgHSD11B1_10	HSD11B1	324.802	329.453	193.56	425.322	324.262
sgIAH1_5	IAH1	237.215	245.675	231.795	238.835	162.131
sgCYBA_8	CYBA	150.54	114.346	270.029	169.474	223.083
sgNDUFA4L2_10	NDUFA4L2	171.525	226.428	319.016	275.478	115.808
sgCRYZL1_6	CRYZL1	130.468	124.535	45.4031	218.55	184.074
sgPANK1_4	PANK1	291.957	266.053	191.171	235.563	298.663
sgSLC39A2_6	SLC39A2	1115.82	1273.66	952.269	1274.66	947.188
sgNDUFV1_9	NDUFV1	186.123	177.746	255.691	187.796	315.729
sgMAOA_9	MAOA	1012.73	1167.24	1088.48	1013.58	797.247
sgLDHAL6B_2	LDHAL6B	439.76	640.792	444.472	679.861	418.128
INTERGENIC970305	INTERGENIC	2044.61	2132.95	1738.46	2366.75	2015.06
sgHSD3B2_5	HSD3B2	187.947	152.839	280.782	168.166	216.988
sgUGT2A2_10	UGT2A2	554.718	601.167	468.368	533.288	557.098
sgCOQ7_10	COQ7	873.134	673.624	1051.44	453.459	871.608
sgNAGA_10	NAGA	551.981	683.813	737.202	548.338	564.412
sgSLC23A2_8	SLC23A2	124.082	194.728	206.703	135.449	135.313
sgNXN_10	NXN	1092.1	1128.74	1041.88	1281.2	1022.77
sgSLC1A4_5	SLC1A4	99.4478	217.371	89.6113	215.278	147.503
sgFUT11_10	FUT11	193.421	194.728	279.587	200.883	85.3322
sgABCD2_1	ABCD2	433.374	670.227	291.535	679.207	469.327
sgSUMF1_10	SUMF1	1196.11	1349.51	976.166	1465.07	1278.76
sgIDH3G_1	IDH3G	533.734	735.892	614.136	742.023	688.753
sgB3GNT3_4	B3GNT3	263.674	190.2	133.82	216.587	285.253
sgKDM3B_8	KDM3B	872.221	903.448	655.955	1041.71	642.43
sgCYP26B1_10	CYP26B1	901.417	1014.4	1020.37	995.254	797.247
sgACSM2B_10	ACSM2B	465.306	467.574	377.562	402.42	486.394
sgAQP5_10	AQP5	172.437	110.95	213.872	147.227	181.636
sgPRG3_6	PRG3	337.575	364.549	221.041	416.816	254.778
sgA4GNT_7	A4GNT	279.184	225.296	209.093	284.639	230.397
sgKCNK18_6	KCNK18	291.045	250.203	260.47	185.179	227.959
sgGDPD4_8	GDPD4	558.368	576.26	442.082	597.414	674.125
sgFAR1_3	FAR1	68.4274	134.725	203.119	130.214	124.341
sgPHOSPHO1_4	PHOSPHO1	362.209	364.549	94.3906	334.369	402.281
sgSIRT5_6	SIRT5	309.292	395.117	299.899	371.666	347.424
sgNDUFB5_3	NDUFB5	281.009	288.696	347.692	192.376	270.625
sgSLC2A12_9	SLC2A12	635.006	656.642	499.434	611.155	669.249
INTERGENIC617607	INTERGENIC	614.022	720.042	626.084	696.874	722.886
sgLDHB_10	LDHB	768.212	670.227	916.425	584.981	686.315
sgCETP_8	CETP	635.919	503.803	489.875	473.743	680.22
sgMMAB_8	MMAB	376.807	367.946	194.755	444.298	508.336
sgGSTP1_1	GSTP1	60.2161	95.0998	135.014	94.2252	12.1903
sgATP5I_6	ATP5ME	520.048	460.781	336.939	393.259	426.661
sgLIPN_10	LIPN	301.993	256.996	323.796	198.266	179.198
sgTMLHE_6	TMLHE	425.162	318.132	442.082	387.37	253.559
sgLTC4S_1	LTC4S	272.797	241.146	119.482	164.24	277.939
sgHADHB_9	HADHB	156.927	100.761	112.313	80.484	175.541
sgENO1_7	ENO1	328.452	294.357	454.031	284.639	330.358
sgADAL_7	ADAL	368.596	404.174	450.446	434.483	352.3
sgCHST6_5	CHST6	942.473	974.773	911.646	1120.23	866.732
sgAMY1A_9	AMY1A	2294.6	1976.72	1945.16	1982.66	2630.67
sgCACNB2_9	CACNB2	225.354	167.557	320.211	159.659	229.178
sgTTYH3_10	TTYH3	901.417	973.641	695.384	1052.18	945.969
sgSLC4A10_3	SLC4A10	121.345	129.064	192.366	122.362	69.4848
sgBPHL_1	BPHL	322.977	300.017	304.678	299.034	486.394
sgCOX16_8	COX16	365.859	345.303	437.303	336.986	438.851
sgNAT6_7	HYAL1	566.579	694.002	623.695	715.85	514.431
sgPHOSPHO1_6	PHOSPHO1	322.977	408.703	371.588	451.496	347.424
sgB4GALNT2_4	B4GALNT2	235.39	296.621	140.988	338.949	343.767
sgALKBH1_5	ALKBH1	871.309	747.213	610.552	660.231	1019.11
sgPLA2G7_9	PLA2G7	158.752	151.707	268.834	155.733	190.169
sgUQCRFS1_8	UQCRFS1	369.508	234.353	434.914	236.872	374.243
sgSLC39A8_6	SLC39A8	428.812	446.063	419.381	526.745	464.451
sgGK_4	GK	897.768	834.388	634.448	793.716	799.685
sgATP6V1C1_10	ATP6V1C1	322.065	139.253	448.057	113.201	220.645
sgLYPLA1_3	LYPLA1	445.234	773.252	508.992	825.779	547.345
sgADCY2_4	ADCY2	489.94	297.753	330.964	268.28	316.948
sgSLC7A11_8	SLC7A11	676.975	673.624	942.711	779.321	772.866
sgCYP26B1_8	CYP26B1	332.101	375.871	322.601	380.827	309.634
sgB3GNT2_3	B3GNT2	267.323	233.221	514.966	255.848	197.483
sgGPLD1_1	GPLD1	346.699	453.988	315.432	414.853	379.119
sgSLCO1C1_1	SLCO1C1	341.225	232.089	385.926	277.441	335.234
sgCHRNA2_4	CHRNA2	589.388	521.917	477.927	646.49	592.45
sgACOT6_1	ACOT6	629.532	699.663	526.914	582.364	680.22
sgMTHFSD_8	MTHFSD	418.776	566.07	666.708	576.475	488.832
sgMMAB_4	MMAB	230.828	276.242	170.859	327.171	305.977
sgNDUFAB1_7	NDUFAB1	205.282	72.457	34.6497	51.693	243.806
sgACYP1_3	ACYP1	1184.25	1123.08	915.23	1185.01	1428.71
sgMTHFD1_7	MTHFD1	411.477	261.525	455.225	257.811	226.74
sgGALK2_1	GALK2	284.658	241.146	277.198	172.092	319.386
sgPIGK_5	PIGK	555.631	585.317	396.679	531.325	451.042
sgLPCAT3_6	LPCAT3	255.462	211.71	350.082	190.413	182.855
sgMANEAL_1	MANEAL	611.285	600.035	458.81	547.03	481.518
sgNT5M_1	NT5M	507.275	592.11	806.502	608.538	600.983
sgTHNSL2_6	THNSL2	775.511	1027.98	807.697	1046.29	685.096
sgCCBL1_10	KYAT1	425.162	416.628	354.861	514.967	529.06
sgCYP4V2_6	CYP4V2	260.024	242.278	293.925	257.811	257.216
sgNR1H2_10	NR1H2	510.012	424.553	550.811	451.496	555.879
sgCNGA2_1	CNGA2	507.275	638.527	366.809	534.597	502.241
INTERGENIC1088872	INTERGENIC	1050.13	1210.26	912.841	1245.21	781.399
sgSLC4A1AP_2	SLC4A1AP	280.096	364.549	193.56	410.272	282.815
sgATP8B2_2	ATP8B2	267.323	315.867	297.51	315.393	377.9
sgABHD8_7	ABHD8	568.404	699.663	346.497	679.207	605.859
sgST3GAL4_9	ST3GAL4	309.292	323.792	164.885	351.381	213.331
sgALDH7A1_8	ALDH7A1	583.914	644.188	802.917	560.116	568.069
sgPFKFB1_9	PFKFB1	84.85	64.532	118.287	66.0885	64.6087
sgBDH2_2	BDH2	603.986	557.013	518.551	628.168	552.221
sgSTARD8_2	STARD8	760	752.874	764.683	857.842	815.532
sgELOVL4_10	ELOVL4	165.138	173.218	185.197	164.894	188.95
sgTRPC4_10	TRPC4	574.79	589.845	575.902	564.043	557.098
sgADCY10_6	ADCY10	296.519	280.771	287.951	390.642	375.462
sgTYW5_3	TYW5	708.908	853.634	1017.98	742.678	676.563
sgACBD5_1	ACBD5	293.782	417.76	400.264	422.05	276.72
sgHS6ST3_5	HS6ST3	239.952	175.482	152.937	193.685	162.131
sgDUS4L_10	DUS4L	871.309	826.463	659.539	969.08	913.055
sgSLC12A1_1	SLC12A1	495.414	555.881	468.368	467.2	486.394
sgTECRL_9	TECRL	391.405	353.228	442.082	302.96	430.318
sgNAT8B_4	NAT8B	428.812	348.699	231.795	217.241	299.882
sgKCNN4_4	KCNN4	193.421	241.146	189.976	260.428	230.397
sgHSD17B2_7	HSD17B2	290.132	392.853	323.796	378.209	282.815
sgSLC4A1AP_3	SLC4A1AP	426.987	348.699	309.458	403.729	368.148
sgKCNJ1_10	KCNJ1	289.22	158.5	229.405	252.576	286.473
sgKCNK16_8	KCNK16	692.485	619.281	394.29	764.271	772.866
sgPIGO_3	PIGO	221.705	256.996	200.729	247.341	219.426
sgGRIA2_8	GRIA2	425.162	408.703	301.094	365.777	321.824
sgAIFM3_10	AIFM3	966.195	1082.33	1012.01	1147.06	1082.5
sgFABP9_4	FABP9	571.141	513.992	617.721	535.251	569.288
sgCOQ10B_7	COQ10B	591.213	529.842	829.203	594.797	769.209
sgSCN8A_7	SCN8A	85.7623	99.6284	244.938	115.818	24.3806
sgATP6V1G3_2	ATP6V1G3	379.544	476.631	421.771	450.841	566.85
sgELOVL3_9	ELOVL3	510.925	527.578	444.472	459.348	399.842
sgGDPD1_3	GDPD1	604.898	777.781	368.004	788.482	541.25
sgGIP_9	GIP	501.801	485.688	548.421	424.668	658.277
sgGLYR1_10	GLYR1	571.141	632.867	914.035	560.116	652.182
sgSLC18B1_6	SLC18B1	278.271	302.282	207.898	372.32	262.092
sgGAL3ST4_7	GAL3ST4	140.504	157.368	181.612	227.057	143.846
sgDPYSL5_1	DPYSL5	48.3554	53.2106	38.2342	17.6672	35.3519
sgPPAPDC1A_1	PLPP4	335.75	507.199	280.782	461.311	368.148
sgGRIN2C_6	GRIN2C	407.827	279.639	436.108	306.886	380.338
sgRSAD1_8	RSAD1	254.55	221.9	217.457	211.352	192.607
sgSLC14A2_7	SLC14A2	276.447	251.335	277.198	326.516	219.426
sgGCK_6	GCK	567.491	729.099	525.72	672.663	748.486
INTERGENIC268350	INTERGENIC	671.501	755.138	552.006	779.321	846.008
sgFTMT_7	FTMT	926.051	1179.69	1233.05	1213.8	1234.88
sgSRD5A2_8	SRD5A2	371.333	241.146	289.146	213.315	383.995
INTERGENIC836061	INTERGENIC	1314.72	1181.95	1126.71	1137.25	1155.64
sgCYP4F22_3	CYP4F22	399.616	322.66	400.264	374.283	463.232
sgTHEM5_10	THEM5	330.276	295.489	427.745	250.613	355.957
sgCOLGALT1_5	COLGALT1	304.73	253.6	270.029	303.615	274.282
sgPGK2_4	PGK2	429.724	448.328	400.264	407.001	440.071
sgNDUFA4_2	NDUFA4	468.956	298.885	621.305	283.984	398.623
sgGLYAT_10	GLYAT	290.132	390.589	119.482	391.296	392.528
sgFPGT_4	FPGT	605.811	603.431	644.007	565.351	575.383
sgCERS5_4	CERS5	237.215	104.157	371.588	140.029	180.417
sgPDXDC1_2	PDXDC1	758.176	862.691	616.526	1047.6	642.43
sgKCNN4_1	KCNN4	231.741	213.975	230.6	212.661	214.55
sgSLC25A44_10	SLC25A44	1001.78	791.366	1025.15	903.646	895.988
INTERGENIC230392	INTERGENIC	812.918	774.384	667.903	713.232	605.859
sgPFKP_5	PFKP	483.554	519.653	330.964	469.817	576.602
sgLPPR4_3	PLPPR4	395.054	341.907	376.367	495.337	472.984
sgMAT2A_4	MAT2A	875.871	783.441	824.424	828.397	822.847
sgEDEM2_6	EDEM2	602.161	586.449	516.161	562.08	498.584
sgGRXCR2_8	GRXCR2	614.022	798.159	826.814	854.57	643.649
sgARSE_6	ARSL	447.059	590.977	581.876	572.549	591.23
sgNME7_4	NME7	198.896	283.035	205.509	330.443	171.884
sgPIGK_10	PIGK	318.416	337.378	215.067	384.753	414.471
sgHTR3B_9	HTR3B	1123.12	1326.87	552.006	1609.03	908.179
sgDOLPP1_6	DOLPP1	605.811	589.845	563.954	586.944	493.708
sgGNE_5	GNE	688.836	630.602	829.203	581.71	571.726
sgCYP4V2_4	CYP4V2	239.952	365.681	216.262	384.753	293.787
sgCPT1C_2	CPT1C	352.173	406.439	422.965	461.965	307.196
sgPLCG2_3	PLCG2	332.101	410.967	186.392	367.74	201.14
sgPDK3_5	PDK3	360.384	210.578	279.587	235.563	266.968
sgSLC22A2_2	SLC22A2	563.842	529.842	511.382	524.128	524.184
sgLOXL2_7	LOXL2	446.147	607.96	851.905	518.239	563.193
sgATP8B4_1	ATP8B4	1282.79	1359.7	972.581	1484.05	1137.36
sgACVR1C_8	ACVR1C	385.018	256.996	444.472	241.452	366.929
sgPNMT_6	PNMT	463.482	498.142	310.653	399.148	472.984
sgRHBG_9	RHBG	410.564	452.856	585.461	427.939	415.69
sgTPH1_3	TPH1	763.65	994.02	595.019	915.424	758.238
sgGSTO2_4	GSTO2	371.333	286.432	297.51	320.627	352.3
sgLPPR4_10	PLPPR4	960.721	997.416	918.815	998.525	981.321
sgMDH1_3	MDH1	514.574	597.77	488.68	485.522	453.48
sgZADH2_5	PTGR3	418.776	567.203	365.614	554.882	469.327
sgCHRNB4_9	CHRNB4	437.023	393.985	451.641	466.546	471.765
sgSLC12A2_5	SLC12A2	364.034	375.871	209.093	292.491	284.034
sgNDUFC1_5	NDUFC1	367.683	354.36	443.277	363.16	510.774
sgVAT1L_5	VAT1L	695.222	552.485	445.667	645.181	693.629
sgSMS_8	SMS	205.282	273.978	290.341	285.293	216.988
sgSLC25A32_6	SLC25A32	744.49	815.141	657.15	914.115	627.801
sgCAV3_10	CAV3	505.45	567.203	563.954	611.155	543.688
sgELOVL2_10	ELOVL2	516.399	572.863	702.553	547.03	627.801
sgGPHN_7	GPHN	390.492	333.982	479.122	393.914	536.374
sgPAPSS1_2	PAPSS1	272.797	151.707	192.366	180.598	219.426
INTERGENIC257515	INTERGENIC	976.231	1102.71	939.126	1179.78	886.236
sgLYPLA2_5	LYPLA2	301.081	276.242	322.601	247.995	382.776
sgPON2_10	PON2	460.745	576.26	384.731	554.227	503.46
sgACMSD_4	ACMSD	331.189	620.413	321.406	577.129	308.415
sgFH_6	FH	290.132	103.025	242.548	58.2364	199.921
INTERGENIC520657	INTERGENIC	407.827	465.31	517.356	407.655	414.471
sgSCN3B_7	SCN3B	120.432	57.7392	115.897	90.9535	173.103
sgHTR3B_2	HTR3B	947.035	1080.06	943.906	982.167	1220.25
sgCOQ3_3	COQ3	913.278	664.567	837.567	637.329	700.943
sgAACS_3	AACS	503.626	621.545	434.914	775.395	343.767
sgME3_8	ME3	764.562	935.148	460.005	998.525	914.274
sgGABRG3_9	GABRG3	1216.18	1095.91	1160.17	944.869	1102
sgPPAPDC1B_4	PLPP5	261.849	251.335	273.613	230.983	305.977
sgB4GALT1_8	B4GALT1	457.095	527.578	501.823	538.523	351.081
sgNUDT5_9	NUDT5	192.509	200.389	95.5854	140.029	208.454
sgP2RX7_7	P2RX7	470.781	429.081	400.264	470.472	327.92
sgSLC2A5_1	SLC2A5	143.241	243.41	222.236	188.45	295.006
sgPANK1_8	PANK1	1374.02	1296.3	1382.4	1258.95	1453.09
sgHSD17B6_2	HSD17B6	134.118	227.56	99.1698	179.944	265.749
sgHILPDA_6	HILPDA	155.102	123.403	135.014	175.364	203.578
sgUGT2B17_5	UGT2B17	470.781	468.706	461.2	469.817	390.09
sgNDUFS1_8	NDUFS1	529.172	437.006	526.914	501.226	692.41
sgMTHFD1L_3	MTHFD1L	222.617	255.864	229.405	240.143	186.512
sgAKR1B15_9	AKR1B15	1091.19	1086.86	1377.62	1286.44	909.398
sgCYB5R1_5	CYB5R1	600.336	602.299	538.863	514.967	696.067
sgHYAL3_7	HYAL3	418.776	413.231	474.343	472.435	437.632
sgNMNAT1_2	NMNAT1	428.812	386.06	455.225	331.097	490.051
sgCHRNB3_8	CHRNB3	223.53	157.368	321.406	122.362	207.235
sgSLC22A23_3	SLC22A23	535.558	621.545	554.395	635.366	956.94
sgG6PC2_8	G6PC2	205.282	251.335	217.457	313.43	227.959
sgTSTA3_4	GFUS	351.261	501.538	227.015	501.226	515.651
sgCYP27A1_2	CYP27A1	391.405	324.924	322.601	314.084	509.555
sgSLC1A6_4	SLC1A6	507.275	482.292	499.434	376.901	432.756
sgRBKS_2	RBKS	521.873	459.649	636.838	444.298	469.327
sgALDH3A2_4	ALDH3A2	1187.9	1106.1	1411.08	1161.46	1364.1
sgSCN4A_10	SCN4A	343.049	381.531	336.939	356.616	316.948
sgPIR_8	PIR	592.125	483.424	688.215	379.518	509.555
sgATP10D_9	ATP10D	853.974	915.902	733.618	1046.29	1080.06
sgNT5C1A_10	NT5C1A	442.497	435.874	573.512	443.644	454.699
sgCYP20A1_9	CYP20A1	790.108	759.666	874.606	760.999	894.769
sgCHST5_1	CHST5	104.01	75.8534	87.2217	87.0274	157.255
sgLRAT_4	LRAT	446.147	378.135	336.939	365.777	455.918
sgGLTP_4	GLTP	478.079	361.153	339.328	338.949	427.88
sgMDH1_6	MDH1	362.209	484.556	499.434	556.19	453.48
sgTRPV1_8	TRPV1	593.038	563.806	885.36	449.533	648.525
INTERGENIC289842	INTERGENIC	944.298	800.424	773.047	1055.45	846.008
sgSLC9A9_8	SLC9A9	446.147	598.902	403.848	817.927	492.489
sgUGT1A10_9	UGT1A10	3456.95	3163.2	2841.28	3163.09	3160.95
sgCYP39A1_6	CYP39A1	324.802	417.76	185.197	522.165	421.785
sgSHMT2_6	SHMT2	64.7779	82.6463	84.832	42.5322	164.569
sgTRPC3_6	TRPC3	339.4	373.606	370.393	495.991	307.196
sgKCNJ1_8	KCNJ1	760.913	724.57	709.722	647.144	709.477
sgST3GAL2_10	ST3GAL2	562.929	534.37	768.268	537.215	646.087
sgSERPINA1_7	SERPINA1	208.932	165.293	303.484	155.079	236.492
sgASIC1_2	ASIC1	256.375	167.557	254.496	229.02	162.131
sgAPOA5_5	APOA5	812.005	750.609	722.865	733.517	811.875
sgCES3_3	CES3	351.261	335.114	224.626	257.811	208.454
sgGABRQ_9	GABRQ	412.389	404.174	654.76	380.827	648.525
sgTREH_5	TREH	396.879	453.988	506.603	407.001	469.327
sgIYD_2	IYD	218.968	175.482	187.586	160.314	165.788
sgCA7_3	CA7	463.482	489.085	323.796	430.557	442.509
sgPLA2G4E_10	PLA2G4E	353.998	213.975	544.837	204.155	315.729
sgAPOO_7	APOO	478.992	478.896	360.835	543.104	454.699
sgSLC28A2_3	SLC28A2	706.171	787.97	823.229	817.273	732.638
sgGALNT15_1	GALNT15	404.178	477.763	512.577	501.226	357.176
sgCATSPERB_7	CATSPERB	895.943	820.802	881.775	976.932	874.046
sgUCKL1_9	UCKL1	156.927	259.26	201.924	312.775	213.331
sgNAPEPLD_3	NAPEPLD	267.323	280.771	242.548	331.097	469.327
sgSLC25A3_8	SLC25A3	303.818	158.5	512.577	183.216	249.902
sgCYBRD1_7	CYBRD1	458.92	383.796	357.25	355.962	711.915
sgPRPSAP2_7	PRPSAP2	133.205	115.478	108.728	109.929	114.589
sgB4GALT5_10	B4GALT5	419.688	301.149	379.952	362.505	420.566
sgTKT_3	TKT	419.688	319.264	442.082	268.934	462.013
sgGDPD3_9	GDPD3	629.532	533.238	736.008	596.76	507.117
sgCDS1_2	CDS1	636.831	670.227	590.24	617.044	703.381
sgB3GALT6_10	B3GALT6	100.36	88.307	292.73	96.1882	91.4274
sgSLC25A37_5	SLC25A37	207.107	194.728	154.131	66.7429	154.817
sgSLC35E1_5	SLC35E1	289.22	316.999	305.873	251.922	275.501
sgNAPEPLD_6	NAPEPLD	580.264	464.178	538.863	490.756	607.078
sgSLC25A42_4	SLC25A42	1094.84	1107.23	701.358	976.278	802.123
sgKCTD19_9	KCTD19	418.776	381.531	284.367	397.84	290.13
sgMSRB1_5	MSRB1	249.988	212.842	235.379	196.303	293.787
sgSDR16C5_10	SDR16C5	202.545	167.557	293.925	200.229	280.377
sgPHOSPHO2_7	PHOSPHO2	1171.48	1314.42	1335.81	1422.54	1603.03
sgGABRB2_5	GABRB2	596.687	594.374	696.579	625.551	622.925
sgSLC34A2_3	SLC34A2	428.812	347.567	215.067	327.171	286.473
sgGPT_6	GPT	360.384	392.853	592.629	336.986	494.927
INTERGENIC612193	INTERGENIC	964.37	1058.55	1002.45	1124.81	1021.55
sgFUK_8	FCSK	62.9532	84.9106	17.9223	54.9647	73.1419
sgPLA2G2F_1	PLA2G2F	509.1	622.677	457.615	606.575	569.288
sgIAH1_4	IAH1	242.689	129.064	198.34	107.966	167.007
sgKCTD4_8	KCTD4	697.96	689.474	494.654	825.125	482.737
INTERGENIC1324574	INTERGENIC	592.125	576.26	544.837	541.795	566.85
sgNAT6_1	HYAL1	601.249	623.81	493.46	476.361	437.632
sgARG1_2	ARG1	655.991	534.37	506.603	647.798	744.829
sgAHCY_7	AHCY	218.055	73.5892	131.43	94.8795	241.368
sgABHD4_4	ABHD4	918.752	764.195	739.592	801.569	1177.58
sgPIGC_8	PIGC	118.608	69.0606	132.625	84.4101	113.37
sgATP5L2_2	ATP5MGL	978.056	1032.51	917.62	1166.69	1041.05
sgCYP2U1_9	CYP2U1	185.21	191.332	335.744	213.315	348.643
sgSFXN3_1	SFXN3	145.978	133.593	191.171	114.51	123.122
sgSI_3	SI	536.471	527.578	532.889	476.361	570.507
sgSULF2_5	SULF2	554.718	413.231	498.239	368.394	290.13
sgVDAC1_3	VDAC1	1113.09	1100.44	937.932	998.525	1117.85
sgMSMO1_3	MSMO1	438.848	483.424	449.251	439.063	410.814
sgST3GAL3_10	ST3GAL3	295.606	236.617	330.964	322.59	385.214
sgRDH14_10	RDH14	579.352	552.485	262.86	721.085	381.557
sgSLC6A7_1	SLC6A7	385.931	456.253	207.898	441.026	452.261
sgSLC25A21_8	SLC25A21	410.564	558.145	645.201	499.263	516.87
sgPLCD4_8	PLCD4	559.28	811.745	477.927	885.979	639.992
sgHVCN1_9	HVCN1	448.884	567.203	335.744	624.896	535.155
sgLRAT_3	LRAT	708.908	764.195	610.552	699.491	485.175
sgSLC10A7_2	SLC10A7	393.229	367.946	309.458	327.171	572.945
sgGSTZ1_6	GSTZ1	602.161	849.106	510.187	766.888	805.78
sgGALNT10_2	GALNT10	505.45	592.11	470.758	514.313	687.534
sgCOX7A2_4	COX7A2	718.944	1055.16	698.968	1175.2	739.952
sgALMS1_2	ALMS1	99.4478	118.875	89.6113	116.473	59.7326
sgMAN1A2_9	MAN1A2	562.017	508.331	565.149	469.163	482.737
sgGABRR1_8	GABRR1	722.593	525.313	540.057	381.481	586.354
sgPCTP_1	PCTP	610.372	523.049	387.121	541.141	405.938
sgABCC1_4	ABCC1	601.249	626.074	518.551	598.068	674.125
sgDHCR7_9	DHCR7	111.309	131.328	146.963	73.9406	131.655
sgATP13A4_9	ATP13A4	616.759	551.353	485.096	584.327	647.306
sgNUDT6_4	NUDT6	421.513	533.238	566.343	449.533	379.119
sgACOT11_2	ACOT11	500.889	397.381	597.409	507.115	457.137
sgESD_10	ESD	498.152	618.149	278.392	539.178	585.135
sgKCNB1_2	KCNB1	221.705	210.578	232.989	187.142	176.76
sgTHNSL1_5	THNSL1	306.555	297.753	353.666	252.576	282.815
sgB3GNT8_2	B3GNT8	449.796	433.61	400.264	425.322	344.986
sgDHODH_2	DHODH	207.107	75.8534	287.951	142.646	149.941
sgGALNT7_2	GALNT7	268.235	185.671	299.899	174.055	220.645
sgPLIN5_8	PLIN5	159.664	116.611	194.755	136.103	121.903
sgSAT2_2	SAT2	547.419	666.831	369.199	631.44	390.09
sgSLC25A4_5	SLC25A4	599.424	637.395	344.107	752.493	419.347
INTERGENIC232949	INTERGENIC	334.838	364.549	218.652	312.775	255.997
sgHS6ST1_1	HS6ST1	449.796	404.174	347.692	497.3	604.64
sgGAL3ST2_6	GAL3ST2	251.813	296.621	149.352	219.204	243.806
sgGNMT_8	GNMT	670.589	820.802	796.943	919.35	720.448
sgMGAT5B_6	MGAT5B	633.182	620.413	661.929	693.602	531.498
sgKCTD11_5	KCTD11	297.431	268.317	340.523	411.581	258.435
sgPOFUT2_7	POFUT2	401.441	353.228	297.51	411.581	365.71
sgINSIG2_4	INSIG2	396.879	459.649	283.172	393.914	653.401
sgCKM_5	CKM	513.662	600.035	587.85	630.131	403.5
sgCCBL2_7	KYAT3	397.791	230.957	289.146	280.713	293.787
sgSLC16A5_4	SLC16A5	221.705	100.761	179.223	133.486	209.673
sgCYP2A6_9	CYP2A6	653.254	716.645	540.057	626.205	544.907
sgADH6_8	ADH6	259.112	302.282	197.145	302.306	336.453
sgUQCRFS1_3	UQCRFS1	228.091	235.485	203.119	278.095	253.559
sgATP13A5_7	ATP13A5	437.023	474.367	357.25	477.669	436.413
sgNDUFV2_6	NDUFV2	727.155	639.66	696.579	530.017	641.211
sgSYNJ2_5	SYNJ2	88.4994	92.8355	136.209	75.9036	59.7326
sgTHRSP_6	THRSP	503.626	483.424	347.692	501.88	533.936
sgADH4_4	ADH4	302.905	152.839	198.34	194.339	220.645
INTERGENIC628528	INTERGENIC	383.193	347.567	425.355	226.402	377.9
sgGLOD5_6	GLOD5	383.193	377.003	523.33	422.705	392.528
sgLOXL4_10	LOXL4	911.453	927.223	983.335	887.942	798.466
sgSTARD8_9	STARD8	509.1	512.86	494.654	585.636	410.814
sgHMGCL_10	HMGCL	259.112	212.842	192.366	251.922	387.652
sgNUDT18_8	NUDT18	435.198	656.642	474.343	756.419	609.516
sgPRPSAP1_3	PRPSAP1	358.56	369.078	371.588	327.825	343.767
sgFABP6_2	FABP6	138.68	166.425	162.495	170.129	199.921
sgB3GALT4_5	B3GALT4	718.032	566.07	555.59	616.39	586.354
sgSLC27A1_9	SLC27A1	413.302	439.271	362.03	491.411	376.681
sgSLC25A31_7	SLC25A31	843.026	1021.19	1029.93	1141.83	763.114
sgSLC16A8_5	SLC16A8	293.782	434.742	390.705	487.485	319.386
sgATP6V0E1_10	ATP6V0E1	487.203	537.767	287.951	518.239	555.879
sgPPOX_1	PPOX	128.644	115.478	168.469	117.127	197.483
sgPFKFB4_2	PFKFB4	268.235	253.6	270.029	219.859	179.198
sgPLD2_1	PLD2	382.281	537.767	191.171	570.586	391.309
sgSTRA6_1	STRA6	687.011	581.92	317.821	567.314	653.401
sgOAT_5	OAT	456.183	695.134	622.5	746.604	455.918
sgNME7_10	NME7	507.275	506.067	193.56	492.065	494.927
sgP4HA3_1	P4HA3	628.62	623.81	887.749	635.366	559.536
INTERGENIC841613	INTERGENIC	1467.08	1736.7	1763.55	1591.36	1766.38
sgNOXRED1_3	NOXRED1	627.707	714.381	652.37	777.358	654.62
sgBSND_6	BSND	249.076	296.621	523.33	327.825	259.654
sgBEST4_1	BEST4	140.504	242.278	167.274	244.724	227.959
sgCHRNA9_8	CHRNA9	528.26	841.181	399.069	734.171	741.171
sgUGP2_6	UGP2	611.285	689.474	790.969	474.398	465.67
sgDUOX1_1	DUOX1	280.096	219.635	339.328	191.722	320.605
sgNFKBIA_10	NFKBIA	687.924	671.359	736.008	753.147	600.983
sgCHST8_8	CHST8	392.317	294.357	243.743	293.799	313.291
sgIFI30_9	IFI30	520.048	469.838	416.991	472.435	442.509
sgLPL_8	LPL	300.168	245.675	350.082	219.859	234.054
sgARNT_10	ARNT	569.316	477.763	426.55	504.497	465.67
sgNPC1_3	NPC1	734.454	749.477	565.149	796.334	831.38
sgGLUD1_2	GLUD1	298.343	347.567	470.758	269.589	321.824
sgAWAT2_8	AWAT2	676.975	652.113	649.981	777.358	472.984
sgUPP1_7	UPP1	517.311	452.856	354.861	465.891	636.335
sgASIC3_1	ASIC3	45.6183	74.7213	9.55854	87.0274	79.2371
sgKCNK15_9	KCNK15	207.107	286.432	130.235	415.507	234.054
sgPCYOX1L_9	PCYOX1L	680.625	605.695	683.436	740.715	604.64
INTERGENIC1241543	INTERGENIC	718.944	861.559	765.878	1150.33	688.753
sgGABRR1_4	GABRR1	1272.75	1162.71	1172.12	985.439	1095.91
sgKCTD1_8	KCTD1	969.844	1058.55	900.892	1093.4	1045.93
sgCSAD_4	CSAD	317.503	293.224	310.653	309.504	386.433
sgGRIA2_1	GRIA2	572.053	551.353	347.692	677.898	620.487
sgALDH6A1_9	ALDH6A1	328.452	433.61	438.498	386.062	369.367
sgCPT1A_5	CPT1A	103.097	140.385	45.4031	141.338	85.3322
sgLOX_4	LOX	1191.55	1195.54	1138.66	1238.67	1089.81
sgALOX5_2	ALOX5	100.36	191.332	193.56	195.648	96.3035
sgCLYBL_6	CLYBL	152.365	126.8	145.768	117.782	145.065
sgGABRA1_8	GABRA1	1332.05	1845.39	1274.87	1661.37	1582.3
sgB3GNT9_10	B3GNT9	306.555	147.178	157.716	141.338	221.864
sgTRPM6_1	TRPM6	666.027	648.717	623.695	795.025	843.57
sgMTHFD2L_6	MTHFD2L	749.964	688.342	721.67	683.133	837.475
sgUGT1A1_8	UGT1A1	131.381	285.299	130.235	218.55	153.598
sgLYZL1_9	LYZL1	919.664	924.959	578.292	959.265	943.531
sgACER3_9	ACER3	1239.9	1271.39	1160.17	1375.43	1134.92
sgPNPO_10	PNPO	338.488	441.535	228.21	422.05	380.338
sgNAT9_8	NAT9	452.533	764.195	470.758	795.679	453.48
sgAKR7A2_5	AKR7A2	477.167	553.617	535.278	510.387	440.071
sgSLC1A3_6	SLC1A3	118.608	184.539	70.4942	234.254	118.246
sgDPM3_3	DPM3	313.854	256.996	169.664	231.637	403.5
sgMFSD10_3	MFSD10	353.085	227.56	205.509	310.812	479.08
sgGABRR2_4	GABRR2	327.539	371.342	465.979	388.679	457.137
sgASPHD2_2	ASPHD2	1070.2	969.113	1280.84	1006.38	1297.05
sgPPARA_9	PPARA	1301.95	1092.52	1252.17	1185.67	1394.57
sgGUSB_9	GUSB	182.473	173.218	207.898	268.28	164.569
sgSPTLC3_3	SPTLC3	303.818	165.293	301.094	111.892	210.893
sgCOX16_5	COX16	355.823	439.271	397.874	420.742	418.128
sgHTR3B_5	HTR3B	352.173	348.699	433.719	345.492	435.194
sgSTAT5B_6	STAT5B	529.172	585.317	377.562	512.35	661.934
sgNADSYN1_4	NADSYN1	272.797	193.596	276.003	213.315	218.207
sgSLC36A3_5	SLC36A3	988.092	1024.59	1525.78	1103.22	992.292
INTERGENIC1335711	INTERGENIC	520.961	749.477	689.41	698.837	621.706
sgNUDT19_6	NUDT19	303.818	301.149	408.628	240.143	271.844
sgMFSD11_4	MFSD11	522.785	821.934	525.72	747.258	590.011
sgKCNN4_10	KCNN4	526.435	500.406	706.137	552.264	344.986
sgPTGES3_8	PTGES3	193.421	89.4391	218.652	126.288	75.58
sgPIGL_9	PIGL	670.589	683.813	940.321	713.232	622.925
sgSLC7A9_6	SLC7A9	707.996	697.399	719.28	851.299	746.048
sgTYRP1_6	TYRP1	230.828	335.114	420.576	371.012	185.293
sgKCTD20_6	KCTD20	645.955	747.213	862.658	773.432	677.782
sgSTARD10_6	STARD10	463.482	674.756	296.315	739.406	432.756
sgGLB1L2_6	GLB1L2	463.482	528.71	348.887	498.608	549.783
sgDUS4L_5	DUS4L	2103	1967.66	1616.59	2173.72	2257.65
sgCYP2C9_10	CYP2C9	1038.27	1033.64	683.436	1025.35	1108.1
sgPFKM_1	PFKM	108.571	135.857	279.587	131.523	193.826
sgSLCO1B3_9	SLCO1B3	791.021	843.445	701.358	716.504	855.76
sgDPYSL4_8	DPYSL4	257.287	384.928	311.847	396.531	231.616
sgKCNAB2_7	KCNAB2	314.766	126.8	309.458	137.412	296.225
sgAPEH_6	APEH	635.006	637.395	647.591	518.893	509.555
sgLMF1_6	LMF1	1145.02	1296.3	961.828	1270.73	1271.45
sgISCA1_2	ISCA1	883.17	995.152	530.499	880.09	965.473
sgFADS6_10	FADS6	1007.25	808.349	1186.45	812.692	722.886
sgGABRG1_9	GABRG1	854.886	660.038	1059.8	623.588	679.001
sgNR1H2_9	NR1H2	919.664	766.459	736.008	993.291	1059.34
sgPANK1_6	PANK1	1061.08	1092.52	838.762	1225.58	927.683
sgGABRD_1	GABRD	442.497	673.624	415.796	752.493	669.249
sgGDPD5_3	GDPD5	161.489	277.374	172.054	145.918	167.007
sgABCB6_10	ABCB6	1024.59	1000.81	1131.49	1251.76	1161.74
sgSLC22A6_10	SLC22A6	200.72	213.975	173.249	200.229	413.252
sgSLC4A1_9	SLC4A1	676.975	654.377	851.905	603.303	663.153
sgCETP_3	CETP	97.6231	134.725	168.469	213.315	99.9606
sgKCNH4_5	KCNH4	1098.49	1200.07	924.789	1208.57	1395.79
sgSLC6A19_3	SLC6A19	181.561	211.71	229.405	144.61	235.273
sgSLC6A12_8	SLC6A12	572.965	335.114	641.617	373.629	435.194
sgSLC25A27_1	SLC25A27	644.13	593.242	427.745	679.861	549.783
sgGCNT3_10	GCNT3	344.874	267.185	225.82	356.616	237.711
sgSLC44A1_7	SLC44A1	549.244	584.185	597.409	387.37	469.327
sgCLCN2_5	CLCN2	171.525	168.689	106.339	128.905	242.587
sgARG1_6	ARG1	514.574	729.099	362.03	728.282	537.593
sgCHI3L1_9	CHI3L1	377.719	322.66	232.989	314.738	305.977
sgPTEN_6	PTEN	385.018	575.128	357.25	543.104	487.613
sgNOX3_2	NOX3	302.905	300.017	301.094	411.581	369.367
sgMDH1_5	MDH1	750.877	863.823	765.878	832.323	858.198
sgSTEAP1_5	STEAP1	315.678	467.574	247.327	466.546	408.376
sgCOQ3_7	COQ3	505.45	406.439	292.73	260.428	420.566
sgCA9_7	CA9	249.076	209.446	35.8445	245.378	225.521
sgPNPLA3_8	PNPLA3	205.282	151.707	162.495	159.005	187.731
sgGALT_10	GALT	650.517	733.627	565.149	724.356	687.534
sgFBP2_10	FBP2	355.823	296.621	402.653	329.134	365.71
sgFBP2_9	FBP2	503.626	369.078	592.629	444.952	425.442
sgFN3KRP_6	FN3KRP	657.815	515.124	620.11	490.756	460.794
sgSLC38A1_9	SLC38A1	948.86	979.302	855.489	1213.15	675.344
sgETNK1_10	ETNK1	609.46	684.945	822.034	715.85	659.496
sgAQP12B_2	AQP12B	542.857	520.785	552.006	455.422	474.203
sgABCD3_1	ABCD3	266.411	182.275	154.131	178.635	252.34
sgDSE_3	DSE	256.375	210.578	216.262	215.278	223.083
sgALDH18A1_4	ALDH18A1	271.885	173.218	323.796	199.574	243.806
sgKCNJ11_6	KCNJ11	136.855	229.825	191.171	234.254	220.645
sgGALNT8_9	GALNT8	572.053	718.909	474.343	528.054	553.44
sgRNLS_6	RNLS	131.381	112.082	321.406	87.6818	91.4274
sgKCNH2_9	KCNH2	422.425	480.028	286.756	484.867	363.272
sgASAH2B_10	ASAH2B	765.475	723.438	559.175	631.44	672.906
sgCYP17A1_8	CYP17A1	763.65	485.688	616.526	457.385	514.431
sgPLA2G6_3	PLA2G6	357.647	400.778	203.119	363.16	371.805
sgSLC38A3_2	SLC38A3	360.384	312.471	314.237	336.986	209.673
sgKCNMA1_6	KCNMA1	655.991	670.227	467.174	823.816	559.536
sgSLC36A2_9	SLC36A2	454.358	544.56	456.42	619.662	514.431
sgUEVLD_1	UEVLD	429.724	518.52	366.809	631.44	533.936
sgDHTKD1_2	DHTKD1	536.471	369.078	764.683	440.372	585.135
sgPPAP2B_7	PLPP3	814.742	690.606	724.059	861.114	894.769
sgALDH9A1_6	ALDH9A1	1124.03	1032.51	1341.78	723.702	1237.32
sgSLC35B3_6	SLC35B3	353.085	432.478	426.55	372.32	359.614
sgSLC22A24_4	SLC22A24	190.684	153.971	103.949	136.103	182.855
sgMGST2_1	MGST2	288.307	381.531	232.989	442.989	402.281
sgGXYLT1_8	GXYLT1	204.37	238.882	225.82	240.798	266.968
sgSULT2B1_3	SULT2B1	227.179	356.624	240.158	340.912	353.519
sgUGT1A10_7	UGT1A10	267.323	310.207	253.301	397.185	315.729
sgKDM4C_5	KDM4C	673.326	572.863	836.372	679.207	572.945
sgABCB4_10	ABCB4	620.408	395.117	473.148	443.644	485.175
INTERGENIC1118374	INTERGENIC	1218.92	1194.41	1186.45	1200.72	1223.91
sgPDE6B_9	PDE6B	691.573	543.428	394.29	592.179	516.87
sgGALNT11_4	GALNT11	283.746	322.66	291.535	333.06	286.473
sgGLYATL2_9	GLYATL2	421.513	362.285	528.109	486.176	470.546
sgSLC39A10_5	SLC39A10	270.06	211.71	260.47	170.783	160.912
sgPMP2_2	PMP2	262.761	221.9	431.329	186.487	258.435
sgALKBH2_5	ALKBH2	1111.26	1325.74	741.982	1224.93	1187.34
sgGALNT4_10	GALNT4	83.9376	142.65	246.132	173.401	85.3322
sgGRIN1_7	GRIN1	129.556	156.235	112.313	134.14	127.998
sgGRIA4_3	GRIA4	438.848	361.153	550.811	362.505	462.013
sgDGKE_2	DGKE	171.525	136.989	210.288	80.484	171.884
sgSLC1A3_8	SLC1A3	438.848	373.606	486.291	457.385	537.593
sgNAGS_4	NAGS	284.658	201.521	296.315	206.772	240.149
sgB4GALT6_9	B4GALT6	576.615	655.51	544.837	502.534	529.06
sgDGKZ_5	DGKZ	465.306	426.817	372.783	600.686	401.062
sgSLC25A38_10	SLC25A38	286.483	363.417	267.639	335.023	303.539
sgNRIP1_5	NRIP1	437.023	378.135	362.03	405.692	341.329
sgPLA2G15_6	PLA2G15	103.097	103.025	169.664	91.6078	154.817
sgTRPM3_7	TRPM3	562.929	535.503	510.187	628.822	493.708
sgATP1A4_2	ATP1A4	612.197	485.688	810.086	340.258	727.762
sgCYP27B1_5	CYP27B1	62.9532	90.5713	51.3771	64.7798	93.8655
sgSLC1A1_3	SLC1A1	156.014	133.593	189.976	187.142	180.417
sgLDHB_2	LDHB	1026.41	1169.5	890.139	1350.56	889.893
sgSLC25A35_8	SLC25A35	139.592	199.257	148.157	109.929	158.474
sgCKMT2_9	CKMT2	164.226	276.242	170.859	256.502	305.977
sgVAT1_9	VAT1	353.085	284.167	438.498	284.639	358.395
sgSLC7A14_5	SLC7A14	446.147	384.928	344.107	350.727	521.746
sgFUT9_5	FUT9	647.779	613.62	531.694	567.969	516.87
sgELOVL4_8	ELOVL4	586.651	618.149	638.033	602.649	788.714
sgABCB1_5	ABCB1	301.993	143.782	240.158	117.127	191.388
sgSTEAP1_7	STEAP1	457.095	329.453	363.224	325.208	453.48
sgSLC22A18AS_7	SLC22A18AS	171.525	319.264	211.483	338.295	156.036
sgGCNT1_5	GCNT1	333.013	235.485	242.548	192.376	209.673
sgHADHA_9	HADHA	480.817	746.081	774.242	708.652	587.573
sgASPDH_5	ASPDH	627.707	578.524	698.968	495.991	593.669
sgAKR1C3_5	AKR1C3	1148.67	1480.84	1308.33	1620.8	1327.53
sgSLC6A19_1	SLC6A19	395.967	375.871	426.55	359.888	438.851
INTERGENIC1282767	INTERGENIC	548.332	663.435	622.5	710.615	509.555
sgENOX1_4	ENOX1	96.7107	66.7963	56.1564	87.6818	45.1042
sgMCEE_6	MCEE	408.74	326.057	586.655	383.444	385.214
sgLEPREL1_6	P3H2	937.912	857.031	783.8	1041.06	936.217
sgANKH_6	ANKH	379.544	312.471	456.42	281.367	437.632
sgETNK1_7	ETNK1	611.285	666.831	673.877	828.397	358.395
sgABCB11_10	ABCB11	693.398	754.006	802.917	743.986	677.782
sgMAT2B_3	MAT2B	365.859	306.81	247.327	448.224	398.623
sgKCNAB1_2	KCNAB1	261.849	249.071	418.186	308.195	252.34
sgHMGCL_3	HMGCL	405.09	494.746	405.043	560.116	413.252
sgPDE4D_10	PDE4D	525.522	487.953	620.11	515.621	453.48
sgSLCO4A1_10	SLCO4A1	364.034	352.096	456.42	314.738	281.596
sgSTARD3NL_5	STARD3NL	368.596	403.042	385.926	435.792	429.099
sgPCCA_4	PCCA	769.124	576.26	765.878	685.096	647.306
sgCOX4I2_4	COX4I2	363.121	444.931	431.329	336.986	271.844
sgGPX8_8	GPX8	474.43	476.631	504.213	451.496	340.11
sgSLC6A4_1	SLC6A4	719.856	551.353	953.464	503.189	527.841
INTERGENIC1152750	INTERGENIC	737.191	545.692	799.333	549.647	899.646
sgNDUFB4_9	NDUFB4	458.92	352.096	433.719	257.156	559.536
sgSLC7A14_7	SLC7A14	428.812	483.424	316.627	408.964	626.582
INTERGENIC1056786	INTERGENIC	1544.63	1506.88	1634.51	1309.99	1588.4
sgGRIN2D_2	GRIN2D	180.648	164.16	194.755	244.724	199.921
sgMIF_2	MIF	104.922	140.385	278.392	118.436	106.056
sgSLC1A7_10	SLC1A7	454.358	741.552	672.682	787.827	566.85
sgPFKFB3_5	PFKFB3	821.129	973.641	734.813	925.239	683.877
sgKIAA1191_1	KIAA1191	653.254	720.042	701.358	764.271	479.08
sgGYG1_7	GYG1	563.842	747.213	733.618	867.003	661.934
sgOSBPL11_8	OSBPL11	460.745	249.071	261.665	219.859	622.925
sgGFOD2_7	GFOD2	166.963	196.992	166.08	176.672	103.618
sgGANC_5	GANC	689.748	697.399	575.902	615.736	430.318
sgPGM2_3	PGM2	154.19	97.3641	132.625	159.005	180.417
sgSLC45A1_5	SLC45A1	667.851	662.302	764.683	610.501	600.983
sgAKR1C3_3	AKR1C3	227.179	283.035	243.743	337.64	301.101
sgSVOP_6	SVOP	587.563	459.649	1028.74	499.263	503.46
sgKCTD3_7	KCTD3	461.657	357.756	415.796	285.293	290.13
sgADCY5_6	ADCY5	136.855	127.932	145.768	119.09	112.151
sgUGT1A1_3	UGT1A1	355.823	250.203	422.965	268.934	274.282
sgKDM4E_7	KDM4E	788.284	566.07	706.137	755.765	663.153
sgCEPT1_4	CEPT1	116.783	166.425	100.365	166.203	114.589
sgKDSR_2	KDSR	453.446	551.353	628.474	462.62	492.489
sgFAAH2_10	FAAH2	61.1285	99.6284	32.2601	79.8297	86.5513
sgSLC45A1_6	SLC45A1	853.062	750.609	769.462	732.863	970.349
sgPLOD2_7	PLOD2	398.704	457.385	291.535	482.904	457.137
sgMGAT5B_8	MGAT5B	728.98	845.709	550.811	895.139	608.297
sgACVR1C_9	ACVR1C	714.382	860.427	378.757	891.868	891.112
sgSFXN2_2	SFXN2	805.619	870.616	734.813	867.003	870.389
sgABCA13_2	ABCA13	763.65	814.009	741.982	848.681	760.676
sgCLC_10	CLC	288.307	292.092	305.873	302.306	259.654
INTERGENIC477062	INTERGENIC	419.688	433.61	482.706	407.655	321.824
sgALDOC_8	ALDOC	572.965	532.106	535.278	542.449	636.335
sgHTATIP2_2	HTATIP2	343.962	335.114	384.731	333.06	280.377
sgME3_4	ME3	233.566	201.521	222.236	221.167	307.196
sgPDE5A_5	PDE5A	366.771	443.799	589.045	408.309	441.29
sgTRPM6_5	TRPM6	436.111	448.328	412.212	477.015	527.841
sgUGT3A1_5	UGT3A1	656.903	664.567	451.641	607.229	708.258
sgSMOX_8	SMOX	326.627	234.353	215.067	272.86	312.072
sgKCNH2_2	KCNH2	454.358	452.856	433.719	441.026	532.717
sgPPAP2C_8	PLPP2	917.84	879.673	787.385	969.734	1121.51
sgACBD3_5	ACBD3	293.782	268.317	297.51	434.483	271.844
sgCYP4A22_10	CYP4A22	262.761	267.185	157.716	311.467	264.53
sgEPX_2	EPX	346.699	297.753	341.718	284.639	482.737
sgPGAM1_7	PGAM1	99.4478	103.025	254.496	58.2364	73.1419
sgGSTK1_2	GSTK1	203.457	286.432	114.702	193.031	158.474
sgSEPHS2_6	SEPHS2	187.947	167.557	178.028	60.8538	129.217
sgKMO_5	KMO	382.281	301.149	488.68	330.443	419.347
sgPTGR2_4	PTGR2	499.976	657.774	497.044	666.774	520.527
sgRNLS_5	RNLS	341.225	283.035	178.028	238.18	179.198
sgSLC16A10_2	SLC16A10	94.886	67.9284	34.6497	56.9277	57.2945
sgKCTD8_5	KCTD8	510.925	499.274	511.382	468.509	332.796
sgACOT13_4	ACOT13	1169.65	1574.81	649.981	1794.2	1332.4
sgFOLR1_1	FOLR1	187.035	141.518	96.7802	88.9905	202.359
sgGNPAT_9	GNPAT	534.646	468.706	395.485	511.695	504.679
sgGPIHBP1_9	GPIHBP1	855.799	735.892	591.435	628.822	978.883
sgNMRAL1_1	NMRAL1	166.051	146.046	207.898	130.214	208.454
sgCA5A_10	CA5A	605.811	606.827	475.537	518.239	358.395
sgUTY_2	UTY	938.824	934.016	845.931	1152.95	1044.71
sgSV2B_8	SV2B	186.123	158.5	209.093	102.732	245.025
sgCYB5R3_9	CYB5R3	204.37	227.56	223.431	234.909	182.855
sgVDAC1_7	VDAC1	432.461	658.906	548.421	588.253	630.24
sgGRIN3B_1	GRIN3B	418.776	380.399	353.666	332.406	379.119
sgASNA1_5	GET3	407.827	356.624	500.628	256.502	290.13
sgCOMT_5	COMT	735.367	388.324	900.892	367.74	576.602
sgAADAT_8	AADAT	525.522	554.749	328.575	491.411	492.489
sgPTGR2_7	PTGR2	729.892	652.113	739.592	539.178	777.742
sgKCND3_9	KCND3	310.204	332.849	305.873	339.603	248.683
sgCYB5RL_2	CYB5RL	35.5823	15.85	41.8186	35.3345	39.009
sgBCO2_6	BCO2	678.8	818.538	740.787	868.966	849.665
sgATP6V0D2_8	ATP6V0D2	602.161	590.977	633.253	647.144	304.758
sgMMEL1_3	MMEL1	277.359	234.353	431.329	244.069	273.063
sgCYCS_2	CYCS	1641.35	1191.01	2045.53	968.426	2261.3
sgKCTD13_8	KCTD13	363.121	327.189	360.835	418.779	319.386
sgKCNK2_8	KCNK2	624.058	472.103	604.578	547.03	596.107
sgSCNN1B_7	SCNN1B	549.244	384.928	475.537	475.052	775.304
sgST3GAL5_7	ST3GAL5	643.218	628.338	608.162	494.682	553.44
sgSGMS1_2	SGMS1	556.543	521.917	768.268	456.73	496.146
sgCMBL_4	CMBL	389.58	324.924	439.693	328.48	424.223
sgST8SIA3_1	ST8SIA3	426.987	426.817	316.627	356.616	519.308
sgGALK1_1	GALK1	105.834	142.65	72.8839	145.918	151.16
sgGABRA3_7	GABRA3	232.653	184.539	236.574	150.499	235.273
sgSDHB_3	SDHB	191.597	155.103	204.314	81.7927	174.322
sgSCN10A_10	SCN10A	268.235	244.542	328.575	373.629	370.586
sgPFKFB1_3	PFKFB1	611.285	630.602	599.798	439.718	491.27
sgAPOM_3	APOM	610.372	427.949	617.721	508.423	592.45
sgPPOX_8	PPOX	190.684	156.235	182.807	247.995	238.93
sgSRR_7	SRR	120.432	60.0035	56.1564	96.8426	97.5226
sgXYLB_1	XYLB	390.492	184.539	352.471	200.229	266.968
sgADIPOQ_5	ADIPOQ	396.879	383.796	649.981	365.777	358.395
sgSTEAP1_4	STEAP1	1638.61	1256.68	1664.38	1639.78	1767.6
sgALOX5_9	ALOX5	551.981	515.124	480.317	463.928	558.317
sgB3GNT5_2	B3GNT5	434.286	405.306	369.199	414.198	408.376
sgSRR_6	SRR	190.684	168.689	63.3253	164.24	393.747
sgCACNG2_10	CACNG2	281.921	232.089	321.406	219.204	154.817
sgGABRE_7	GABRE	676.975	699.663	642.812	605.266	793.59
sgENO2_7	ENO2	486.291	467.574	468.368	508.423	551.002
sgASAH2_5	ASAH2	333.926	366.814	442.082	328.48	248.683
sgNMNAT1_9	NMNAT1	843.026	680.417	731.228	716.504	666.81
sgABCB7_7	ABCB7	541.033	221.9	810.086	220.513	321.824
sgGNS_10	GNS	212.581	133.593	144.573	213.97	190.169
sgVLDLR_7	VLDLR	230.828	314.735	480.317	291.182	247.463
sgMAN1A1_1	MAN1A1	83.0253	93.9677	66.9098	83.1014	47.5422
sgKDM5B_9	KDM5B	381.369	356.624	372.783	396.531	216.988
sgPLD4_4	PLD4	312.941	259.26	354.861	304.923	334.015
sgMMAA_9	MMAA	211.669	212.842	81.2476	204.155	223.083
sgDHRS3_9	DHRS3	762.737	824.199	537.668	962.537	540.031
sgNIT1_10	NIT1	188.86	136.989	94.3906	211.352	269.406
sgHDC_9	HDC	461.657	407.571	378.757	539.832	455.918
sgOXCT1_2	OXCT1	249.076	288.696	345.302	272.86	425.442
sgACOT9_10	ACOT9	482.641	377.003	265.249	489.448	477.861
sgSLC5A8_4	SLC5A8	154.19	109.818	94.3906	79.8297	57.2945
sgARNT_5	ARNT	273.71	287.564	192.366	253.23	235.273
sgCACNA1C_4	CACNA1C	277.359	116.611	333.354	119.745	129.217
INTERGENIC739116	INTERGENIC	930.613	750.609	898.503	973.006	1100.79
sgUGT2B7_10	UGT2B7	540.12	874.013	763.488	855.225	521.746
sgCBR3_3	CBR3	433.374	670.227	372.783	669.392	491.27
sgSLC38A4_1	SLC38A4	203.457	254.732	188.781	214.624	203.578
sgSLC1A1_4	SLC1A1	519.136	571.731	553.2	382.79	682.658
sgAPOA2_1	APOA2	335.75	328.321	508.992	294.454	299.882
sgASIC5_1	ASIC5	353.998	435.874	350.082	333.06	251.121
sgLIPK_2	LIPK	357.647	190.2	252.106	229.674	229.178
sgABHD3_8	ABHD3	805.619	846.841	1028.74	865.694	838.694
sgPLCD3_6	PLCD3	310.204	228.692	274.808	217.241	307.196
sgGK_2	GK	1297.38	1305.36	1342.97	1285.13	1309.24
sgLARGE_9	LARGE1	87.5871	31.6999	101.559	20.2846	24.3806
sgAKR1C3_7	AKR1C3	633.182	811.745	685.825	915.424	822.847
sgKCNE2_8	KCNE2	1080.24	986.095	1129.1	827.088	1142.23
sgIVD_3	IVD	288.307	427.949	413.407	383.444	370.586
sgPDK1_3	PDK1	766.387	600.035	433.719	549.647	904.522
sgGDPD1_4	GDPD1	285.57	300.017	358.445	276.787	351.081
sgCHKA_9	CHKA	210.756	134.725	115.897	105.349	269.406
sgATP11B_8	ATP11B	142.329	254.732	82.4424	213.315	142.627
sgSLC8B1_5	SLC8B1	507.275	403.042	471.953	460.002	449.823
sgASIC1_6	ASIC1	419.688	275.11	458.81	289.873	326.701
sgABCC5_3	ABCC5	779.16	860.427	725.254	860.459	887.455
INTERGENIC98529	INTERGENIC	75.7263	57.7392	66.9098	35.3345	54.8564
sgSULT1A2_8	SULT1A2	349.436	355.492	284.367	255.193	302.32
sgACAT2_9	ACAT2	487.203	622.677	405.043	548.338	608.297
sgSLC30A8_10	SLC30A8	258.199	210.578	363.224	227.057	286.473
sgAGPAT5_2	AGPAT5	523.698	553.617	411.017	450.187	586.354
sgUTY_4	UTY	700.697	614.752	583.071	629.477	543.688
sgSLC39A4_8	SLC39A4	32.8452	43.0214	2.38963	55.619	19.5045
sgINPP5F_4	INPP5F	314.766	217.371	247.327	261.737	274.282
sgD2HGDH_1	D2HGDH	597.599	472.103	407.433	590.871	547.345
sgAWAT1_9	AWAT1	123.169	86.0427	8.36372	90.9535	53.6374
sgRRM2B_3	RRM2B	313.854	487.953	286.756	478.324	321.824
sgSLC36A4_1	SLC36A4	401.441	415.496	816.06	383.444	363.272
sgSLC25A34_6	SLC25A34	167.875	133.593	143.378	170.129	138.97
sgSLN_2	SLN	1017.29	1035.91	1196.01	974.315	1009.36
sgKCNJ5_5	KCNJ5	187.947	226.428	160.106	244.069	199.921
sgAQP1_3	AQP1	201.633	238.882	290.341	230.983	227.959
sgUROS_8	UROS	409.652	297.753	345.302	206.772	425.442
sgKCNS2_5	KCNS2	254.55	107.553	161.3	75.2493	210.893
sgHAO2_7	HAO2	271.885	221.9	313.042	192.376	216.988
sgLPIN1_4	LPIN1	397.791	300.017	479.122	312.121	440.071
sgNUDT7_10	NUDT7	348.524	277.374	491.07	309.504	462.013
sgSTRA6_10	STRA6	141.417	124.535	80.0528	124.979	96.3035
sgMLYCD_5	MLYCD	156.014	100.761	170.859	52.3473	177.979
sgMINA_5	RIOX2	374.982	515.124	432.524	408.964	334.015
sgSLC6A5_8	SLC6A5	347.611	357.756	225.82	318.664	398.623
sgKDM5D_10	KDM5D	1797.36	1789.91	1960.7	1908.06	1539.64
sgFOXO1_8	FOXO1	541.033	691.738	443.277	634.711	581.478
sgKCNJ13_8	KCNJ13	703.434	853.634	652.37	869.62	804.561
sgFOXRED2_4	FOXRED2	114.046	139.253	69.2994	164.894	114.589
sgNDUFA4_9	NDUFA4	616.759	654.377	599.798	542.449	708.258
sgPDE6H_8	PDE6H	750.877	683.813	688.215	596.105	752.143
sgTKT_4	TKT	503.626	338.51	526.914	328.48	351.081
sgVAMP7_8	VAMP7	352.173	481.16	322.601	401.766	359.614
sgCACNA1S_8	CACNA1S	884.994	981.566	946.295	767.543	1005.7
sgPPCDC_10	PPCDC	369.508	361.153	266.444	251.267	413.252
sgCIDEA_9	CIDEA	838.464	896.656	1161.36	893.176	927.683
sgBTD_10	BTD	256.375	375.871	332.159	440.372	403.5
sgATP11C_5	ATP11C	207.107	238.882	172.054	325.208	221.864
sgSPTLC2_4	SPTLC2	149.628	148.31	102.754	116.473	207.235
sgSTARD3NL_10	STARD3NL	545.595	487.953	512.577	371.012	597.326
sgUXS1_7	UXS1	234.478	199.257	373.978	181.907	297.444
sgHIBCH_1	HIBCH	301.081	335.114	195.95	327.171	230.397
sgTFAM_2	TFAM	664.202	664.567	863.853	619.007	698.505
sgADIPOQ_9	ADIPOQ	923.314	904.58	1229.47	1037.13	974.007
sgGABRR3_8	GABRR3	121.345	132.46	228.21	49.73	93.8655
sgGRIN3A_5	GRIN3A	129.556	133.593	281.977	122.362	199.921
sgPIGZ_10	PIGZ	351.261	387.192	401.459	379.518	293.787
sgPPAP2A_8	PLPP1	853.974	750.609	678.656	734.826	583.916
sgSIAE_3	SIAE	410.564	463.046	256.886	659.576	374.243
sgGLYR1_2	GLYR1	51.0925	60.0035	0	80.484	57.2945
sgDAGLA_5	DAGLA	338.488	302.282	384.731	206.118	369.367
sgPAPSS1_10	PAPSS1	390.492	398.514	238.963	461.965	655.839
sgPLA2G16_7	PLAAT3	353.998	403.042	287.951	380.827	358.395
sgTXNRD3_3	TXNRD3	178.824	124.535	299.899	99.4599	191.388
sgSLC22A17_2	SLC22A17	749.052	587.581	579.486	542.449	482.737
sgGSTCD_5	GSTCD	267.323	220.767	174.443	198.266	171.884
sgCLIC2_2	CLIC2	857.623	789.102	982.14	857.188	975.226
sgATP6V1B1_3	ATP6V1B1	95.7984	121.139	43.0134	102.077	80.4561
sgCHRNA6_6	CHRNA6	628.62	587.581	474.343	711.269	510.774
sgSLC34A2_5	SLC34A2	312.029	220.767	225.82	152.462	299.882
sgSLC15A4_7	SLC15A4	810.18	861.559	597.409	715.195	856.979
sgKCNJ1_7	KCNJ1	593.038	714.381	454.031	691.639	463.232
sgPIGQ_7	PIGQ	422.425	469.838	591.435	445.607	616.83
sgKCNK10_5	KCNK10	335.75	442.667	476.732	485.522	468.108
sgMGAT4C_8	MGAT4C	817.479	708.72	670.293	766.888	669.249
sgMGAT5_5	MGAT5	419.688	463.046	424.16	422.05	483.956
sgENTPD4_1	ENTPD4	249.988	332.849	296.315	356.616	285.253
sgCLCN5_9	CLCN5	958.896	956.659	954.659	885.979	836.256
sgSLC7A11_3	SLC7A11	191.597	294.357	119.482	244.069	181.636
sgSLC2A11_5	SLC2A11	346.699	344.171	510.187	308.195	365.71
sgAQP8_7	AQP8	209.844	165.293	317.821	141.992	193.826
sgFUCA1_2	FUCA1	162.401	147.178	124.261	114.51	91.4274
sgPSPH_7	PSPH	196.159	223.032	446.862	201.537	240.149
sgSLC18A1_5	SLC18A1	499.976	315.867	505.408	430.557	375.462
sgECHDC3_6	ECHDC3	297.431	286.432	163.69	255.193	221.864
sgGRIK2_5	GRIK2	485.378	677.02	605.772	525.436	553.44
sgNANS_7	NANS	624.058	755.138	713.306	795.025	781.399
sgNDST3_5	NDST3	384.106	328.321	195.95	334.369	357.176
sgDGKA_10	DGKA	368.596	271.714	341.718	284.639	216.988
sgNAT8L_7	NAT8L	493.59	624.942	493.46	719.122	592.45
sgGABRR1_10	GABRR1	181.561	209.446	229.405	171.438	241.368
sgSLC7A6_10	SLC7A6	220.792	208.314	304.678	209.389	219.426
sgSLC4A8_8	SLC4A8	257.287	304.546	180.417	280.713	343.767
sgMFSD5_3	MFSD5	224.442	106.421	285.561	134.14	118.246
sgTXNRD1_9	TXNRD1	193.421	215.107	262.86	295.108	113.37
sgSLC30A7_5	SLC30A7	512.749	486.821	534.083	459.348	630.24
sgTRPM1_9	TRPM1	215.318	324.924	310.653	400.457	281.596
sgRDH8_3	RDH8	674.238	750.609	579.486	631.44	570.507
sgLEP_6	LEP	322.977	347.567	244.938	332.406	262.092
sgKCNH2_7	KCNH2	590.3	764.195	584.266	750.53	666.81
sgSLC22A23_10	SLC22A23	595.775	673.624	535.278	658.268	585.135
sgCOX6A2_10	COX6A2	715.294	690.606	795.748	738.097	794.809
sgHAS1_8	HAS1	320.24	398.514	454.031	342.875	286.473
sgSTEAP1_3	STEAP1	957.984	1003.08	1012.01	1196.79	1166.61
sgHMGCR_10	HMGCR	56.5667	54.3428	82.4424	30.7541	51.1993
sgUGT2B7_8	UGT2B7	505.45	490.217	554.395	590.216	486.394
sgABCA4_9	ABCA4	213.494	204.917	301.094	201.537	286.473
INTERGENIC279238	INTERGENIC	374.07	557.013	587.85	664.811	379.119
sgMFSD8_9	MFSD8	127.731	185.671	215.067	184.524	167.007
sgNAALADL2_6	NAALADL2	402.353	455.121	517.356	387.37	382.776
sgNIT2_4	NIT2	383.193	423.421	348.887	463.928	468.108
sgSTARD6_10	STARD6	925.139	935.148	604.578	1088.82	986.197
sgSLC25A28_8	SLC25A28	801.057	701.927	516.161	648.453	577.821
sgHAO1_9	HAO1	202.545	255.864	191.171	316.047	359.614
sgGALNT1_3	GALNT1	566.579	503.803	395.485	359.234	491.27
sgFN3KRP_9	FN3KRP	479.904	581.92	341.718	616.39	511.993
sgSLC44A5_3	SLC44A5	712.557	486.821	596.214	522.819	527.841
sgHPSE_9	HPSE	336.663	346.435	340.523	327.825	334.015
sgCYP2C19_5	CYP2C19	150.54	178.878	158.911	151.807	73.1419
sgGLOD5_1	GLOD5	229.004	223.032	207.898	287.91	313.291
sgFPGS_10	FPGS	399.616	431.346	219.846	368.394	487.613
sgGPLD1_5	GPLD1	153.277	349.832	88.4165	331.751	108.494
sgABCA6_9	ABCA6	509.1	501.538	243.743	496.645	437.632
sgPON3_2	PON3	318.416	287.564	399.069	353.999	374.243
sgFUT10_4	FUT10	477.167	438.138	615.331	658.922	540.031
sgCHDH_1	CHDH	366.771	555.881	451.641	653.033	315.729
sgB4GALNT3_5	B4GALNT3	468.043	558.145	334.549	619.662	418.128
sgAPOA2_2	APOA2	846.675	914.77	771.852	851.299	1151.99
sgKCNA5_7	KCNA5	343.049	218.503	191.171	296.417	364.491
sgMFSD3_5	MFSD3	312.029	293.224	277.198	242.106	308.415
sgNME5_7	NME5	272.797	232.089	144.573	235.563	126.779
sgGABRR2_1	GABRR2	201.633	155.103	204.314	225.748	297.444
sgKCNQ4_8	KCNQ4	448.884	452.856	645.201	475.052	519.308
sgALKBH8_5	ALKBH8	410.564	345.303	399.069	340.912	314.51
sgUCP1_10	UCP1	339.4	431.346	277.198	306.232	329.139
sgFAM213B_10	PRXL2B	381.369	363.417	373.978	432.52	344.986
sgGABRD_4	GABRD	1233.52	1142.33	695.384	1185.67	1099.57
INTERGENIC238526	INTERGENIC	891.381	1085.72	518.551	1251.76	922.807
sgPPAP2A_6	PLPP1	676.063	525.313	586.655	547.684	515.651
sgKCNMA1_8	KCNMA1	261.849	287.564	381.147	252.576	287.692
sgSLC6A6_3	SLC6A6	272.797	232.089	383.536	232.946	301.101
sgGCH1_9	GCH1	732.629	624.942	528.109	713.232	521.746
sgPON1_8	PON1	321.153	412.099	234.184	350.073	341.329
sgSORD_7	SORD	662.377	532.106	861.463	624.896	856.979
sgCD36_4	CD36	438.848	386.06	350.082	453.459	363.272
INTERGENIC512170	INTERGENIC	186.123	201.521	83.6372	196.957	215.769
sgST6GAL2_1	ST6GAL2	250.9	138.121	210.288	160.968	254.778
sgPNPO_6	PNPO	240.864	202.653	135.014	179.29	262.092
sgSLC35A3_3	SLC35A3	353.085	279.639	310.653	234.254	299.882
sgSATL1_1	SATL1	877.696	914.77	377.562	774.741	816.751
sgHKDC1_1	HKDC1	409.652	400.778	334.549	513.004	346.205
sgUMPS_4	UMPS	107.659	129.064	62.1305	151.807	71.9229
sgGOT1L1_4	GOT1L1	301.081	476.631	353.666	473.089	449.823
sgLALBA_6	LALBA	344.874	284.167	479.122	295.762	471.765
sgSLC25A51_9	SLC25A51	528.26	575.128	396.679	662.848	581.478
sgSV2C_3	SV2C	852.149	937.413	811.281	1060.03	1056.9
sgPDE6G_7	PDE6G	278.271	227.56	255.691	196.303	315.729
sgGBE1_5	GBE1	171.525	298.885	185.197	406.346	179.198
sgHADHA_7	HADHA	169.7	346.435	111.118	295.762	181.636
sgSLC25A24_6	SLC25A24	184.298	177.746	322.601	229.02	181.636
sgHIBCH_2	HIBCH	595.775	564.938	353.666	526.745	597.326
sgCACNA1D_3	CACNA1D	297.431	240.014	188.781	245.378	152.379
sgSLC26A4_4	SLC26A4	364.034	323.792	210.288	319.319	355.957
sgBTD_1	BTD	169.7	141.518	108.728	135.449	114.589
sgPIGA_3	PIGA	398.704	364.549	344.107	298.38	370.586
sgABHD14A_5	ABHD14A	337.575	363.417	373.978	392.605	399.842
sgPIPOX_1	PIPOX	781.897	641.924	536.473	495.337	858.198
sgCYP2J2_10	CYP2J2	700.697	795.895	528.109	667.429	652.182
sgATP5C1_2	ATP5F1C	757.263	664.567	721.67	597.414	720.448
sgPGAM4_8	PGAM4	132.293	132.46	90.8061	107.966	64.6087
INTERGENIC847195	INTERGENIC	591.213	554.749	706.137	848.027	488.832
sgENPP6_1	ENPP6	302.905	470.971	272.418	432.52	201.14
sgKCNN2_7	KCNN2	313.854	294.357	320.211	299.688	212.112
sgGLYAT_5	GLYAT	165.138	196.992	221.041	185.179	229.178
sgATP5S_9	DMAC2L	525.522	723.438	531.694	645.835	655.839
sgUGT1A3_5	UGT1A3	953.422	1013.27	764.683	1090.79	988.635
sgGSTT2_10	GSTT2	371.333	444.931	391.9	461.311	276.72
sgSLC26A6_6	SLC26A6	560.192	512.86	747.956	504.497	565.631
sgSLC22A8_8	SLC22A8	441.585	469.838	384.731	567.314	483.956
sgSLC39A1_2	SLC39A1	249.076	219.635	266.444	348.764	342.548
sgADCY7_7	ADCY7	481.729	595.506	525.72	631.44	624.144
sgCDO1_2	CDO1	150.54	150.575	172.054	102.077	157.255
sgDHRS13_10	DHRS13	138.68	191.332	105.144	215.933	88.9893
sgRDH10_8	RDH10	614.022	869.484	540.057	796.988	508.336
sgEPN2_10	EPN2	598.512	604.563	749.151	581.055	557.098
sgTALDO1_7	TALDO1	355.823	286.432	271.224	249.304	408.376
sgSLC6A18_3	SLC6A18	1314.72	1382.34	1027.54	1343.36	1503.07
sgCDO1_3	CDO1	494.502	494.746	476.732	368.394	471.765
sgPKD2_5	PKD2	355.823	220.767	223.431	276.132	383.995
sgSDS_10	SDS	240.864	330.585	205.509	363.16	285.253
INTERGENIC503501	INTERGENIC	2030.93	1954.08	1869.89	2178.3	1570.11
sgAQP7_6	AQP7	493.59	439.271	642.812	445.607	319.386
sgGSTK1_1	GSTK1	260.937	195.86	175.638	174.055	354.738
sgGCDH_9	GCDH	427.899	403.042	292.73	477.669	382.776
sgPANK2_7	PANK2	599.424	623.81	571.123	685.75	588.792
sgADCY9_8	ADCY9	272.797	377.003	401.459	473.089	325.482
sgCOX6B2_6	COX6B2	256.375	165.293	179.223	172.746	230.397
sgPLA1A_10	PLA1A	301.993	297.753	314.237	342.875	458.356
sgMMAB_7	MMAB	416.039	371.342	491.07	359.234	396.185
sgSLC35B3_9	SLC35B3	751.789	1055.16	1092.06	1076.39	563.193
sgFN3KRP_4	FN3KRP	412.389	537.767	285.561	556.845	315.729
sgMAN2A1_6	MAN2A1	425.162	476.631	605.772	539.178	488.832
sgMPC1_3	MPC1	346.699	386.06	248.522	582.364	210.893
sgCECR1_2	ADA2	260.024	255.864	249.717	261.737	263.311
sgXDH_6	XDH	501.801	329.453	652.37	348.764	394.966
sgHPD_10	HPD	499.064	613.62	350.082	643.872	310.853
sgHEPH_3	HEPH	451.621	583.053	448.057	526.091	381.557
sgLPGAT1_1	LPGAT1	383.193	502.671	458.81	465.891	446.166
INTERGENIC1246724	INTERGENIC	186.123	196.992	166.08	188.45	108.494
sgGLYAT_4	GLYAT	582.089	480.028	536.473	476.361	614.392
sgNQO1_7	NQO1	76.6387	96.232	44.2082	66.7429	125.56
sgFAH_8	FAH	519.136	469.838	338.133	398.494	532.717
sgGRIA2_5	GRIA2	441.585	449.46	639.227	579.747	524.184
sgALDH4A1_3	ALDH4A1	472.605	314.735	433.719	297.071	515.651
sgB3GALT2_9	B3GALT2	580.264	701.927	875.801	586.29	544.907
sgATP5C1_10	ATP5F1C	457.095	233.221	532.889	219.859	353.519
sgAPOA1_9	APOA1	554.718	597.77	381.147	657.613	442.509
INTERGENIC246954	INTERGENIC	181.561	210.578	114.702	242.106	114.589
sgPDHA2_8	PDHA2	832.99	876.277	682.241	685.096	972.787
sgNAA30_6	NAA30	593.038	459.649	567.538	410.272	425.442
sgATP6V1G1_5	ATP6V1G1	519.136	409.835	519.746	355.308	393.747
sgKCNA1_7	KCNA1	347.611	442.667	450.446	368.394	236.492
sgEPX_7	EPX	673.326	632.867	773.047	611.809	622.925
sgRHAG_5	RHAG	501.801	678.152	532.889	629.477	502.241
sgARSF_10	ARSF	395.054	456.253	338.133	510.387	357.176
sgABCD2_7	ABCD2	170.612	210.578	339.328	226.402	140.189
sgNOX3_8	NOX3	291.957	387.192	352.471	431.866	314.51
sgKYNU_8	KYNU	791.933	688.342	801.722	687.059	663.153
sgNME3_5	NME3	212.581	194.728	109.923	116.473	230.397
sgRDH16_3	RDH16	138.68	95.0998	88.4165	50.3843	58.5135
sgSLC5A8_8	SLC5A8	218.968	357.756	215.067	397.84	232.835
sgCOASY_7	COASY	93.0613	64.532	188.781	62.8168	90.2084
sgOXNAD1_2	OXNAD1	640.481	784.574	802.917	801.569	739.952
sgCERS3_2	CERS3	276.447	295.489	264.055	229.02	269.406
sgDBH_7	DBH	392.317	232.089	408.628	225.094	337.672
sgUQCR10_8	UQCR10	729.892	586.449	753.93	791.753	803.342
sgATP5F1_1	ATP5PB	635.919	600.035	917.62	577.784	558.317
sgGALNT8_3	GALNT8	734.454	543.428	679.851	636.674	649.744
sgAASDH_6	AASDH	271.885	285.299	302.289	289.873	263.311
sgGALNTL6_8	GALNTL6	849.412	1224.98	1166.14	1166.69	1138.58
sgISYNA1_10	ISYNA1	234.478	172.085	217.457	149.19	141.408
sgABHD11_3	ABHD11	241.777	168.689	283.172	165.548	248.683
sgCES3_9	CES3	529.172	447.196	499.434	588.253	637.554
sgSULT6B1_2	SULT6B1	336.663	366.814	431.329	300.997	271.844
sgDOHH_10	DOHH	998.128	648.717	1221.1	597.414	876.484
sgVAT1L_10	VAT1L	357.647	332.849	259.275	345.492	258.435
sgSLC39A12_8	SLC39A12	391.405	416.628	366.809	393.914	420.566
sgQDPR_10	QDPR	339.4	413.231	358.445	450.187	365.71
sgCYB5B_5	CYB5B	334.838	241.146	260.47	172.092	255.997
sgCOMTD1_6	COMTD1	277.359	276.242	382.342	200.229	214.55
sgGCNT7_6	GCNT7	1167.83	1132.14	1211.54	1259.61	963.035
sgSLC30A5_1	SLC30A5	142.329	99.6284	287.951	106.003	186.512
sgTNFRSF1A_5	TNFRSF1A	816.567	937.413	749.151	865.04	850.884
sgSLC17A4_2	SLC17A4	898.68	793.631	841.151	637.983	696.067
sgATP6V0E2_2	ATP6V0E2	510.012	570.599	517.356	461.311	514.431
sgGCNT7_5	GCNT7	370.42	506.067	270.029	592.834	377.9
sgATP5O_10	ATP5PO	537.383	318.132	758.709	327.825	491.27
sgMOCS2_7	MOCS2	206.195	211.71	166.08	170.783	184.074
sgST6GALNAC3_5	ST6GALNAC3	125.906	220.767	198.34	151.153	179.198
sgSLC17A2_8	SLC17A2	348.524	245.675	216.262	202.192	292.568
sgGSTM1_5	GSTM1	459.832	640.792	411.017	834.286	600.983
sgSLC2A9_2	SLC2A9	1190.64	1040.44	718.085	1203.33	1127.6
sgFUT6_10	FUT6	572.053	434.742	535.278	507.769	591.23
sgUQCRH_6	UQCRH	218.968	151.707	375.173	102.732	179.198
sgSLCO5A1_4	SLCO5A1	143.241	200.389	198.34	172.092	251.121
sgATP6V0A4_9	ATP6V0A4	468.956	629.47	738.397	561.425	482.737
sgTDO2_10	TDO2	599.424	614.752	759.904	588.253	553.44
sgFUT8_7	FUT8	158.752	209.446	235.379	261.737	165.788
sgCYP26A1_7	CYP26A1	404.178	418.892	358.445	388.025	468.108
sgSLC20A2_3	SLC20A2	406.003	438.138	328.575	247.995	379.119
sgALDH5A1_3	ALDH5A1	354.91	469.838	314.237	381.481	225.521
sgARSI_7	ARSI	432.461	649.849	295.12	646.49	470.546
sgMSRA_10	MSRA	674.238	627.206	617.721	768.851	781.399
sgNDUFA10_7	NDUFA10	705.258	585.317	799.333	584.327	647.306
sgPDE3B_8	PDE3B	153.277	196.992	217.457	213.315	295.006
sgSLC6A14_10	SLC6A14	437.023	437.006	215.067	287.256	327.92
sgPLCG1_3	PLCG1	322.065	375.871	451.641	276.132	337.672
sgMFSD11_7	MFSD11	162.401	256.996	112.313	303.615	159.693
sgUCK2_6	UCK2	87.5871	112.082	129.04	151.153	40.2281
sgMSRB3_9	MSRB3	422.425	284.167	365.614	263.045	313.291
sgMCCC1_4	MCCC1	919.664	826.463	800.528	929.165	765.552
sgOXSM_10	OXSM	249.076	273.978	473.148	427.939	204.797
sgMMEL1_6	MMEL1	377.719	377.003	618.915	461.965	332.796
sgSLC25A30_2	SLC25A30	606.723	464.178	961.828	489.448	659.496
sgVDAC1_6	VDAC1	788.284	695.134	654.76	504.497	610.735
INTERGENIC573962	INTERGENIC	666.027	653.245	793.359	562.734	570.507
sgHCN2_1	HCN2	203.457	182.275	224.626	221.167	208.454
sgLYZL2_4	LYZL2	211.669	201.521	100.365	241.452	215.769
sgKDM3B_7	KDM3B	458.92	355.492	444.472	369.049	301.101
sgAPOA1_10	APOA1	318.416	269.45	455.225	308.195	229.178
sgHPSE2_10	HPSE2	843.026	917.034	957.049	817.927	754.581
sgABHD8_6	ABHD8	487.203	558.145	554.395	577.129	491.27
sgQSOX2_3	QSOX2	353.085	406.439	274.808	330.443	337.672
sgLOXL1_10	LOXL1	690.661	390.589	1047.85	517.584	731.419
sgPNPLA6_10	PNPLA6	257.287	306.81	205.509	243.415	197.483
sgPLOD2_9	PLOD2	440.672	343.039	577.097	341.566	403.5
sgGCH1_6	GCH1	601.249	542.295	788.579	513.658	753.362
sgSCN11A_3	SCN11A	462.569	361.153	400.264	314.084	504.679
sgDPEP3_7	DPEP3	935.175	877.409	1132.69	943.561	713.134
sgENO2_4	ENO2	663.29	601.167	368.004	535.251	618.049
sgAPOL1_3	APOL1	529.172	628.338	500.628	694.911	583.916
sgHK3_7	HK3	320.24	260.392	477.927	319.973	266.968
sgSLC37A2_7	SLC37A2	435.198	338.51	474.343	342.221	341.329
sgCP_2	CP	365.859	247.939	431.329	401.766	335.234
sgGABRD_6	GABRD	546.507	420.024	485.096	444.298	627.801
sgSLC35B4_4	SLC35B4	1863.96	1568.02	1596.28	1670.53	1699.33
sgSGPP1_3	SGPP1	105.834	220.767	114.702	207.426	156.036
sgTPH1_8	TPH1	457.095	443.799	352.471	513.658	591.23
sgCYP21A2_7	CYP21A2	362.209	464.178	480.317	511.041	485.175
sgMOCS2_5	MOCS2	566.579	553.617	500.628	514.967	643.649
sgSMPD4_6	SMPD4	486.291	395.117	359.64	435.792	586.354
sgPHYKPL_4	PHYKPL	224.442	130.196	319.016	117.782	158.474
sgC1GALT1_5	C1GALT1	559.28	480.028	658.344	409.618	493.708
sgGUCY2D_5	GUCY2D	536.471	532.106	390.705	550.301	497.365
sgSLC9C2_9	SLC9C2	155.102	177.746	182.807	229.02	97.5226
sgFTH1_3	FTH1	411.477	297.753	353.666	344.184	413.252
sgCACNA1E_4	CACNA1E	224.442	167.557	289.146	191.722	157.255
sgUGT1A10_8	UGT1A10	1283.7	1226.11	1233.05	1275.31	1104.44
INTERGENIC1391558	INTERGENIC	686.099	677.02	706.137	623.588	679.001
sgAPOC4_5	APOC4	352.173	312.471	283.172	399.803	471.765
sgPDE3B_7	PDE3B	527.347	752.874	524.525	749.876	582.697
sgCHRNA1_5	CHRNA1	617.671	710.984	542.447	753.147	565.631
sgABHD4_8	ABHD4	931.525	911.373	1040.69	942.906	1149.55
sgPGM1_1	PGM1	445.234	568.335	200.729	687.713	522.965
sgSLC25A42_1	SLC25A42	753.614	541.163	853.1	550.301	598.545
sgCYC1_5	CYC1	121.345	15.85	76.4683	24.865	73.1419
sgSLC22A15_10	SLC22A15	150.54	167.557	125.456	229.02	197.483
sgKCND3_4	KCND3	611.285	575.128	442.082	617.699	472.984
sgCA9_6	CA9	143.241	132.46	138.599	236.217	170.664
sgDEGS2_5	DEGS2	320.24	240.014	456.42	318.664	326.701
sgASL_2	ASL	712.557	621.545	982.14	586.944	554.66
sgATP11B_3	ATP11B	307.467	465.31	278.392	323.245	377.9
sgUGGT2_8	UGGT2	359.472	337.378	352.471	344.838	268.187
sgQDPR_9	QDPR	888.644	846.841	790.969	863.077	774.085
sgATP1A4_9	ATP1A4	676.063	797.027	639.227	854.57	569.288
sgDEGS1_5	DEGS1	468.043	521.917	526.914	466.546	404.719
sgNDUFB6_5	NDUFB6	299.256	358.889	338.133	344.838	418.128
sgUQCRFS1_5	UQCRFS1	398.704	166.425	640.422	112.547	476.641
sgFUCA1_7	FUCA1	237.215	273.978	342.913	219.859	259.654
sgGMPR2_9	GMPR2	237.215	254.732	320.211	314.738	223.083
sgFN3K_2	FN3K	392.317	469.838	504.213	456.076	363.272
sgLYPLA2_6	LYPLA2	479.904	330.585	448.057	417.47	218.207
sgMAOB_8	MAOB	392.317	481.16	316.627	481.595	355.957
sgPLOD3_6	PLOD3	753.614	755.138	572.318	732.208	730.2
sgPYCRL_4	PYCR3	332.101	453.988	286.756	456.076	299.882
sgPDE12_5	PDE12	265.498	246.807	286.756	277.441	277.939
sgSLC6A13_3	SLC6A13	499.064	464.178	706.137	545.721	531.498
sgCBS_2	CBS	435.198	337.378	267.639	329.134	312.072
sgGAD1_8	GAD1	250.9	421.156	241.353	468.509	349.862
sgPGK1_4	PGK1	200.72	79.2499	213.872	96.1882	137.751
sgPDK1_2	PDK1	583.001	485.688	259.275	425.322	686.315
sgASL_3	ASL	275.534	233.221	156.521	304.923	232.835
sgMGAM_5	MGAM	39.2317	62.2677	144.573	45.8039	34.1329
sgATP6V1E1_4	ATP6V1E1	218.055	185.671	309.458	154.425	281.596
sgABCB5_8	ABCB5	926.051	629.47	943.906	688.367	908.179
sgSLC16A2_5	SLC16A2	286.483	294.357	292.73	256.502	307.196
INTERGENIC753474	INTERGENIC	825.691	1018.93	856.684	1117.62	1032.52
sgALG9_10	ALG9	264.586	262.657	198.34	131.523	212.112
sgLALBA_5	LALBA	568.404	669.095	443.277	703.417	542.469
sgNUDT8_2	NUDT8	377.719	293.224	131.43	364.468	380.338
sgLYG1_9	LYG1	267.323	367.946	387.121	364.468	292.568
sgATP6V0E1_8	ATP6V0E1	817.479	923.827	556.785	935.709	841.132
sgSULT1A1_4	SULT1A1	706.171	767.591	774.242	772.123	527.841
sgPAOX_10	PAOX	274.622	245.675	299.899	285.293	235.273
sgALAS2_2	ALAS2	289.22	240.014	115.897	385.407	199.921
sgUMPS_1	UMPS	115.87	73.5892	287.951	29.4454	75.58
sgSLC2A7_9	SLC2A7	300.168	326.057	366.809	359.888	371.805
sgCERS2_8	CERS2	85.7623	106.421	175.638	89.6448	157.255
sgPYCRL_9	PYCR3	65.6903	89.4391	123.066	58.2364	67.0468
sgXYLB_10	XYLB	452.533	566.07	517.356	571.24	498.584
sgSLC10A5_4	SLC10A5	68.4274	117.743	72.8839	99.4599	13.4094
sgALKBH1_4	ALKBH1	709.82	482.292	859.074	505.152	871.608
sgATIC_9	ATIC	297.431	181.143	354.861	92.9165	198.702
sgTRPC6_2	TRPC6	457.095	466.442	556.785	478.978	636.335
sgAPOC1_10	APOC1	749.052	738.156	652.37	730.245	449.823
sgPFAS_8	PFAS	355.823	253.6	421.771	222.476	286.473
sgACBD3_4	ACBD3	169.7	152.839	111.118	151.807	214.55
sgTH_6	TH	111.309	124.535	107.534	137.412	276.72
sgGGT1_8	GGT1	635.006	575.128	525.72	582.364	483.956
sgPDE11A_4	PDE11A	581.177	504.935	457.615	478.324	498.584
sgSLC16A1_9	SLC16A1	95.7984	105.289	297.51	92.2622	64.6087
sgGABRA3_5	GABRA3	901.417	798.159	892.529	853.916	987.416
sgST8SIA2_10	ST8SIA2	426.075	466.442	362.03	502.534	515.651
sgPPCS_4	PPCS	498.152	480.028	741.982	362.505	497.365
sgCHRNA6_1	CHRNA6	346.699	216.239	368.004	249.959	173.103
sgCACNG4_9	CACNG4	332.101	259.26	436.108	268.28	263.311
sgARSB_7	ARSB	747.227	710.984	882.97	760.345	687.534
sgSDR9C7_8	SDR9C7	486.291	529.842	475.537	470.472	503.46
sgCACNG1_1	CACNG1	363.121	401.91	464.784	401.766	223.083
sgPIK3R1_10	PIK3R1	225.354	153.971	277.198	164.24	240.149
sgNFKB1_3	NFKB1	255.462	202.653	218.652	251.267	227.959
sgINSIG1_10	INSIG1	89.4118	135.857	78.8579	151.153	118.246
sgMTHFD2_9	MTHFD2	946.123	1023.46	707.332	999.834	852.103
sgSLC18B1_7	SLC18B1	756.351	832.123	776.631	940.943	863.075
sgGCLC_6	GCLC	68.4274	112.082	155.326	88.3361	154.817
sgKCNQ4_3	KCNQ4	266.411	284.167	421.771	269.589	240.149
sgRYR3_10	RYR3	244.514	249.071	131.43	338.295	224.302
sgFBP1_2	FBP1	462.569	564.938	511.382	532.634	451.042
sgTXNDC12_9	TXNDC12	889.556	1240.83	1151.8	1033.86	1003.26
sgKCTD12_3	KCTD12	61.1285	39.6249	168.469	50.3843	92.6464
sgGALK2_6	GALK2	626.795	521.917	584.266	696.22	670.468
sgJHDM1D_2	KDM7A	554.718	641.924	669.098	783.247	629.02
sgSLC25A2_5	SLC25A2	620.408	731.363	606.967	650.416	766.771
sgGLT6D1_3	GLT6D1	1109.44	1272.53	1094.45	1483.39	1089.81
sgIAH1_3	IAH1	329.364	301.149	363.224	251.922	313.291
sgNQO2_4	NQO2	682.449	731.363	931.958	622.279	798.466
sgGSTT1_8	GSTT1	209.844	206.05	168.469	138.72	280.377
sgKCNK10_1	KCNK10	327.539	379.267	205.509	401.766	340.11
sgCYB5B_9	CYB5B	881.345	756.27	955.854	834.94	677.782
sgKCNH6_4	KCNH6	557.455	554.749	629.669	469.163	530.279
sgSLC5A1_9	SLC5A1	93.9736	155.103	135.014	132.177	114.589
sgAWAT2_7	AWAT2	166.963	164.16	58.5461	147.881	158.474
sgHCN1_1	HCN1	453.446	367.946	219.846	391.296	447.385
sgCLYBL_3	CLYBL	283.746	409.835	524.525	308.849	219.426
sgATP13A5_1	ATP13A5	471.693	311.339	661.929	335.677	492.489
sgCATSPERB_6	CATSPERB	1062.91	829.859	1106.4	764.925	1248.29
sgALDOC_10	ALDOC	144.154	170.953	182.807	190.413	285.253
sgSLC36A1_1	SLC36A1	405.09	434.742	273.613	336.332	396.185
sgALOX12B_10	ALOX12B	830.253	547.956	842.346	640.601	763.114
INTERGENIC1299618	INTERGENIC	278.271	191.332	270.029	287.256	334.015
sgBCKDHB_7	BCKDHB	853.974	975.905	736.008	994.599	735.076
sgOXCT2_4	OXCT2	318.416	386.06	154.131	332.406	390.09
sgTYR_3	TYR	316.591	401.91	420.576	358.579	299.882
INTERGENIC334333	INTERGENIC	76.6387	71.3249	25.0912	40.5692	152.379
sgIDH1_1	IDH1	281.009	386.06	161.3	234.254	274.282
sgGLCE_5	GLCE	535.558	447.196	716.89	278.095	474.203
sgACSM5_1	ACSM5	257.287	270.582	121.871	226.402	281.596
sgATP12A_6	ATP12A	223.53	158.5	234.184	141.992	180.417
sgABCA10_3	ABCA10	337.575	418.892	299.899	396.531	269.406
sgAKR1D1_2	AKR1D1	398.704	322.66	393.095	310.812	380.338
sgAQP4_9	AQP4	604.898	510.596	703.747	524.782	511.993
sgKCNJ3_4	KCNJ3	48.3554	11.3214	51.3771	7.19776	26.8187
sgMFSD3_4	MFSD3	665.114	844.577	666.708	821.853	976.445
sgMBOAT2_7	MBOAT2	1932.39	1803.5	1811.34	1843.93	1696.89
sgHTR3A_9	HTR3A	318.416	243.41	298.704	229.02	320.605
sgHIF1AN_1	HIF1AN	287.395	268.317	358.445	264.354	414.471
sgNR1H3_5	NR1H3	441.585	338.51	346.497	333.714	331.577
sgPLA2G5_8	PLA2G5	400.528	500.406	356.056	482.25	403.5
sgTXNIP_7	TXNIP	591.213	675.888	523.33	726.319	728.981
sgARG2_3	ARG2	777.335	832.123	632.058	1064.61	981.321
INTERGENIC722544	INTERGENIC	491.765	579.656	411.017	370.357	362.052
sgUPRT_3	UPRT	206.195	120.007	256.886	111.238	109.713
sgSLC25A53_7	SLC25A53	428.812	509.463	195.95	345.492	229.178
sgCACNA2D4_10	CACNA2D4	553.806	395.117	557.98	427.285	479.08
sgNDUFA1_6	NDUFA1	422.425	286.432	746.761	134.794	638.773
sgMINA_10	RIOX2	659.64	513.992	770.657	482.904	850.884
sgCHST6_9	CHST6	95.7984	144.914	175.638	105.349	110.932
sgADAD1_6	ADAD1	777.335	727.967	605.772	726.319	689.972
sgSTARD13_4	STARD13	687.924	511.728	626.084	448.224	444.947
sgPIP4K2A_8	PIP4K2A	108.571	110.95	95.5854	94.2252	102.399
sgAPRT_1	APRT	151.453	133.593	133.82	64.1255	124.341
sgSLC16A9_9	SLC16A9	766.387	744.949	789.774	683.787	555.879
INTERGENIC1346454	INTERGENIC	996.303	860.427	824.424	791.099	872.827
sgSLC35E3_3	SLC35E3	316.591	354.36	114.702	419.433	190.169
sgALKBH6_3	ALKBH6	391.405	362.285	280.782	303.615	302.32
sgDGAT2_10	DGAT2	239.04	159.632	434.914	202.192	270.625
sgSLC4A1_6	SLC4A1	623.146	435.874	712.111	546.375	676.563
sgGNPTAB_6	GNPTAB	453.446	278.507	406.238	350.073	421.785
sgHIF3A_7	HIF3A	638.656	549.088	560.369	646.49	782.619
sgCHST1_2	CHST1	366.771	489.085	316.627	483.558	462.013
sgNPC1L1_1	NPC1L1	273.71	275.11	267.639	433.174	251.121
sgPLP1_7	PLP1	435.198	453.988	322.601	425.322	366.929
sgSQRDL_3	SQOR	419.688	424.553	486.291	338.295	402.281
sgSLC17A3_3	SLC17A3	595.775	478.896	364.419	440.372	585.135
sgNAPRT1_1	NAPRT	511.837	549.088	413.407	487.485	381.557
sgAPOL1_5	APOL1	430.636	413.231	529.304	378.864	491.27
sgCA10_2	CA10	1187.9	1089.12	925.983	1052.18	1108.1
sgVKORC1_1	VKORC1	411.477	356.624	396.679	329.134	504.679
sgTRPC5_9	TRPC5	530.084	492.481	531.694	479.632	585.135
sgNDUFC1_6	NDUFC1	392.317	250.203	491.07	237.526	642.43
sgGABRA1_3	GABRA1	583.001	712.117	639.227	646.49	694.848
sgTGDS_10	TGDS	230.828	310.207	309.458	331.097	307.196
sgNUDT16_6	NUDT16	656.903	434.742	713.306	471.78	611.954
sgGALNT16_7	GALNT16	991.741	992.887	1009.62	807.458	842.351
INTERGENIC534144	INTERGENIC	486.291	638.527	424.16	546.375	474.203
sgSULT6B1_8	SULT6B1	444.322	416.628	422.965	461.965	413.252
sgGLT6D1_5	GLT6D1	688.836	656.642	455.225	554.882	737.514
sgB4GALT4_4	B4GALT4	969.844	1095.91	623.695	1029.28	1022.77
sgGALNT18_3	GALNT18	86.6747	29.4357	70.4942	25.5193	39.009
sgAQP4_3	AQP4	522.785	371.342	352.471	424.013	280.377
sgSLC12A8_3	SLC12A8	326.627	273.978	212.678	327.825	393.747
sgSLC47A1_5	SLC47A1	403.266	630.602	371.588	597.414	324.262
sgADPGK_5	ADPGK	81.2005	52.0785	69.2994	88.9905	119.465
sgABCC9_5	ABCC9	543.77	395.117	373.978	288.565	299.882
sgEDEM3_9	EDEM3	791.021	709.852	738.397	639.292	827.723
sgDSE_4	DSE	166.963	168.689	255.691	181.907	170.664
sgSLC7A9_3	SLC7A9	462.569	388.324	391.9	302.306	258.435
sgSQLE_4	SQLE	339.4	223.032	211.483	253.23	348.643
sgMSR1_8	MSR1	520.961	507.199	311.847	488.793	476.641
sgNDUFS8_2	NDUFS8	449.796	518.52	689.41	424.013	571.726
sgATP6V0A1_5	ATP6V0A1	642.305	486.821	730.033	405.692	622.925
sgADCY3_8	ADCY3	208.932	319.264	242.548	424.668	108.494
sgATP5L2_6	ATP5MGL	436.111	533.238	498.239	564.043	666.81
sgHS3ST5_8	HS3ST5	159.664	163.028	131.43	149.844	78.018
sgPIK3CB_9	PIK3CB	340.312	261.525	448.057	204.809	338.891
sgCERKL_10	CERKL	257.287	194.728	285.561	205.463	334.015
sgSULT2A1_8	SULT2A1	251.813	278.507	197.145	229.674	286.473
sgGLYCTK_6	GLYCTK	332.101	399.646	323.796	463.274	264.53
sgLALBA_1	LALBA	290.132	406.439	212.678	491.411	258.435
sgSLC6A18_2	SLC6A18	305.642	398.514	556.785	357.271	373.024
sgPPIP5K2_10	PPIP5K2	257.287	247.939	433.719	287.256	277.939
sgMAT1A_9	MAT1A	227.179	202.653	228.21	252.576	171.884
sgSLC44A2_3	SLC44A2	951.597	958.923	903.282	982.821	944.75
sgATP5J2_9	ATP5MF	282.833	313.603	412.212	234.254	264.53
sgPLIN2_9	PLIN2	507.275	451.724	350.082	538.523	386.433
sgGM2A_4	GM2A	313.854	296.621	242.548	312.121	409.595
sgFITM2_4	FITM2	764.562	761.931	591.435	648.453	561.974
sgSLC40A1_7	SLC40A1	256.375	363.417	297.51	339.603	318.167
sgSLC6A6_5	SLC6A6	398.704	392.853	397.874	468.509	295.006
sgPCYT1A_2	PCYT1A	315.678	220.767	439.693	200.883	287.692
sgARSH_8	ARSH	843.026	710.984	543.642	702.109	568.069
sgNDUFB11_1	NDUFB11	338.488	290.96	189.976	310.158	348.643
sgMBOAT4_10	MBOAT4	552.893	567.203	640.422	696.22	869.17
sgSLCO1B1_2	SLCO1B1	227.179	315.867	228.21	265.008	193.826
sgMBOAT1_3	MBOAT1	239.04	230.957	338.133	234.254	243.806
sgACOT2_9	ACOT2	704.346	871.748	548.421	842.138	602.202
sgSRR_4	SRR	593.038	460.781	494.654	431.211	724.105
sgSLC35F2_1	SLC35F2	405.09	307.942	316.627	369.049	412.033
sgGSTCD_4	GSTCD	271.885	387.192	241.353	428.594	329.139
sgGRIA1_4	GRIA1	429.724	564.938	491.07	579.747	442.509
sgFUT2_5	FUT2	396.879	238.882	359.64	256.502	360.833
sgGOT2_7	GOT2	760	669.095	822.034	681.17	616.83
sgPLA2G6_2	PLA2G6	818.392	1026.85	757.514	958.611	991.073
sgMGAT4A_9	MGAT4A	222.617	170.953	407.433	216.587	293.787
INTERGENIC614893	INTERGENIC	281.921	458.517	363.224	513.004	263.311
sgADH1C_9	ADH1C	523.698	603.431	420.576	529.362	446.166
sgASPG_3	ASPG	197.983	194.728	445.667	182.561	190.169
sgACE_9	ACE	1049.22	1015.53	832.788	1051.53	977.664
sgLGSN_7	LGSN	264.586	238.882	500.628	208.735	231.616
sgSLC43A3_4	SLC43A3	83.9376	195.86	99.1698	188.45	252.34
sgHSD17B14_2	HSD17B14	254.55	238.882	316.627	257.156	444.947
sgATP6V1G3_7	ATP6V1G3	755.439	756.27	586.655	579.092	810.656
sgSULT1E1_3	SULT1E1	213.494	254.732	289.146	218.55	202.359
sgABHD3_3	ABHD3	492.677	281.903	415.796	241.452	413.252
sgSLC18A2_2	SLC18A2	162.401	138.121	139.794	208.735	119.465
INTERGENIC929487	INTERGENIC	420.6	375.871	412.212	375.592	418.128
sgATP11C_1	ATP11C	416.951	320.396	432.524	414.853	419.347
sgSPTLC1_9	SPTLC1	270.973	247.939	268.834	357.271	201.14
sgDLAT_9	DLAT	505.45	624.942	722.865	594.142	404.719
sgABCF3_10	ABCF3	272.797	170.953	321.406	300.343	180.417
sgSYNJ1_3	SYNJ1	293.782	330.585	229.405	344.838	397.404
sgDBT_5	DBT	403.266	321.528	507.797	363.16	409.595
sgENPP5_1	ENPP5	409.652	309.074	238.963	348.764	385.214
sgDSEL_9	DSEL	466.219	525.313	612.941	564.697	568.069
sgACAT1_3	ACAT1	535.558	787.97	781.411	799.606	560.755
sgPPARD_9	PPARD	315.678	303.414	359.64	304.269	195.045
sgDGKZ_10	DGKZ	135.942	225.296	291.535	234.254	126.779
sgGCNT4_3	GCNT4	655.991	621.545	470.758	575.821	653.401
sgCOX19_2	COX19	208.932	227.56	293.925	143.955	282.815
sgNXN_7	NXN	1235.34	820.802	1099.23	1054.14	1014.23
sgRDH12_7	RDH12	347.611	353.228	376.367	353.345	193.826
sgHS3ST4_9	HS3ST4	371.333	328.321	228.21	281.367	304.758
sgNUDT7_1	NUDT7	489.94	487.953	444.472	336.332	509.555
sgSAT1_9	SAT1	241.777	305.678	299.899	392.605	201.14
sgECH1_2	ECH1	297.431	304.546	252.106	339.603	334.015
sgPTGR1_5	PTGR1	493.59	579.656	427.745	609.846	598.545
sgMSMO1_4	MSMO1	506.363	738.156	641.617	573.203	580.259
sgGALC_8	GALC	937.912	949.866	855.489	877.472	963.035
sgIL1B_5	IL1B	786.459	760.799	790.969	827.742	820.408
sgSLC30A9_8	SLC30A9	192.509	192.464	387.121	243.415	160.912
sgUGT1A6_8	UGT1A6	1584.78	1375.55	1123.13	1306.07	1204.4
sgKCNK6_3	KCNK6	281.921	392.853	476.732	410.927	316.948
sgSLC25A44_5	SLC25A44	261.849	234.353	112.313	164.24	171.884
INTERGENIC587802	INTERGENIC	786.459	1006.47	720.475	856.533	938.655
sgSLC25A53_1	SLC25A53	484.466	429.081	304.678	452.15	312.072
sgHSD17B3_4	HSD17B3	251.813	247.939	237.769	215.278	302.32
sgLSR_4	LSR	367.683	240.014	328.575	216.587	353.519
sgLDHAL6A_9	LDHAL6A	492.677	541.163	464.784	561.425	365.71
sgQDPR_7	QDPR	659.64	644.188	428.939	667.429	603.421
sgASPA_3	ASPA	1061.99	881.938	1250.97	944.869	1109.32
sgSLC22A18_5	SLC22A18	314.766	305.678	284.367	268.934	220.645
sgSLC2A6_7	SLC2A6	817.479	869.484	968.997	969.734	808.218
sgCOX6B1_6	COX6B1	87.5871	31.6999	285.561	31.4084	91.4274
sgVDAC3_7	VDAC3	402.353	438.138	405.043	395.877	355.957
sgATP2B4_4	ATP2B4	62.9532	39.6249	14.3378	41.8779	65.8277
sgMAOA_10	MAOA	868.572	1085.72	1053.83	1274	785.057
sgDERA_5	DERA	281.009	260.392	492.265	229.02	319.386
sgGLRB_9	GLRB	617.671	627.206	755.125	634.057	522.965
sgENPP4_8	ENPP4	305.642	303.414	182.807	305.578	210.893
sgSLC10A3_2	SLC10A3	646.867	420.024	698.968	364.468	633.897
sgSLC15A1_5	SLC15A1	352.173	332.849	181.612	456.73	366.929
sgSLC2A7_6	SLC2A7	262.761	339.642	394.29	247.995	321.824
sgKCNF1_7	KCNF1	494.502	499.274	556.785	591.525	611.954
sgPDE1A_2	PDE1A	843.026	926.091	605.772	1003.76	1154.42
sgNDUFA6_3	NDUFA6	223.53	215.107	138.599	308.195	271.844
sgSLC25A23_1	SLC25A23	323.89	404.174	308.263	397.84	343.767
sgASIC3_6	ASIC3	180.648	200.389	105.144	211.352	158.474
sgSLC12A6_2	SLC12A6	248.163	314.735	222.236	292.491	298.663
sgARSJ_6	ARSJ	565.667	472.103	514.966	448.878	474.203
sgAQP3_8	AQP3	684.274	704.192	996.478	679.207	741.171
sgSLC12A9_7	SLC12A9	67.515	22.6428	77.6631	41.8779	127.998
sgGRID1_2	GRID1	421.513	276.242	311.847	266.971	248.683
sgSLC45A2_2	SLC45A2	510.012	578.524	268.834	437.755	590.011
sgADCY10_8	ADCY10	110.396	127.932	117.092	149.19	91.4274
sgPDE7B_1	PDE7B	109.484	96.232	136.209	102.732	121.903
sgSLC35D3_2	SLC35D3	728.98	593.242	725.254	658.268	605.859
sgG6PC2_5	G6PC2	835.727	589.845	618.915	622.279	576.602
sgGLRA3_3	GLRA3	563.842	438.138	787.385	530.671	644.868
sgSPHK2_5	SPHK2	270.06	215.107	246.132	193.031	258.435
sgSLC2A5_9	SLC2A5	205.282	305.678	158.911	301.652	108.494
sgSLC16A9_8	SLC16A9	206.195	203.785	254.496	246.032	288.911
sgSIRT3_5	SIRT3	314.766	186.803	215.067	163.585	287.692
sgZACN_8	ZACN	90.3242	103.025	75.2735	58.8908	32.9139
sgNDUFB7_10	NDUFB7	272.797	272.846	454.031	243.415	337.672
sgMAN2A2_6	MAN2A2	588.476	686.077	604.578	874.855	524.184
sgSLC41A2_7	SLC41A2	533.734	589.845	708.527	637.983	591.23
sgCYP4A11_10	CYP4A11	458.007	404.174	305.873	389.988	491.27
sgUAP1L1_7	UAP1L1	117.695	173.218	132.625	159.659	132.874
sgB4GALT7_6	B4GALT7	945.211	987.227	1035.91	931.128	977.664
sgQPRT_1	QPRT	451.621	433.61	362.03	460.002	429.099
sgSLC44A4_4	SLC44A4	393.229	442.667	369.199	510.387	457.137
sgNUDT13_10	NUDT13	671.501	735.892	813.671	830.36	480.299
sgSCN7A_6	SCN7A	255.462	207.182	491.07	221.167	432.756
sgATP6V0B_8	ATP6V0B	285.57	191.332	473.148	120.399	247.463
sgAGPAT1_5	AGPAT1	260.024	238.882	351.276	223.131	359.614
sgACADVL_3	ACADVL	506.363	569.467	364.419	466.546	446.166
sgPLCXD3_3	PLCXD3	133.205	117.743	125.456	102.077	97.5226
sgPRPSAP1_1	PRPSAP1	236.303	212.842	289.146	97.4969	313.291
sgSLC38A3_3	SLC38A3	208.932	236.617	178.028	161.622	235.273
sgPCYT1A_4	PCYT1A	182.473	208.314	199.535	206.772	173.103
sgALG1_6	ALG1	597.599	219.635	537.668	235.563	268.187
sgPNLIPRP1_5	PNLIPRP1	419.688	602.299	538.863	541.795	401.062
sgATP1B1_8	ATP1B1	402.353	570.599	630.864	517.584	650.963
sgGABRB1_7	GABRB1	557.455	857.031	394.29	602.649	582.697
sgAQP1_2	AQP1	288.307	235.485	454.031	238.18	237.711
sgSLC7A11_2	SLC7A11	527.347	459.649	695.384	479.632	666.81
sgCHRNA9_4	CHRNA9	642.305	723.438	405.043	730.245	482.737
sgADI1_6	ADI1	921.489	855.898	1205.57	832.977	1026.42
sgB3GALT4_10	B3GALT4	340.312	319.264	481.511	446.915	449.823
sgLMF1_3	LMF1	180.648	174.35	215.067	78.521	186.512
sgKCNK12_1	KCNK12	176.087	252.467	80.0528	207.426	347.424
sgARSK_5	ARSK	630.445	671.359	557.98	476.361	529.06
sgUROS_1	UROS	436.111	283.035	379.952	263.7	405.938
sgCHRNA7_5	CHRNA7	409.652	406.439	350.082	461.965	436.413
sgPLA2G4F_2	PLA2G4F	538.296	615.885	682.241	634.711	604.64
sgBCAT1_3	BCAT1	404.178	485.688	344.107	463.274	466.889
sgSLCO2B1_7	SLCO2B1	41.9688	27.1714	90.8061	47.7669	62.1706
sgKCNH7_3	KCNH7	496.327	613.62	508.992	468.509	699.724
sgABCA7_8	ABCA7	1322.93	1025.72	1235.44	1309.34	1365.32
sgMTHFR_5	MTHFR	729.892	636.263	924.789	677.898	765.552
sgATP2B4_1	ATP2B4	182.473	176.614	107.534	202.846	142.627
sgKDM1A_5	KDM1A	45.6183	93.9677	58.5461	88.9905	30.4758
sgPCYT2_5	PCYT2	343.962	307.942	375.173	249.304	276.72
sgRRM2B_8	RRM2B	145.978	151.707	80.0528	176.672	123.122
sgABCB5_6	ABCB5	450.709	588.713	403.848	603.957	620.487
sgHSD11B1L_5	HSD11B1L	298.343	218.503	182.807	125.634	179.198
sgHMGCL_7	HMGCL	311.117	355.492	483.901	442.335	447.385
sgCA8_4	CA8	492.677	424.553	757.514	429.902	388.871
sgFLAD1_9	FLAD1	814.742	704.192	921.204	716.504	889.893
sgCMPK1_7	CMPK1	307.467	207.182	365.614	268.934	114.589
sgPIP5K1B_1	PIP5K1B	160.576	294.357	57.3512	348.764	149.941
sgABCA10_8	ABCA10	288.307	251.335	330.964	287.91	321.824
sgKCNQ1_1	KCNQ1	458.007	461.913	427.745	499.263	532.717
sgGLYR1_7	GLYR1	1177.86	1116.29	1327.44	1298.87	858.198
sgADI1_5	ADI1	368.596	305.678	283.172	369.703	293.787
sgPLOD3_8	PLOD3	613.11	576.26	516.161	545.721	670.468
sgHDHD1_9	PUDP	562.929	460.781	240.158	487.485	577.821
sgPLD2_10	PLD2	271.885	195.86	520.94	160.314	195.045
sgCOX7B_5	COX7B	477.167	429.081	572.318	311.467	444.947
sgST6GALNAC5_2	ST6GALNAC5	287.395	289.828	370.393	291.836	347.424
sgDAGLB_2	DAGLB	451.621	512.86	347.692	599.377	346.205
sgSLC35D1_3	SLC35D1	320.24	220.767	276.003	308.195	225.521
sgSLC17A5_2	SLC17A5	442.497	446.063	249.717	340.258	471.765
sgCKMT1B_1	CKMT1B	369.508	452.856	186.392	348.764	371.805
sgABCA4_8	ABCA4	561.105	560.41	495.849	707.998	583.916
sgIRG1_9	ACOD1	822.041	674.756	1248.58	604.612	732.638
sgDGKG_5	DGKG	225.354	215.107	267.639	157.696	281.596
INTERGENIC315444	INTERGENIC	768.212	833.256	471.953	747.913	766.771
sgNPC1_9	NPC1	279.184	230.957	217.457	193.031	242.587
sgSLC2A5_10	SLC2A5	302.905	432.478	451.641	350.727	379.119
sgHEXB_6	HEXB	390.492	384.928	340.523	474.398	433.975
sgGYG2_4	GYG2	284.658	247.939	246.132	281.367	375.462
sgHADH_7	HADH	355.823	420.024	412.212	335.023	271.844
sgKL_4	KL	280.096	358.889	253.301	344.838	284.034
sgGPAM_6	GPAM	270.06	346.435	148.157	302.306	159.693
sgIFI30_7	IFI30	286.483	287.564	108.728	297.725	423.004
sgPLOD2_3	PLOD2	614.022	943.073	592.629	919.35	592.45
sgFMO2_9	FMO2	416.951	484.556	383.536	427.285	399.842
sgLYZL6_4	LYZL6	792.846	752.874	817.255	904.3	846.008
sgCRYZ_1	CRYZ	154.19	152.839	295.12	139.375	126.779
sgGYG1_2	GYG1	328.452	227.56	290.341	287.256	505.898
sgSLC35F1_8	SLC35F1	321.153	302.282	287.951	266.971	332.796
sgARSA_10	ARSA	537.383	638.527	1055.02	726.319	664.372
sgATP6V1D_6	ATP6V1D	166.963	120.007	366.809	49.0756	136.532
sgSLC7A3_6	SLC7A3	201.633	256.996	106.339	268.28	114.589
sgCYP1A1_7	CYP1A1	623.146	474.367	532.889	527.399	510.774
sgGPX3_4	GPX3	692.485	739.288	732.423	741.369	732.638
sgGYS2_3	GYS2	730.805	657.774	826.814	611.809	732.638
sgCRYZ_10	CRYZ	208.932	306.81	548.421	289.873	243.806
sgSTAT5A_2	STAT5A	306.555	273.978	169.664	295.762	203.578
sgHSD17B7_2	HSD17B7	231.741	169.821	283.172	123.016	177.979
sgUCK2_7	UCK2	383.193	405.306	271.224	521.51	305.977
sgSCNN1G_6	SCNN1G	827.515	827.595	630.864	842.138	966.692
sgABCC9_3	ABCC9	632.269	722.306	389.51	624.242	875.265
sgSULT1C4_4	SULT1C4	383.193	340.774	298.704	358.579	429.099
sgAMY1A_8	AMY1A	482.641	396.249	726.449	316.701	482.737
sgLDHAL6B_10	LDHAL6B	263.674	262.657	88.4165	252.576	296.225
sgSLC38A6_10	SLC38A6	555.631	524.181	549.616	468.509	526.622
sgCETP_10	CETP	584.826	478.896	639.227	475.052	604.64
sgSLC25A16_10	SLC25A16	1118.56	1234.03	794.554	1192.21	995.949
sgPTGR2_10	PTGR2	768.212	598.902	452.836	583.673	954.502
sgSLC35E3_8	SLC35E3	489.028	600.035	628.474	460.657	459.575
sgPIK3C2G_6	PIK3C2G	376.807	357.756	261.665	352.036	340.11
sgCOX5B_4	COX5B	109.484	218.503	60.9357	215.933	163.35
sgSLC22A11_1	SLC22A11	292.869	371.342	235.379	427.285	226.74
sgABHD14A_4	ABHD14A	955.247	883.07	431.329	846.064	677.782
sgUGT1A6_7	UGT1A6	1873.09	1858.98	2408.75	1807.29	1854.15
sgPRDX5_7	PRDX5	378.632	434.742	335.744	516.93	460.794
sgNAAA_7	NAAA	366.771	438.138	369.199	482.25	465.67
sgSOD3_9	SOD3	56.5667	118.875	83.6372	103.386	65.8277
sgGSTA3_10	GSTA3	1417.82	1491.03	1035.91	1641.09	1093.47
sgABCG4_9	ABCG4	711.645	646.452	592.629	610.501	665.591
sgGXYLT2_9	GXYLT2	462.569	633.999	452.836	740.715	421.785
sgTRPC6_3	TRPC6	355.823	367.946	254.496	558.153	298.663
sgB4GALT6_4	B4GALT6	582.089	688.342	730.033	677.898	731.419
sgFUT8_1	FUT8	351.261	314.735	520.94	362.505	383.995
sgSTARD9_6	STARD9	428.812	348.699	534.083	416.816	453.48
sgGCNT1_2	GCNT1	868.572	986.095	940.321	958.611	1028.86
sgSLC23A1_3	SLC23A1	94.886	92.8355	57.3512	88.3361	59.7326
sgSTARD7_1	STARD7	787.371	917.034	436.108	880.09	664.372
sgHS3ST6_10	HS3ST6	668.764	669.095	605.772	664.811	480.299
sgKCNQ1_2	KCNQ1	471.693	362.285	393.095	378.209	346.205
sgB3GALT5_8	B3GALT5	175.174	200.389	216.262	155.733	163.35
INTERGENIC350912	INTERGENIC	395.967	427.949	434.914	556.19	375.462
sgGSTA2_3	GSTA2	207.107	251.335	63.3253	153.116	132.874
sgPI4K2B_7	PI4K2B	450.709	579.656	356.056	522.165	431.537
sgPCBD2_10	PCBD2	3208.79	3333.02	2744.5	3500.07	2862.29
sgPDXDC1_10	PDXDC1	569.316	602.299	506.603	787.827	564.412
sgNEU4_3	NEU4	228.091	161.896	261.665	159.659	234.054
sgCYP4F2_9	CYP4F2	196.159	125.668	87.2217	161.622	145.065
sgMFSD11_1	MFSD11	212.581	283.035	103.949	333.06	229.178
sgSLC25A23_10	SLC25A23	75.7263	173.218	194.755	100.769	96.3035
sgCH25H_6	CH25H	158.752	168.689	121.871	164.24	147.503
sgNDUFAB1_3	NDUFAB1	301.081	289.828	317.821	291.182	297.444
sgSLC1A3_5	SLC1A3	664.202	655.51	612.941	681.824	867.951
sgGSTA2_8	GSTA2	215.318	323.792	265.249	368.394	238.93
sgHAGHL_8	HAGHL	572.053	596.638	449.251	556.845	535.155
sgSLC35B2_4	SLC35B2	436.111	346.435	369.199	366.431	420.566
sgLDHD_3	LDHD	414.214	361.153	505.408	430.557	449.823
sgARSE_3	ARSL	179.736	251.335	99.1698	310.812	131.655
sgCA9_4	CA9	335.75	309.074	207.898	367.086	206.016
sgKCTD18_6	KCTD18	571.141	387.192	575.902	401.766	526.622
sgDECR2_3	DECR2	186.123	260.392	246.132	179.944	181.636
sgCYP27A1_9	CYP27A1	125.906	127.932	131.43	176.018	112.151
sgCA11_5	CA11	445.234	380.399	510.187	337.64	447.385
sgALAD_4	ALAD	385.931	289.828	457.615	269.589	327.92
sgSV2A_7	SV2A	905.979	759.666	776.631	719.122	833.818
sgSLC41A3_6	SLC41A3	437.023	489.085	200.729	492.719	386.433
sgCYP4F11_1	CYP4F11	101.273	79.2499	47.7927	86.3731	80.4561
sgGSTT2_9	GSTT2	574.79	287.564	595.019	322.59	429.099
sgCYB5D2_4	CYB5D2	232.653	132.46	161.3	203.5	251.121
sgPIK3C2A_6	PIK3C2A	402.353	332.849	373.978	337.64	437.632
sgSLC35D2_1	SLC35D2	260.024	350.964	195.95	325.862	332.796
sgDGKB_5	DGKB	197.983	187.935	237.769	124.325	312.072
sgSV2C_4	SV2C	92.1489	97.3641	86.0269	90.2992	92.6464
sgSTARD10_7	STARD10	144.154	180.01	127.845	188.45	148.722
sgATP6V1D_8	ATP6V1D	101.273	61.1356	33.4549	49.73	73.1419
sgUGT1A10_3	UGT1A10	170.612	163.028	173.249	173.401	227.959
sgERO1L_5	ERO1A	450.709	492.481	489.875	412.89	343.767
sgAOC3_6	AOC3	421.513	626.074	375.173	579.747	563.193
sgINPP5K_1	INPP5K	125.906	176.614	158.911	204.155	192.607
sgCPS1_1	CPS1	396.879	306.81	285.561	425.976	436.413
sgKCNJ5_8	KCNJ5	928.788	817.406	863.853	771.469	1017.89
sgHTATIP2_5	HTATIP2	440.672	450.592	505.408	459.348	369.367
sgECHDC1_3	ECHDC1	227.179	301.149	229.405	284.639	319.386
sgMAN1A2_8	MAN1A2	1107.61	1442.35	1382.4	1388.51	1204.4
sgGALNT5_8	GALNT5	395.054	293.224	451.641	317.356	390.09
sgPNPLA1_7	PNPLA1	312.029	332.849	189.976	321.936	154.817
sgSLC25A17_8	SLC25A17	218.968	249.071	182.807	159.659	165.788
sgATP1B1_10	ATP1B1	616.759	423.421	567.538	521.51	362.052
sgSLC39A9_4	SLC39A9	487.203	336.246	456.42	360.542	526.622
sgSLC25A17_9	SLC25A17	936.999	1111.76	1180.48	1036.48	1053.24
sgSLC22A18_9	SLC22A18	632.269	511.728	475.537	433.174	521.746
sgMGAT4A_1	MGAT4A	179.736	237.75	267.639	249.959	208.454
sgKCNC2_3	KCNC2	394.142	404.174	315.432	395.222	340.11
sgDHRS7C_4	DHRS7C	877.696	738.156	702.553	842.138	755.8
sgCOX18_10	COX18	448.884	497.01	639.227	486.83	555.879
sgKCNE1_4	KCNE1	457.095	511.728	464.784	446.261	660.715
sgHAS2_3	HAS2	467.131	584.185	690.604	582.364	647.306
sgSTARD10_4	STARD10	201.633	203.785	127.845	185.833	295.006
sgHSD17B14_1	HSD17B14	835.727	866.088	1023.96	653.033	1044.71
sgNOS3_8	NOS3	156.927	133.593	178.028	114.51	121.903
sgERO1LB_1	ERO1B	630.445	657.774	740.787	537.215	654.62
sgGLT8D2_5	GLT8D2	761.825	560.41	784.995	632.748	864.294
sgSLC4A4_8	SLC4A4	615.847	401.91	614.136	407.001	972.787
sgATP5J2_1	ATP5MF	491.765	513.992	677.461	564.697	609.516
sgSLC33A1_4	SLC33A1	506.363	664.567	528.109	520.202	449.823
sgPPIP5K2_9	PPIP5K2	558.368	437.006	463.589	490.756	582.697
INTERGENIC199813	INTERGENIC	545.595	494.746	507.797	493.374	462.013
sgKCNK3_1	KCNK3	374.982	269.45	535.278	331.097	347.424
sgCERKL_8	CERKL	271.885	353.228	482.706	372.32	380.338
sgISCA1_9	ISCA1	152.365	108.686	252.106	125.634	158.474
sgSLC35F5_5	SLC35F5	431.549	393.985	433.719	322.59	375.462
sgMLXIPL_1	MLXIPL	107.659	118.875	126.651	127.597	149.941
sgNT5C2_3	NT5C2	183.385	279.639	52.572	313.43	259.654
sgALAS1_3	ALAS1	356.735	403.042	581.876	356.616	383.995
sgIFI30_4	IFI30	311.117	281.903	416.991	268.934	214.55
sgSLC22A16_6	SLC22A16	317.503	363.417	317.821	326.516	416.909
sgGABRB2_9	GABRB2	333.013	289.828	143.378	322.59	297.444
sgCHKB_5	CHKB	581.177	689.474	694.189	533.943	661.934
sgMGAT4A_2	MGAT4A	561.105	766.459	700.163	681.17	759.457
sgCA10_1	CA10	464.394	469.838	468.368	583.673	513.212
sgRDH13_5	RDH13	539.208	525.313	595.019	598.723	559.536
sgDGAT2L6_1	DGAT2L6	248.163	175.482	191.171	172.746	174.322
sgLPPR5_10	PLPPR5	738.104	994.02	721.67	1128.74	989.854
sgPIGF_4	PIGF	403.266	620.413	596.214	647.144	515.651
sgAADAC_1	AADAC	201.633	319.264	273.613	302.306	238.93
sgCP_8	CP	714.382	688.342	583.071	760.345	822.847
sgKDSR_8	KDSR	307.467	371.342	476.732	272.86	358.395
sgDHRS11_8	DHRS11	676.063	737.024	688.215	937.017	931.34
sgGNPDA1_1	GNPDA1	692.485	620.413	653.565	741.369	518.089
sgCHIA_5	CHIA	275.534	337.378	364.419	408.309	215.769
sgNUDT17_4	NUDT17	435.198	338.51	379.952	230.983	279.158
sgGSTT1_6	GSTT1	613.11	558.145	445.667	537.869	579.04
sgLDHC_7	LDHC	382.281	455.121	378.757	429.248	492.489
sgAPOE_1	APOE	330.276	340.774	167.274	302.306	376.681
sgCSGALNACT2_7	CSGALNACT2	211.669	232.089	381.147	282.676	190.169
sgSLC6A14_3	SLC6A14	468.043	601.167	528.109	514.967	496.146
sgGABRA4_4	GABRA4	512.749	468.706	612.941	751.184	441.29
sgPXDN_7	PXDN	552.893	467.574	328.575	454.767	586.354
sgALDH1A1_5	ALDH1A1	716.207	770.988	841.151	842.138	669.249
sgPLA2G10_7	PLA2G10	350.348	564.938	409.822	480.287	486.394
sgGGTLC1_6	GGTLC1	432.461	523.049	289.146	421.396	409.595
sgFADS6_7	FADS6	832.077	605.695	630.864	536.56	697.286
sgSLC6A6_9	SLC6A6	1160.53	1340.45	1223.49	1368.23	1182.46
sgATP1B3_7	ATP1B3	588.476	662.302	756.319	620.316	464.451
sgGCKR_9	GCKR	455.27	520.785	334.549	483.558	326.701
sgIMPDH1_4	IMPDH1	456.183	568.335	186.392	536.56	520.527
sgSIRT4_4	SIRT4	236.303	195.86	342.913	234.909	199.921
sgPAPSS2_2	PAPSS2	433.374	432.478	403.848	338.295	321.824
sgPNP_1	PNP	185.21	133.593	187.586	185.833	135.313
sgGALNT2_5	GALNT2	322.065	307.942	283.172	283.984	352.3
sgCYP26C1_2	CYP26C1	857.623	911.373	677.461	940.289	888.674
sgTPMT_8	TPMT	134.118	169.821	250.912	157.042	188.95
sgALG13_6	ALG13	649.604	633.999	524.525	670.046	636.335
sgSLC25A12_3	SLC25A12	331.189	356.624	174.443	361.197	258.435
sgGPX8_3	GPX8	212.581	172.085	333.354	200.229	174.322
sgFCER1A_10	FCER1A	334.838	206.05	265.249	316.047	318.167
sgALOX15_8	ALOX15	208.019	164.16	127.845	168.166	168.226
sgPCYOX1_6	PCYOX1	612.197	606.827	663.124	590.216	570.507
sgRHCG_6	RHCG	480.817	456.253	865.048	378.209	413.252
sgPLA2G5_9	PLA2G5	542.857	398.514	198.34	454.767	520.527
sgCLCA4_5	CLCA4	262.761	232.089	266.444	247.995	227.959
sgHIF1AN_5	HIF1AN	218.968	284.167	285.561	354.653	181.636
sgUGT2B10_9	UGT2B10	643.218	681.549	893.723	594.797	655.839
sgLYPLAL1_1	LYPLAL1	573.878	586.449	574.707	661.539	799.685
sgST3GAL3_2	ST3GAL3	281.921	295.489	168.469	285.947	263.311
sgNOX1_5	NOX1	718.944	577.392	679.851	627.514	691.191
sgACOT7_5	ACOT7	523.698	492.481	880.58	539.178	375.462
sgNDUFA6_1	NDUFA6	383.193	120.007	482.706	69.3602	325.482
sgHMOX2_1	HMOX2	461.657	461.913	379.952	490.102	386.433
sgENTPD4_2	ENTPD4	491.765	441.535	482.706	473.089	375.462
sgSUCLG1_2	SUCLG1	224.442	236.617	301.094	135.449	341.329
sgSLC2A8_7	SLC2A8	404.178	380.399	402.653	456.73	377.9
sgNOX3_7	NOX3	529.172	666.831	473.148	814.655	520.527
sgPDE4A_1	PDE4A	235.39	212.842	242.548	164.894	119.465
sgGGT7_1	GGT7	388.668	379.267	205.509	267.626	209.673
sgOLAH_6	OLAH	374.07	431.346	412.212	404.383	338.891
sgNDUFB8_5	NDUFB8	429.724	330.585	514.966	331.751	924.026
sgSLC22A18_8	SLC22A18	396.879	336.246	409.822	399.148	263.311
sgIDH1_6	IDH1	351.261	360.021	314.237	339.603	441.29
[truncated: 28,200 more rows]
