# Supplementary material for: AURKA emerges as a vulnerable target for KEAP1-deficient non-small cell lung cancer by activation of asparagine synthesis
Source: Cell Death Dis. 2024 Mar 23;15(3):233. doi: 10.1038/s41419-024-06577-x (PMC10960834; doi:10.1038/s41419-024-06577-x)
Supplement: Supplementary file 4 — Supplementary Table 2 [file 41419_2024_6577_MOESM4_ESM.xlsx]

## Sheet: KEAP1 wildtype cell lines
Supplementary Table 2. The IC50 of MLN8237 in KEAP1 wildtype or mutant NSCLC cell lines
Cell line	TCGA classification	Tissue	Tissue sub-type	IC50	AUC
LK-2	LUSC	lung	lung_NSCLC_squamous_cell_carcinoma	0.049652	0.471019
VMRC-LCD	LUAD	lung	lung_NSCLC_adenocarcinoma	0.228308	0.652588
A427	UNCLASSIFIED	lung	lung_NSCLC_not_specified	0.343125	0.698442
HCC-15	LUSC	lung	lung_NSCLC_squamous_cell_carcinoma	0.424498	0.714143
NCI-H1155	UNCLASSIFIED	lung	lung_NSCLC_large_cell	0.466808	0.744822
EMC-BAC-2	LUAD	lung	lung_NSCLC_adenocarcinoma	0.624965	0.763942
LU-65	UNCLASSIFIED	lung	lung_NSCLC_large_cell	1.02703	0.79525
HCC-78	LUAD	lung	lung_NSCLC_adenocarcinoma	1.0713	0.788331
HARA	LUSC	lung	lung_NSCLC_squamous_cell_carcinoma	1.13589	0.837808
NCI-H720	UNCLASSIFIED	lung	lung_NSCLC_carcinoid	1.13966	0.831756
NCI-H810	UNCLASSIFIED	lung	lung_NSCLC_large_cell	1.69638	0.876097
NCI-H1581	UNCLASSIFIED	lung	lung_NSCLC_large_cell	1.71446	0.875432
NCI-H1781	LUAD	lung	lung_NSCLC_adenocarcinoma	1.97829	0.831138
LCLC-103H	UNCLASSIFIED	lung	lung_NSCLC_large_cell	1.97874	0.868224
LXF-289	LUAD	lung	lung_NSCLC_adenocarcinoma	2.47909	0.920508
NCI-H2085	LUAD	lung	lung_NSCLC_adenocarcinoma	2.49021	0.868126
EPLC-272H	LUSC	lung	lung_NSCLC_squamous_cell_carcinoma	2.49453	0.872637
LCLC-97TM1	UNCLASSIFIED	lung	lung_NSCLC_large_cell	2.71109	0.902634
NCI-H2228	LUAD	lung	lung_NSCLC_adenocarcinoma	3.30447	0.848931
LU-99A	UNCLASSIFIED	lung	lung_NSCLC_large_cell	3.3571	0.835633
NCI-H3122	LUAD	lung	lung_NSCLC_adenocarcinoma	3.75573	0.887245
RERF-LC-Sq1	LUSC	lung	lung_NSCLC_squamous_cell_carcinoma	4.0642	0.895786
LOU-NH91	LUSC	lung	lung_NSCLC_squamous_cell_carcinoma	4.23476	0.90193
NCI-H1299	UNCLASSIFIED	lung	lung_NSCLC_large_cell	4.56081	0.91399
NCI-H522	LUAD	lung	lung_NSCLC_adenocarcinoma	5.31431	0.930418
Calu-6	LUAD	lung	lung_NSCLC_adenocarcinoma	7.24622	0.908098
NCI-H1993	LUAD	lung	lung_NSCLC_adenocarcinoma	7.8412	0.937211
PC-14	LUAD	lung	lung_NSCLC_adenocarcinoma	8.24565	0.915009
NCI-H650	LUAD	lung	lung_NSCLC_adenocarcinoma	8.64092	0.952718
KNS-62	LUSC	lung	lung_NSCLC_squamous_cell_carcinoma	8.64714	0.94654
SK-MES-1	LUSC	lung	lung_NSCLC_squamous_cell_carcinoma	9.46495	0.940009
NCI-H596	UNCLASSIFIED	lung	lung_NSCLC_adenocarcinoma	9.5311	0.937641
NCI-H1650	LUAD	lung	lung_NSCLC_adenocarcinoma	9.944	0.871158
HOP-62	LUAD	lung	lung_NSCLC_adenocarcinoma	9.99204	0.937123
NCI-H358	LUAD	lung	lung_NSCLC_adenocarcinoma	10.3132	0.92258
Calu-3	LUAD	lung	lung_NSCLC_adenocarcinoma	12.1206	0.926543
NCI-H1666	LUAD	lung	lung_NSCLC_adenocarcinoma	12.1241	0.901762
NCI-H1975	LUAD	lung	lung_NSCLC_adenocarcinoma	12.8767	0.941416
EBC-1	LUSC	lung	lung_NSCLC_squamous_cell_carcinoma	14.6168	0.942876
NCI-H1563	LUAD	lung	lung_NSCLC_adenocarcinoma	16.2907	0.949733
HCC-827	LUAD	lung	lung_NSCLC_adenocarcinoma	16.3342	0.928863
HCC-366	UNCLASSIFIED	lung	lung_NSCLC_not_specified	16.5051	0.967591
H3255	LUAD	lung	lung_NSCLC_adenocarcinoma	18.048	0.945209
SW900	LUSC	lung	lung_NSCLC_squamous_cell_carcinoma	21.517	0.930123
ABC-1	LUAD	lung	lung_NSCLC_adenocarcinoma	22.2645	0.931928
COR-L105	LUAD	lung	lung_NSCLC_adenocarcinoma	22.5667	0.941053
LC-1-sq	LUSC	lung	lung_NSCLC_squamous_cell_carcinoma	23.5313	0.970708
EKVX	LUAD	lung	lung_NSCLC_adenocarcinoma	24.7974	0.949495
RERF-LC-KJ	LUAD	lung	lung_NSCLC_adenocarcinoma	25.3242	0.966716
COR-L23	UNCLASSIFIED	lung	lung_NSCLC_large_cell	25.5027	0.954131
SK-LU-1	LUAD	lung	lung_NSCLC_adenocarcinoma	30.7753	0.944039
NCI-H1651	LUAD	lung	lung_NSCLC_adenocarcinoma	39.2544	0.985201
IA-LM	UNCLASSIFIED	lung	lung_NSCLC_large_cell	39.386	0.980632
HOP-92	UNCLASSIFIED	lung	lung_NSCLC_large_cell	47.4538	0.964967
SW1573	LUAD	lung	lung_NSCLC_adenocarcinoma	77.9285	0.961359
NCI-H2087	LUAD	lung	lung_NSCLC_adenocarcinoma	84.1976	0.981371
NCI-H520	LUSC	lung	lung_NSCLC_squamous_cell_carcinoma	94.7247	0.983898
NCI-H1869	LUSC	lung	lung_NSCLC_squamous_cell_carcinoma	171.501	0.986554
NCI-H727	UNCLASSIFIED	lung	lung_NSCLC_carcinoid	185.242	0.985884
NCI-H1568	LUAD	lung	lung_NSCLC_adenocarcinoma	192.063	0.968506
NCI-H1693	LUAD	lung	lung_NSCLC_adenocarcinoma	289.277	0.970866
NCI-H226	LUSC	lung	lung_NSCLC_squamous_cell_carcinoma	357.685	0.965764
NCI-H1793	LUAD	lung	lung_NSCLC_adenocarcinoma	425.243	0.972018
NCI-H441	LUAD	lung	lung_NSCLC_adenocarcinoma	739.385	0.959594
NCI-H2405	LUAD	lung	lung_NSCLC_adenocarcinoma	974.991	0.96866
NCI-H2135	UNCLASSIFIED	lung	lung_NSCLC_not_specified	1989.06	0.970348

## Sheet: KEAP1 mutant cell lines
Supplementary Table 2. The IC50 of MLN8237 in KEAP1 wildtype or mutant NSCLC cell lines
Cell line	TCGA classification	KEAP1 mutation	Tissue	Tissue sub-type	IC50	AUC
NCI-H2122	LUAD	p.A170_R204del	lung	lung_NSCLC_adenocarcinoma	0.153786	0.620005
UMC-11	UNCLASSIFIED	p.G571A	lung	lung_NSCLC_carcinoid	0.428279	0.725469
A549	LUAD	p.G333C	lung	lung_NSCLC_adenocarcinoma	1.98108	0.851374
NCI-H1792	LUAD	p.G462W	lung	lung_NSCLC_adenocarcinoma	2.44814	0.920859
NCI-H23	LUAD	p.Q193H	lung	lung_NSCLC_adenocarcinoma	3.03731	0.907614
NCI-H2170	LUSC	p.R336*	lung	lung_NSCLC_squamous_cell_carcinoma	3.33474	0.899904
HCC-44	LUAD	p.F211C	lung	lung_NSCLC_adenocarcinoma	3.63492	0.911559
NCI-H1355	LUAD	p.Q75*	lung	lung_NSCLC_adenocarcinoma	4.65988	0.878656
NCI-H2023	LUAD	p.W252C	lung	lung_NSCLC_adenocarcinoma	5.65884	0.915772
NCI-H322M	LUAD	p.R460S	lung	lung_NSCLC_adenocarcinoma	16.9116	0.942138
NCI-H1944	LUAD	p.R272L	lung	lung_NSCLC_adenocarcinoma	18.229	0.935526
NCI-H1915	UNCLASSIFIED	p.R135L	lung	lung_NSCLC_large_cell	24.4924	0.949212
NCI-H1623	LUAD	p.R320L	lung	lung_NSCLC_adenocarcinoma	27.8281	0.952454
NCI-H1755	LUAD	p.E582*	lung	lung_NSCLC_adenocarcinoma	36.166	0.97083
NCI-H1435	LUAD	p.R413L	lung	lung_NSCLC_adenocarcinoma	50.4721	0.995647
NCI-H661	UNCLASSIFIED	p.V168I	lung	lung_NSCLC_large_cell	61.4204	0.976316
