# Supplementary material for: AURKA emerges as a vulnerable target for KEAP1-deficient non-small cell lung cancer by activation of asparagine synthesis
Source: Cell Death Dis. 2024 Mar 23;15(3):233. doi: 10.1038/s41419-024-06577-x (PMC10960834; doi:10.1038/s41419-024-06577-x)
Supplement: Supplementary file 5 — Supplementary Table 3 [file 41419_2024_6577_MOESM5_ESM.xlsx]

## Sheet: MLN8237 treatment
Supplementary Table 3. The downregulated genes in AURKA inhibition or knockout group
gene_id	baseMean	log2FoldChange	lfcSE	stat	pvalue	padj	gene_name
ENSG00000274791.1_2	438.789	-5.42859	0.258686	-20.9853	8.94e-98	1.29e-93	F8A2
ENSG00000268485.1	196.148	-4.2231	0.277897	-15.1967	3.72e-52	2.68e-48	AC104841.2
ENSG00000269547.1_4	174.157	-4.08913	0.279534	-14.6283	1.85e-48	8.89e-45	AC011455.3
ENSG00000262304.2_4	32.8546	-1.50801	0.283756	-5.31446	1.07e-07	9.01e-06	AC027796.3
ENSG00000272540.1_3	6068.67	-1.38055	0.244086	-5.65599	1.55e-08	2.04e-06	AL662797.3
ENSG00000279364.1_3	71.056	-1.3486	0.287916	-4.68401	2.81e-06	0.000131945	AC114546.3
ENSG00000063660.8_3	5581.2	-1.31829	0.145867	-9.03763	1.6e-19	2.88e-16	GPC1
ENSG00000164379.6_3	2693.58	-1.27558	0.146489	-8.70765	3.1e-18	4.96e-15	FOXQ1
ENSG00000269242.1_4	232.151	-1.26102	0.286101	-4.40759	1.05e-05	0.000353309	AC010422.3
ENSG00000073150.13_3	701.714	-1.25741	0.198555	-6.33281	2.41e-10	6.42e-08	PANX2
ENSG00000100889.11_2	2291.62	-1.22689	0.164513	-7.45774	8.8e-14	6.04e-11	PCK2
ENSG00000128965.11_2	502.368	-1.22615	0.190245	-6.44513	1.15e-10	3.46e-08	CHAC1
ENSG00000156298.12_3	87.2186	-1.21218	0.277927	-4.36151	1.29e-05	0.000423657	TSPAN7
ENSG00000070669.16_3	3212.11	-1.20829	0.160958	-7.50686	6.06e-14	4.36e-11	ASNS
ENSG00000103257.8_2	26519.3	-1.20375	0.146346	-8.22535	1.95e-16	2.34e-13	SLC7A5
ENSG00000108602.17_3	490.965	-1.20106	0.193253	-6.21497	5.13e-10	1.17e-07	ALDH3A1
ENSG00000103260.8_4	1800.33	-1.19799	0.182182	-6.5758	4.84e-11	1.7e-08	METRN
ENSG00000156959.8_2	387.63	-1.1602	0.221668	-5.23395	1.66e-07	1.26e-05	LHFPL4
ENSG00000002587.9_3	112.691	-1.15124	0.286286	-4.0213	5.79e-05	0.00132285	HS3ST1
ENSG00000196365.11_2	21617.3	-1.12394	0.136059	-8.26064	1.45e-16	2.03e-13	LONP1
ENSG00000175592.8_3	19613.1	-1.11609	0.14102	-7.91441	2.48e-15	2.1e-12	FOSL1
ENSG00000197858.10_2	8395.25	-1.11529	0.146917	-7.59128	3.17e-14	2.53e-11	GPAA1
ENSG00000256747.1_3	27.0199	-1.10563	0.269076	-4.109	3.97e-05	0.00100205	AC009511.2
ENSG00000275719.1_3	154.095	-1.10446	0.260069	-4.24678	2.17e-05	0.000630828	AC008622.2
ENSG00000204388.6_3	24134.4	-1.1028	0.133629	-8.25271	1.55e-16	2.03e-13	HSPA1B
ENSG00000175827.2	483.778	-1.09924	0.209503	-5.24687	1.55e-07	1.21e-05	AP001266.1
ENSG00000181019.12_2	34569.5	-1.09171	0.135643	-8.04841	8.39e-16	8.63e-13	NQO1
ENSG00000268784.1_3	17.6147	-1.08302	0.266865	-4.05831	4.94e-05	NA	AC016629.1
ENSG00000225663.7_4	1934.58	-1.08255	0.166432	-6.50445	7.8e-11	2.55e-08	MCRIP1
ENSG00000175573.6_2	5181.43	-1.07575	0.150772	-7.1349	9.69e-13	5.58e-10	C11orf68
ENSG00000182704.7_3	2201.61	-1.07012	0.176318	-6.06929	1.28e-09	2.61e-07	TSKU
ENSG00000140961.12_3	899.574	-1.06873	0.180674	-5.91521	3.31e-09	5.82e-07	OSGIN1
ENSG00000174791.10_2	2730.94	-1.05891	0.170087	-6.22568	4.79e-10	1.11e-07	RIN1
ENSG00000187024.14_4	522.913	-1.05883	0.190242	-5.5657	2.61e-08	3.01e-06	PTRH1
ENSG00000127528.5_2	4018.73	-1.04654	0.163852	-6.38711	1.69e-10	4.97e-08	KLF2
ENSG00000170727.7	17333.5	-1.04198	0.147164	-7.08039	1.44e-12	7.39e-10	BOP1
ENSG00000164897.12_2	4319.38	-1.03677	0.152413	-6.80239	1.03e-11	4.63e-09	TMUB1
ENSG00000275882.1_2	1539.64	-1.03634	0.166944	-6.20773	5.38e-10	1.21e-07	IKBKGP1
ENSG00000187840.4_2	10224.7	-1.03479	0.174108	-5.94339	2.79e-09	5.09e-07	EIF4EBP1
ENSG00000271303.1_3	10026.8	-1.03139	0.136089	-7.57877	3.49e-14	2.64e-11	SRXN1
ENSG00000263731.1_3	211.055	-1.0223	0.2817	-3.62905	0.000284462	0.00447648	AC145207.5
ENSG00000125611.15_3	817.053	-1.02179	0.205436	-4.97373	6.57e-07	4.06e-05	CHCHD5
ENSG00000095906.16_3	5556.74	-1.02072	0.149781	-6.81474	9.44e-12	4.39e-09	NUBP2
ENSG00000259495.2_3	73.9151	-1.01936	0.287421	-3.54656	0.000390289	0.0056537	AC016705.2
ENSG00000161618.9_3	6794.17	-1.01906	0.15979	-6.37749	1.8e-10	5.18e-08	ALDH16A1
ENSG00000231864.2_3	1514.34	-1.01879	0.1827	-5.57632	2.46e-08	2.88e-06	AL807752.3
ENSG00000204335.3_2	429.228	-1.01653	0.216909	-4.68646	2.78e-06	0.00013123	SP5
ENSG00000120913.23_3	3143.71	-1.01263	0.151689	-6.67569	2.46e-11	9.58e-09	PDLIM2
ENSG00000123143.12_3	31057.4	-1.00952	0.142487	-7.08499	1.39e-12	7.39e-10	PKN1
ENSG00000163584.17_2	1895.41	-1.00567	0.165907	-6.06168	1.35e-09	2.69e-07	RPL22L1
ENSG00000168003.16_3	16550.7	-1.00549	0.154222	-6.51977	7.04e-11	2.41e-08	SLC3A2
ENSG00000198074.9_2	102.72	-0.998849	0.270008	-3.69933	0.000216173	0.00365337	AKR1B10
ENSG00000184709.7_3	53.6202	-0.993911	0.291412	-3.41068	0.000648018	0.00814918	LRRC26
ENSG00000249628.2_2	53.8878	-0.993793	0.290188	-3.42465	0.000615597	0.00783037	LINC00942
ENSG00000167747.14_3	6613.44	-0.989992	0.161378	-6.1346	8.54e-10	1.83e-07	C19orf48
ENSG00000183010.16_3	2282.55	-0.989216	0.146008	-6.77508	1.24e-11	5.43e-09	PYCR1
ENSG00000244398.1_3	2550.37	-0.98849	0.220444	-4.4841	7.32e-06	0.000272498	AC116533.1
ENSG00000135069.13_2	6549.56	-0.985477	0.137344	-7.17525	7.22e-13	4.33e-10	PSAT1
ENSG00000181625.17_4	144.889	-0.985419	0.249917	-3.94299	8.05e-05	0.00171914	SLX1B
ENSG00000230567.3	198.304	-0.984183	0.232229	-4.23799	2.26e-05	0.000648184	FAM203B
ENSG00000069696.6_2	81.5374	-0.980284	0.276344	-3.54734	0.000389147	0.00564852	DRD4
ENSG00000268350.7_3	235.92	-0.975572	0.218177	-4.47148	7.77e-06	0.000282456	FAM156A
ENSG00000104976.11_2	3218.09	-0.97316	0.156007	-6.23792	4.43e-10	1.05e-07	SNAPC2
ENSG00000213221.4_3	1765.7	-0.967998	0.194465	-4.97774	6.43e-07	3.99e-05	DNLZ
ENSG00000112759.16_2	4041.57	-0.963473	0.152553	-6.31565	2.69e-10	7.04e-08	SLC29A1
ENSG00000104524.13_4	1899.27	-0.961517	0.159591	-6.02488	1.69e-09	3.25e-07	PYCR3
ENSG00000185090.14_2	1489.72	-0.960838	0.163998	-5.85883	4.66e-09	7.9e-07	MANEAL
ENSG00000166123.13_3	3175.43	-0.95916	0.17048	-5.62625	1.84e-08	2.35e-06	GPT2
ENSG00000148334.14_3	6661.79	-0.955995	0.148321	-6.44543	1.15e-10	3.46e-08	PTGES2
ENSG00000119333.11_2	9229.18	-0.955291	0.16235	-5.88414	4e-09	6.94e-07	WDR34
ENSG00000095752.6_3	8291.89	-0.953621	0.136306	-6.99619	2.63e-12	1.31e-09	IL11
ENSG00000127564.16_3	6545.52	-0.952796	0.178632	-5.33385	9.61e-08	8.24e-06	PKMYT1
ENSG00000177542.10_4	4646.87	-0.952091	0.141307	-6.73773	1.61e-11	6.81e-09	SLC25A22
ENSG00000168237.17_2	405.224	-0.947698	0.209483	-4.52399	6.07e-06	0.000233017	GLYCTK
ENSG00000116649.9_3	11507	-0.946423	0.165109	-5.7321	9.92e-09	1.47e-06	SRM
ENSG00000130244.12_3	1769.02	-0.945729	0.164319	-5.75545	8.64e-09	1.34e-06	FAM98C
ENSG00000146540.14_3	5130.53	-0.943413	0.166577	-5.66351	1.48e-08	2e-06	C7orf50
ENSG00000105281.12_3	23511.8	-0.941854	0.140513	-6.70295	2.04e-11	8.17e-09	SLC1A5
ENSG00000132207.17_4	4439.67	-0.940543	0.161336	-5.82971	5.55e-09	9.09e-07	SLX1A
ENSG00000131188.11_2	1498.58	-0.939829	0.173876	-5.40515	6.48e-08	6.19e-06	PRR7
ENSG00000106628.10_3	13046.5	-0.932921	0.139034	-6.71002	1.95e-11	8.01e-09	POLD2
ENSG00000167775.10_3	7584.54	-0.927264	0.163881	-5.65816	1.53e-08	2.04e-06	CD320
ENSG00000130479.10_4	6834.2	-0.927208	0.18956	-4.89137	1e-06	5.72e-05	MAP1S
ENSG00000177508.11_2	1544.42	-0.926134	0.154225	-6.00509	1.91e-09	3.62e-07	IRX3
ENSG00000114767.6_2	4673.72	-0.925342	0.153534	-6.02697	1.67e-09	3.25e-07	RRP9
ENSG00000258315.5_3	2653.26	-0.924891	0.166263	-5.56284	2.65e-08	3.03e-06	C17orf49
ENSG00000254680.1_3	22.0428	-0.924294	0.255342	-3.61983	0.000294794	NA	AC079329.1
ENSG00000246089.3_3	161.417	-0.922069	0.24135	-3.82047	0.000133196	0.00254697	AC016065.1
ENSG00000117411.16_2	4861.09	-0.920528	0.161104	-5.71388	1.1e-08	1.57e-06	B4GALT2
ENSG00000130005.12_2	2938.01	-0.919019	0.15931	-5.76876	7.99e-09	1.25e-06	GAMT
ENSG00000007541.16_1	2883.08	-0.919015	0.157368	-5.83993	5.22e-09	8.64e-07	PIGQ
ENSG00000228843.2_3	107.458	-0.918031	0.281945	-3.25606	0.0011297	0.0122674	AL133410.2
ENSG00000279692.1_3	82.6092	-0.917827	0.281583	-3.25953	0.00111597	0.0121739	AC110285.7
ENSG00000099624.7_3	5422.17	-0.916848	0.188173	-4.87237	1.1e-06	6.14e-05	ATP5D
ENSG00000204228.3_2	263.161	-0.915848	0.228514	-4.00784	6.13e-05	0.00138081	HSD17B8
ENSG00000183751.14_4	5057.21	-0.915077	0.181478	-5.04235	4.6e-07	3.02e-05	TBL3
ENSG00000260772.1_4	89.2697	-0.915039	0.2933	-3.1198	0.00180971	0.0172913	AC012321.1
ENSG00000256005.1	565.285	-0.914294	0.217125	-4.21091	2.54e-05	0.000707874	AC093734.1
ENSG00000160182.2_2	101.816	-0.912894	0.270636	-3.37314	0.000743156	0.00902436	TFF1
ENSG00000221926.11_4	4527.35	-0.908627	0.144798	-6.27513	3.49e-10	8.53e-08	TRIM16
ENSG00000169230.9_2	24247.2	-0.907715	0.143101	-6.34316	2.25e-10	6.12e-08	PRELID1
ENSG00000198680.4_2	1850.87	-0.905744	0.161245	-5.61719	1.94e-08	2.43e-06	TUSC1
ENSG00000125520.13_3	8220	-0.901609	0.152348	-5.91808	3.26e-09	5.79e-07	SLC2A4RG
ENSG00000166166.12_2	3387.12	-0.898017	0.156701	-5.73075	1e-08	1.47e-06	TRMT61A
ENSG00000265688.1_3	451.503	-0.89639	0.198825	-4.50843	6.53e-06	0.000247527	MAFG-AS1
ENSG00000143819.12_3	1693.21	-0.894822	0.162969	-5.49076	4e-08	4.24e-06	EPHX1
ENSG00000108509.20_3	2788.13	-0.894499	0.162658	-5.49925	3.81e-08	4.07e-06	CAMTA2
ENSG00000104518.10_3	2955.36	-0.894187	0.186404	-4.79703	1.61e-06	8.28e-05	GSDMD
ENSG00000175602.3_2	11666.9	-0.89393	0.174198	-5.13169	2.87e-07	2.07e-05	CCDC85B
ENSG00000184967.6_2	2913.58	-0.892638	0.155341	-5.7463	9.12e-09	1.4e-06	NOC4L
ENSG00000233493.3_2	521.767	-0.889436	0.21166	-4.2022	2.64e-05	0.000727755	TMEM238
ENSG00000128564.6_2	956.565	-0.888923	0.179601	-4.94944	7.44e-07	4.45e-05	VGF
ENSG00000139410.14_3	1637.38	-0.887977	0.183172	-4.84778	1.25e-06	6.78e-05	SDSL
ENSG00000007376.7_2	4895.69	-0.883276	0.155153	-5.69292	1.25e-08	1.73e-06	RPUSD1
ENSG00000177156.10_2	12197.1	-0.882446	0.166361	-5.30439	1.13e-07	9.39e-06	TALDO1
ENSG00000183260.7_3	77.0105	-0.881103	0.287817	-3.06133	0.00220355	0.0200435	ABHD16B
ENSG00000175793.11_3	5860.41	-0.876341	0.153562	-5.70676	1.15e-08	1.62e-06	SFN
ENSG00000164403.14_3	2304.83	-0.876099	0.15294	-5.72838	1.01e-08	1.47e-06	SHROOM1
ENSG00000115286.19_3	4094.51	-0.874911	0.182364	-4.7976	1.61e-06	8.28e-05	NDUFS7
ENSG00000065268.10_3	7271.77	-0.874604	0.164955	-5.30207	1.14e-07	9.42e-06	WDR18
ENSG00000213339.8_3	4233.55	-0.870886	0.155136	-5.61369	1.98e-08	2.46e-06	QTRT1
ENSG00000107833.10_2	2501.57	-0.868851	0.165894	-5.2374	1.63e-07	1.25e-05	NPM3
ENSG00000073536.17_2	3871.73	-0.86677	0.145181	-5.97027	2.37e-09	4.37e-07	NLE1
ENSG00000135723.13_3	5197.31	-0.864995	0.156496	-5.52727	3.25e-08	3.63e-06	FHOD1
ENSG00000203883.6_2	114.705	-0.863157	0.259868	-3.32152	0.000895282	0.0103377	SOX18
ENSG00000162302.12_3	10836.5	-0.862909	0.141734	-6.08822	1.14e-09	2.35e-07	RPS6KA4
ENSG00000078900.14_3	440.362	-0.861457	0.199587	-4.31619	1.59e-05	0.0004969	TP73
ENSG00000105447.12_3	11430.5	-0.861182	0.140943	-6.11013	9.96e-10	2.08e-07	GRWD1
ENSG00000171084.15_2	79.9507	-0.858993	0.275324	-3.11994	0.0018089	0.0172913	FAM86JP
ENSG00000141933.9_2	1165.19	-0.85888	0.201525	-4.2619	2.03e-05	0.000597648	TPGS1
ENSG00000181588.16_3	4206.59	-0.858739	0.159446	-5.38575	7.21e-08	6.75e-06	MEX3D
ENSG00000170604.4_2	8003.83	-0.858479	0.14624	-5.87036	4.35e-09	7.45e-07	IRF2BP1
ENSG00000100297.15_3	13794.3	-0.857362	0.15027	-5.70548	1.16e-08	1.62e-06	MCM5
ENSG00000267952.1_4	20.2189	-0.852965	0.269377	-3.16644	0.0015432	NA	AC008878.1
ENSG00000136213.9_3	2105.95	-0.852908	0.157252	-5.42382	5.83e-08	5.71e-06	CHST12
ENSG00000269335.5_3	3178.88	-0.852368	0.17709	-4.81319	1.49e-06	7.78e-05	IKBKG
ENSG00000142544.6_2	2011.14	-0.852041	0.180282	-4.72617	2.29e-06	0.000111676	CTU1
ENSG00000198113.2_2	8515.19	-0.851969	0.137458	-6.19802	5.72e-10	1.27e-07	TOR4A
ENSG00000267296.2_4	65.9511	-0.850832	0.28559	-2.97921	0.00288994	0.0245124	CEBPA-AS1
ENSG00000227627.2_4	31.5651	-0.850762	0.290681	-2.92679	0.00342482	0.0279087	AL080276.2
ENSG00000148362.10_3	3802.68	-0.850175	0.176629	-4.81334	1.48e-06	7.78e-05	PAXX
ENSG00000162073.13_2	2241.25	-0.845495	0.162867	-5.19133	2.09e-07	1.56e-05	PAQR4
ENSG00000167965.17_3	3943.67	-0.84437	0.157418	-5.36388	8.15e-08	7.28e-06	MLST8
ENSG00000091490.10_3	578.206	-0.843304	0.222015	-3.79842	0.000145622	0.00273023	SEL1L3
ENSG00000242372.6_3	23069.2	-0.84304	0.157839	-5.34114	9.24e-08	8.01e-06	EIF6
ENSG00000112667.12_3	1708.89	-0.842832	0.181843	-4.63493	3.57e-06	0.000153797	DNPH1
ENSG00000180448.10_3	8015.63	-0.84274	0.158554	-5.31516	1.07e-07	9.01e-06	ARHGAP45
ENSG00000213402.2_3	37.0344	-0.841277	0.294255	-2.85901	0.00424968	0.0326179	PTPRCAP
ENSG00000130204.12_4	25166.5	-0.841067	0.153981	-5.46216	4.7e-08	4.84e-06	TOMM40
ENSG00000087842.10_2	520.214	-0.837833	0.191092	-4.38444	1.16e-05	0.000389246	PIR
ENSG00000134470.20_4	657.96	-0.837318	0.178799	-4.68301	2.83e-06	0.000132159	IL15RA
ENSG00000101940.17_2	2303.18	-0.837061	0.159556	-5.24619	1.55e-07	1.21e-05	WDR13
ENSG00000179886.5_2	2121.12	-0.835555	0.151867	-5.5019	3.76e-08	4.04e-06	TIGD5
ENSG00000130511.15_2	4301.35	-0.833969	0.152671	-5.46252	4.69e-08	4.84e-06	SSBP4
ENSG00000066827.15_2	523.066	-0.831756	0.194219	-4.28258	1.85e-05	0.000558844	ZFAT
ENSG00000105364.13_3	9325.95	-0.831057	0.148449	-5.59827	2.17e-08	2.62e-06	MRPL4
ENSG00000172009.14_2	10574	-0.830922	0.164747	-5.04363	4.57e-07	3.02e-05	THOP1
ENSG00000261221.3_2	3364.11	-0.830413	0.15478	-5.3651	8.09e-08	7.28e-06	ZNF865
ENSG00000123989.13_2	10850.4	-0.829827	0.145119	-5.71825	1.08e-08	1.55e-06	CHPF
ENSG00000105202.8_4	13041.7	-0.828946	0.147862	-5.6062	2.07e-08	2.52e-06	FBL
ENSG00000223784.1_2	155.287	-0.825653	0.244144	-3.38182	0.000720065	0.0088466	LINP1
ENSG00000100258.17_3	5676.28	-0.825327	0.169782	-4.86109	1.17e-06	6.42e-05	LMF2
ENSG00000161999.11_3	5078.37	-0.824342	0.148439	-5.5534	2.8e-08	3.18e-06	JMJD8
ENSG00000256542.2_4	248.718	-0.824339	0.233223	-3.53455	0.000408477	0.00583456	AC148477.2
ENSG00000204394.12_3	21218.8	-0.824085	0.147632	-5.58204	2.38e-08	2.83e-06	VARS
ENSG00000137309.19_2	52273.4	-0.823886	0.138859	-5.93327	2.97e-09	5.34e-07	HMGA1
ENSG00000140406.3_3	4736.22	-0.821016	0.151406	-5.42262	5.87e-08	5.71e-06	TLNRD1
ENSG00000107404.19_3	14578.1	-0.820545	0.142166	-5.77174	7.85e-09	1.24e-06	DVL1
ENSG00000188486.3_3	15664.1	-0.819915	0.152031	-5.39306	6.93e-08	6.52e-06	H2AFX
ENSG00000108528.13_2	5146.83	-0.818868	0.142546	-5.74458	9.22e-09	1.4e-06	SLC25A11
ENSG00000233276.3_3	15069.5	-0.817577	0.16025	-5.10187	3.36e-07	2.32e-05	GPX1
ENSG00000117148.7_2	110.694	-0.816912	0.258691	-3.15787	0.00158927	0.0157412	ACTL8
ENSG00000100065.14_3	7847.75	-0.815822	0.152429	-5.35216	8.69e-08	7.7e-06	CARD10
ENSG00000128165.8_2	323.769	-0.814986	0.214397	-3.8013	0.000143938	0.00270569	ADM2
ENSG00000129968.15_2	10023.6	-0.814407	0.159636	-5.10164	3.37e-07	2.32e-05	ABHD17A
ENSG00000133265.10_3	8242.52	-0.813549	0.160601	-5.06566	4.07e-07	2.73e-05	HSPBP1
ENSG00000130726.11_2	68250.4	-0.812966	0.166744	-4.87554	1.09e-06	6.1e-05	TRIM28
ENSG00000179403.11_3	984.3	-0.811703	0.194613	-4.17086	3.03e-05	0.000810514	VWA1
ENSG00000128973.12_3	4342.02	-0.811199	0.148196	-5.47381	4.4e-08	4.6e-06	CLN6
ENSG00000225339.2	25.7026	-0.811068	0.285626	-2.83962	0.00451674	0.0339262	RP11-513I15.6
ENSG00000197982.13_3	5152	-0.81034	0.165016	-4.91067	9.08e-07	5.29e-05	C1orf122
ENSG00000267001.1_4	54.068	-0.80974	0.281741	-2.87406	0.00405232	0.0317461	AC006538.2
ENSG00000126602.10_3	10868.7	-0.80844	0.142965	-5.65481	1.56e-08	2.04e-06	TRAP1
ENSG00000197785.13_2	9141.46	-0.808249	0.160342	-5.04079	4.64e-07	3.03e-05	ATAD3A
ENSG00000103326.11_3	14173.8	-0.80822	0.15055	-5.36846	7.94e-08	7.28e-06	CAPN15
ENSG00000111275.12_3	3320.59	-0.807277	0.148252	-5.44529	5.17e-08	5.14e-06	ALDH2
ENSG00000183072.9_2	1931.19	-0.806162	0.162664	-4.95599	7.2e-07	4.37e-05	NKX2-5
ENSG00000105671.11_2	5487.69	-0.804656	0.166915	-4.82076	1.43e-06	7.57e-05	DDX49
ENSG00000260272.1_4	113.225	-0.803365	0.261611	-3.07084	0.00213454	0.0196266	AC093525.2
ENSG00000138031.14_3	4796.25	-0.802975	0.162493	-4.9416	7.75e-07	4.61e-05	ADCY3
ENSG00000077312.8_3	6083.39	-0.802656	0.154541	-5.19382	2.06e-07	1.55e-05	SNRPA
ENSG00000174775.16_2	6854.71	-0.802449	0.161084	-4.98157	6.31e-07	3.93e-05	HRAS
ENSG00000165644.10_3	1342.9	-0.801934	0.196564	-4.07977	4.51e-05	0.00110204	COMTD1
ENSG00000234769.7_2	272.298	-0.800164	0.222552	-3.5954	0.000323896	0.00496675	WASH4P
ENSG00000123689.5_2	3608.12	-0.799222	0.176389	-4.53101	5.87e-06	0.000229062	G0S2
ENSG00000188002.10_3	129.856	-0.799134	0.294869	-2.71013	0.00672558	0.0443821	AC026412.1
ENSG00000127824.13_3	3488.1	-0.798542	0.157077	-5.08377	3.7e-07	2.5e-05	TUBA4A
ENSG00000204438.10_3	2236.62	-0.798468	0.159267	-5.01338	5.35e-07	3.42e-05	GPANK1
ENSG00000128039.10_2	374.874	-0.79699	0.206371	-3.86192	0.000112498	0.00223737	SRD5A3
ENSG00000120254.15_3	4995.18	-0.796695	0.143837	-5.53887	3.04e-08	3.42e-06	MTHFD1L
ENSG00000060491.16_3	12684.1	-0.796078	0.159776	-4.98248	6.28e-07	3.93e-05	OGFR
ENSG00000092621.12_3	2147.44	-0.793535	0.166242	-4.77338	1.81e-06	9.15e-05	PHGDH
ENSG00000242114.5_3	3895.6	-0.792282	0.155331	-5.10061	3.39e-07	2.32e-05	MTFP1
ENSG00000082781.11_3	4717.9	-0.791198	0.141407	-5.59517	2.2e-08	2.64e-06	ITGB5
ENSG00000262814.7_3	10703.9	-0.79077	0.182429	-4.33467	1.46e-05	0.000464001	MRPL12
ENSG00000087086.14_3	105295	-0.789458	0.168188	-4.69391	2.68e-06	0.000126953	FTL
ENSG00000185803.8_2	12572.4	-0.787856	0.149615	-5.26587	1.4e-07	1.12e-05	SLC52A2
ENSG00000136877.14_3	6263.86	-0.787081	0.139248	-5.65237	1.58e-08	2.05e-06	FPGS
ENSG00000173457.10_3	26051.2	-0.786919	0.15698	-5.01287	5.36e-07	3.42e-05	PPP1R14B
ENSG00000215791.2	169.388	-0.786717	0.237756	-3.30893	0.000936531	0.0106686	AL645728.2
ENSG00000253304.1_2	1237.33	-0.78578	0.158129	-4.96924	6.72e-07	4.14e-05	TMEM200B
ENSG00000160993.3_2	1178.59	-0.785369	0.170634	-4.60266	4.17e-06	0.000174597	ALKBH4
ENSG00000115756.12_3	22353	-0.785257	0.139565	-5.62646	1.84e-08	2.35e-06	HPCAL1
ENSG00000179431.6_2	6924.27	-0.784661	0.142444	-5.50856	3.62e-08	3.92e-06	FJX1
ENSG00000073111.13_3	11208.3	-0.784502	0.169275	-4.63449	3.58e-06	0.000153797	MCM2
ENSG00000141858.11_3	3118.71	-0.783452	0.148339	-5.28148	1.28e-07	1.05e-05	SAMD1
ENSG00000167513.8_3	4426.81	-0.783094	0.147648	-5.30378	1.13e-07	9.39e-06	CDT1
ENSG00000168393.12_3	10111.8	-0.782535	0.161038	-4.85932	1.18e-06	6.45e-05	DTYMK
ENSG00000103253.17_2	1040.09	-0.781945	0.19101	-4.09375	4.24e-05	0.00105195	HAGHL
ENSG00000176101.11_2	5210.5	-0.781084	0.160324	-4.87191	1.11e-06	6.14e-05	SSNA1
ENSG00000179091.4_2	23242.9	-0.780778	0.143827	-5.42859	5.68e-08	5.6e-06	CYC1
ENSG00000263753.6_2	740.519	-0.780674	0.17658	-4.42108	9.82e-06	0.000335099	LINC00667
ENSG00000099812.8_2	2904.44	-0.780256	0.145456	-5.36419	8.13e-08	7.28e-06	MISP
ENSG00000174851.15_3	3492.37	-0.778623	0.151451	-5.1411	2.73e-07	1.98e-05	YIF1A
ENSG00000071655.17_3	16252.1	-0.77739	0.151824	-5.12035	3.05e-07	2.16e-05	MBD3
ENSG00000268903.1_3	12.2168	-0.777062	0.244368	-3.17989	0.00147333	NA	AL627309.7
ENSG00000137825.10_3	289.813	-0.776165	0.218294	-3.55559	0.000377136	0.00554928	ITPKA
ENSG00000011422.11_3	5091.77	-0.775986	0.145049	-5.34982	8.8e-08	7.71e-06	PLAUR
ENSG00000214706.10_3	8201.07	-0.775249	0.167941	-4.6162	3.91e-06	0.000165514	IFRD2
ENSG00000173110.7_3	157.299	-0.77516	0.241073	-3.21546	0.00130238	0.0136222	HSPA6
ENSG00000140854.12_3	4444.68	-0.775046	0.14343	-5.40365	6.53e-08	6.19e-06	KATNB1
ENSG00000187134.13_3	897.897	-0.774238	0.187303	-4.13361	3.57e-05	0.000921498	AKR1C1
ENSG00000160214.12_2	3545.34	-0.773862	0.158433	-4.88447	1.04e-06	5.86e-05	RRP1
ENSG00000176428.5_2	366.392	-0.773858	0.206675	-3.74432	0.000180883	0.00320361	VPS37D
ENSG00000123992.18_2	3942.32	-0.773588	0.156143	-4.95435	7.26e-07	4.39e-05	DNPEP
ENSG00000142409.5_2	8652.39	-0.772781	0.141673	-5.45468	4.91e-08	4.95e-06	ZNF787
ENSG00000090447.11_2	1647.87	-0.772398	0.156498	-4.93551	7.99e-07	4.74e-05	TFAP4
ENSG00000163888.3_2	478.654	-0.771624	0.19401	-3.97725	6.97e-05	0.00153731	CAMK2N2
ENSG00000103495.13_3	15123.6	-0.771194	0.15669	-4.92179	8.58e-07	5.04e-05	MAZ
ENSG00000130299.16_3	4306.51	-0.771138	0.149324	-5.16418	2.41e-07	1.77e-05	GTPBP3
ENSG00000108448.21_4	2281.78	-0.770948	0.149435	-5.1591	2.48e-07	1.8e-05	TRIM16L
ENSG00000110108.9_2	12207.8	-0.770356	0.139632	-5.51705	3.45e-08	3.79e-06	TMEM109
ENSG00000162062.14_3	1736.66	-0.768873	0.183773	-4.18382	2.87e-05	0.000775855	C16orf59
ENSG00000105647.16_3	9713.29	-0.768085	0.162304	-4.73237	2.22e-06	0.000108682	PIK3R2
ENSG00000077463.14_3	3045.08	-0.767453	0.174022	-4.4101	1.03e-05	0.000350059	SIRT6
ENSG00000101220.17_2	10050	-0.766351	0.159003	-4.81972	1.44e-06	7.58e-05	C20orf27
ENSG00000160410.14_3	4837.91	-0.766109	0.181613	-4.21837	2.46e-05	0.000698883	SHKBP1
ENSG00000241360.1_3	3926.89	-0.765032	0.145418	-5.26091	1.43e-07	1.14e-05	PDXP
ENSG00000106366.8_2	5486.33	-0.764221	0.141432	-5.40344	6.54e-08	6.19e-06	SERPINE1
ENSG00000127554.12_2	3084.23	-0.764	0.163278	-4.67915	2.88e-06	0.000133374	GFER
ENSG00000149328.14_2	568.941	-0.763386	0.189427	-4.02998	5.58e-05	0.00128925	GLB1L2
ENSG00000188483.7_2	4193.04	-0.76254	0.159955	-4.76722	1.87e-06	9.37e-05	IER5L
ENSG00000174177.12_2	1926.94	-0.761767	0.169735	-4.48798	7.19e-06	0.000268913	CTU2
ENSG00000141873.10_3	1759.34	-0.760737	0.167655	-4.53753	5.69e-06	0.000223713	SLC39A3
ENSG00000169972.11_2	1303.09	-0.760278	0.179198	-4.24267	2.21e-05	0.000638623	PUSL1
ENSG00000196498.13_4	31065.9	-0.76015	0.167539	-4.53715	5.7e-06	0.000223713	NCOR2
ENSG00000172354.9_3	16786.4	-0.759446	0.144008	-5.27364	1.34e-07	1.08e-05	GNB2
ENSG00000064489.22_3	465.419	-0.75877	0.187572	-4.04522	5.23e-05	0.00123206	BORCS8-MEF2B
ENSG00000110107.8_3	18047	-0.754029	0.136757	-5.51364	3.51e-08	3.83e-06	PRPF19
ENSG00000172889.15_2	1597.09	-0.753431	0.174791	-4.31046	1.63e-05	0.000506664	EGFL7
ENSG00000136104.19_3	1092.33	-0.753119	0.168329	-4.47409	7.67e-06	0.00028025	RNASEH2B
ENSG00000167680.15_2	7867.85	-0.752634	0.162125	-4.64231	3.45e-06	0.000149879	SEMA6B
ENSG00000101246.19_2	3762.3	-0.750446	0.171188	-4.38375	1.17e-05	0.000389246	ARFRP1
ENSG00000179965.11_2	575.459	-0.750146	0.20586	-3.64396	0.000268475	0.00426685	ZNF771
ENSG00000126768.12_2	2800.32	-0.748845	0.161384	-4.64013	3.48e-06	0.000151009	TIMM17B
ENSG00000102178.12_2	3857.21	-0.748796	0.145982	-5.12936	2.91e-07	2.08e-05	UBL4A
ENSG00000169100.13_2_PAR_Y	16136.8	-0.748026	0.146796	-5.09567	3.48e-07	2.36e-05	SLC25A6
ENSG00000110047.17_2	13796.3	-0.747871	0.152955	-4.88949	1.01e-06	5.75e-05	EHD1
ENSG00000131591.17_3	1061.36	-0.747721	0.167543	-4.46286	8.09e-06	0.000291124	C1orf159
ENSG00000171903.16_2	62.973	-0.747397	0.290213	-2.57534	0.0100142	0.0581428	CYP4F11
ENSG00000254901.7_3	1057.78	-0.746975	0.174343	-4.28452	1.83e-05	0.000555141	BORCS8
ENSG00000011332.19_3	842.199	-0.746335	0.183868	-4.05908	4.93e-05	0.0011745	DPF1
ENSG00000248275.1_3	339.835	-0.746322	0.23204	-3.21636	0.0012983	0.0136057	TRIM52-AS1
ENSG00000100304.12_2	9095.31	-0.745893	0.136836	-5.45099	5.01e-08	5.01e-06	TTLL12
ENSG00000179526.16_2	2975.24	-0.745686	0.166647	-4.47465	7.65e-06	0.00028025	SHARPIN
ENSG00000122386.10_2	985.231	-0.745645	0.164287	-4.53866	5.66e-06	0.000223331	ZNF205
ENSG00000218891.4_2	2563.46	-0.744714	0.176648	-4.21581	2.49e-05	0.000701972	ZNF579
ENSG00000188807.12_2	3132.62	-0.744074	0.14577	-5.10444	3.32e-07	2.31e-05	TMEM201
ENSG00000171658.8_2	56.8729	-0.741985	0.287405	-2.58167	0.00983234	0.0573646	NMRAL2P
ENSG00000177830.17_4	6070.95	-0.740751	0.147532	-5.02095	5.14e-07	3.32e-05	CHID1
ENSG00000180900.18_3	19932.5	-0.740658	0.165492	-4.47549	7.62e-06	0.00028025	SCRIB
ENSG00000026036.21_3	2395.74	-0.740177	0.172437	-4.29245	1.77e-05	0.000540237	RTEL1-TNFRSF6B
ENSG00000164880.15_2	15463.3	-0.739321	0.153948	-4.80241	1.57e-06	8.18e-05	INTS1
ENSG00000101945.16_2	1884.92	-0.739071	0.14927	-4.95125	7.37e-07	4.42e-05	SUV39H1
ENSG00000123144.10_3	15620.5	-0.738266	0.158172	-4.66748	3.05e-06	0.000137201	TRIR
ENSG00000215021.8_2	19269.7	-0.73799	0.150746	-4.89559	9.8e-07	5.67e-05	PHB2
ENSG00000106348.16_3	9742.48	-0.737569	0.138158	-5.33857	9.37e-08	8.08e-06	IMPDH1
ENSG00000007080.10_2	7157.93	-0.735808	0.160182	-4.59357	4.36e-06	0.000181854	CCDC124
ENSG00000100726.14_2	5538.64	-0.735446	0.171359	-4.29184	1.77e-05	0.000540563	TELO2
ENSG00000177303.9_3	2840.57	-0.734551	0.154417	-4.75694	1.97e-06	9.83e-05	CASKIN2
ENSG00000171823.6_2	1260.32	-0.734531	0.196593	-3.73631	0.000186744	0.00327917	FBXL14
ENSG00000205307.11_3	119.638	-0.733656	0.277264	-2.64606	0.00814354	0.0500466	SAP25
ENSG00000168268.10_2	3905.76	-0.733561	0.160921	-4.55852	5.15e-06	0.00020605	NT5DC2
ENSG00000174276.6_2	1221.2	-0.732846	0.186042	-3.93914	8.18e-05	0.00173668	ZNHIT2
ENSG00000115884.10_2	8181.54	-0.732393	0.136242	-5.37567	7.63e-08	7.04e-06	SDC1
ENSG00000169696.15_3	1953.33	-0.73209	0.178662	-4.09763	4.17e-05	0.00103983	ASPSCR1
ENSG00000169976.6_2	5024.04	-0.731866	0.170398	-4.29504	1.75e-05	0.000536234	SF3B5
ENSG00000120896.13_3	4949.25	-0.731849	0.156495	-4.67649	2.92e-06	0.000134677	SORBS3
ENSG00000125912.10_3	16074.1	-0.73124	0.156981	-4.65815	3.19e-06	0.000142236	NCLN
ENSG00000106009.15_2	4739.47	-0.73105	0.14478	-5.04939	4.43e-07	2.95e-05	BRAT1
ENSG00000054598.6_2	1431.58	-0.730771	0.179168	-4.07869	4.53e-05	0.00110531	FOXC1
ENSG00000175866.15_3	4422.28	-0.730733	0.150785	-4.84617	1.26e-06	6.81e-05	BAIAP2
ENSG00000176973.7_3	3873.09	-0.730652	0.156903	-4.65673	3.21e-06	0.000142412	FAM89B
ENSG00000235655.3_2	603.601	-0.730069	0.198926	-3.67006	0.00024249	0.00393162	H3F3AP4
ENSG00000175756.13_2	10860.1	-0.730012	0.170841	-4.27305	1.93e-05	0.00057961	AURKAIP1
ENSG00000025770.18_2	4048.66	-0.729801	0.157046	-4.64705	3.37e-06	0.000148268	NCAPH2
ENSG00000104687.12_3	4499.34	-0.729273	0.150836	-4.83487	1.33e-06	7.17e-05	GSR
ENSG00000160113.5_3	8634.71	-0.728938	0.152338	-4.785	1.71e-06	8.73e-05	NR2F6
ENSG00000241370.5_3	2299.57	-0.728765	0.174472	-4.17699	2.95e-05	0.00079503	RPP21
ENSG00000174165.7_2	840.702	-0.72869	0.170571	-4.27207	1.94e-05	0.000580958	ZDHHC24
ENSG00000185838.13_3	1735.82	-0.72753	0.182707	-3.98195	6.84e-05	0.00151186	GNB1L
ENSG00000162300.11_2	2528.72	-0.727068	0.153508	-4.73635	2.18e-06	0.000106936	ZFPL1
ENSG00000273604.1_2	1138.63	-0.726122	0.170091	-4.26901	1.96e-05	0.000585331	EPOP
ENSG00000198795.10_3	139.724	-0.725663	0.247909	-2.92714	0.00342096	0.0279084	ZNF521
ENSG00000141522.11_2	44366.1	-0.725593	0.141911	-5.11302	3.17e-07	2.24e-05	ARHGDIA
ENSG00000167394.12_2	1816.76	-0.724995	0.187658	-3.86339	0.000111826	0.00223377	ZNF668
ENSG00000169738.7_3	3456.55	-0.724117	0.17175	-4.21611	2.49e-05	0.000701972	DCXR
ENSG00000136908.17_2	3008.36	-0.723922	0.168617	-4.2933	1.76e-05	0.000539312	DPM2
ENSG00000170215.4	119.268	-0.723502	0.275872	-2.6226	0.00872605	0.0524182	FAM27B
ENSG00000254806.5_3	63.017	-0.722954	0.284156	-2.54421	0.0109524	0.0617477	SYS1-DBNDD2
ENSG00000161914.9_3	915.674	-0.722302	0.193559	-3.73169	0.000190203	0.00332774	ZNF653
ENSG00000253174.2_4	19.9519	-0.72141	0.27805	-2.59453	0.00947199	NA	AC009630.2
ENSG00000256569.1_3	127.017	-0.721119	0.251104	-2.8718	0.00408145	0.0318707	AC069234.3
ENSG00000141985.9_3	12942.2	-0.720981	0.137743	-5.23424	1.66e-07	1.26e-05	SH3GL1
ENSG00000130193.7_2	2336.43	-0.720737	0.154252	-4.67248	2.98e-06	0.000136716	THEM6
ENSG00000163870.14_3	1601.15	-0.719519	0.166744	-4.31511	1.6e-05	0.000498262	TPRA1
ENSG00000100029.17_2	11899.7	-0.719253	0.164943	-4.36062	1.3e-05	0.000423964	PES1
ENSG00000140044.12_2	381.977	-0.719012	0.194169	-3.70302	0.000213048	0.00360903	JDP2
ENSG00000134809.8_2	3664.99	-0.717926	0.162221	-4.4256	9.62e-06	0.000331094	TIMM10
ENSG00000167962.13_3	10487	-0.717666	0.140159	-5.12036	3.05e-07	2.16e-05	ZNF598
ENSG00000267673.6_3	2567	-0.717272	0.153816	-4.66319	3.11e-06	0.000139227	FDX2
ENSG00000130707.17_2	2368.12	-0.716875	0.17088	-4.1952	2.73e-05	0.000746313	ASS1
ENSG00000140859.15_3	17823.4	-0.716198	0.145812	-4.91181	9.02e-07	5.28e-05	KIFC3
ENSG00000100324.13_2	2486.12	-0.714242	0.168731	-4.23303	2.31e-05	0.000661338	TAB1
ENSG00000077348.8_2	4573.07	-0.713815	0.166527	-4.28647	1.82e-05	0.000551459	EXOSC5
ENSG00000142634.12_2	13937.5	-0.713482	0.139612	-5.11048	3.21e-07	2.26e-05	EFHD2
ENSG00000277972.1_2	4026.91	-0.712824	0.169552	-4.20416	2.62e-05	0.000722846	CISD3
ENSG00000173465.7_3	2928.37	-0.712144	0.163744	-4.34912	1.37e-05	0.000439306	SSSCA1
ENSG00000185386.14_2	194.827	-0.711365	0.247964	-2.86883	0.00411994	0.0319629	MAPK11
ENSG00000184363.9_3	5371.35	-0.710839	0.151736	-4.68472	2.8e-06	0.000131916	PKP3
ENSG00000105135.15_2	3953.92	-0.710553	0.159617	-4.45162	8.52e-06	0.000301507	ILVBL
ENSG00000258366.7_3	2829.43	-0.710087	0.176454	-4.02421	5.72e-05	0.00131074	RTEL1
ENSG00000244479.7_4	43.259	-0.709967	0.29468	-2.40928	0.0159838	0.0796625	OR2A1-AS1
ENSG00000006118.14_4	4527.9	-0.709047	0.143907	-4.92711	8.35e-07	4.92e-05	TMEM132A
ENSG00000116299.16_2	129.74	-0.70897	0.26914	-2.63421	0.00843337	0.0513716	KIAA1324
ENSG00000099341.11_3	16164.2	-0.708513	0.13429	-5.27598	1.32e-07	1.07e-05	PSMD8
ENSG00000130811.11_3	23084.3	-0.708165	0.15934	-4.44436	8.82e-06	0.000308093	EIF3G
ENSG00000176108.9_3	2781.45	-0.708039	0.158864	-4.45688	8.32e-06	0.000296396	CHMP6
ENSG00000235173.6_2	2489.49	-0.707594	0.147811	-4.78716	1.69e-06	8.67e-05	HGH1
ENSG00000196642.18_3	14608	-0.707377	0.153519	-4.60776	4.07e-06	0.000171874	RABL6
ENSG00000171159.4_2	1550.04	-0.706712	0.17598	-4.01587	5.92e-05	0.00134376	C9orf16
ENSG00000006015.17_3	1824.95	-0.705981	0.19198	-3.67737	0.000235655	0.00385591	C19orf60
ENSG00000277258.4_2	2883.89	-0.705553	0.150305	-4.69414	2.68e-06	0.000126953	PCGF2
ENSG00000128283.6_4	5570.87	-0.705384	0.153218	-4.60378	4.15e-06	0.000174167	CDC42EP1
ENSG00000115758.12_3	11284.9	-0.704444	0.149754	-4.70401	2.55e-06	0.000121627	ODC1
ENSG00000167670.15_2	7113.89	-0.703613	0.143845	-4.89147	1e-06	5.72e-05	CHAF1A
ENSG00000176715.15_3	1126.67	-0.70272	0.175546	-4.00305	6.25e-05	0.00140466	ACSF3
ENSG00000102977.13_2	2975.92	-0.702706	0.157411	-4.46414	8.04e-06	0.000290108	ACD
ENSG00000011451.17_3	6686.66	-0.702374	0.144095	-4.87439	1.09e-06	6.12e-05	WIZ
ENSG00000177674.15_4	1715.09	-0.701901	0.16101	-4.35937	1.3e-05	0.000423964	AGTRAP
ENSG00000100294.12_2	1637.43	-0.701784	0.164457	-4.26728	1.98e-05	0.000588658	MCAT
ENSG00000132819.16_2	3846.71	-0.701427	0.146087	-4.80144	1.58e-06	8.19e-05	RBM38
ENSG00000121900.18_2	2806.81	-0.701395	0.167363	-4.19086	2.78e-05	0.000757848	TMEM54
ENSG00000084207.15_2	14275.9	-0.701192	0.166178	-4.21952	2.45e-05	0.000698072	GSTP1
ENSG00000142546.13_4	8789.6	-0.700892	0.155585	-4.50488	6.64e-06	0.000250979	NOSIP
ENSG00000107872.12_3	555.92	-0.700352	0.198013	-3.5369	0.000404846	0.00581165	FBXL15
ENSG00000027847.13_3	1373.37	-0.699957	0.167515	-4.17848	2.93e-05	0.000791314	B4GALT7
ENSG00000156398.12_2	663.88	-0.699526	0.176752	-3.95767	7.57e-05	0.00163142	SFXN2
ENSG00000212123.3_3	551.937	-0.699376	0.22929	-3.05018	0.00228706	0.0205052	PRR22
ENSG00000173621.8_3	4362.11	-0.699086	0.168091	-4.15898	3.2e-05	0.000843566	LRFN4
ENSG00000168389.17_3	910.406	-0.699032	0.163843	-4.26646	1.99e-05	0.000589605	MFSD2A
ENSG00000120725.12_3	2286.14	-0.699025	0.190055	-3.67801	0.000235062	0.00385058	SIL1
ENSG00000234964.4_2	392.367	-0.698663	0.208504	-3.35083	0.000805691	0.00952474	FABP5P7
ENSG00000171443.6_2	407.977	-0.698454	0.205551	-3.39796	0.000678907	0.00848574	ZNF524
ENSG00000273899.4_3	1718.42	-0.697991	0.159994	-4.36262	1.29e-05	0.000422485	NOL12
ENSG00000280064.1_3	259.577	-0.697877	0.284214	-2.45546	0.0140703	0.0733521	AC130304.1
ENSG00000167113.10_2	2541.53	-0.69781	0.171738	-4.06323	4.84e-05	0.00115887	COQ4
ENSG00000116127.17_3	1145.92	-0.697767	0.224471	-3.1085	0.00188043	0.0178482	ALMS1
ENSG00000187713.6_3	2161.77	-0.697481	0.147136	-4.7404	2.13e-06	0.000105181	TMEM203
ENSG00000070423.17_2	7297.76	-0.697351	0.148158	-4.7068	2.52e-06	0.000120378	RNF126
ENSG00000205177.6_3	64.0236	-0.697211	0.289927	-2.40479	0.016182	0.0802356	C11orf91
ENSG00000137133.10_2	1346.52	-0.697161	0.191862	-3.63366	0.000279428	0.00440689	HINT2
ENSG00000099821.13_2	7729.69	-0.69704	0.157642	-4.42168	9.79e-06	0.000334965	POLRMT
ENSG00000160404.17_2	568.03	-0.69694	0.186914	-3.72868	0.000192487	0.00334859	TOR2A
ENSG00000178605.13_2_PAR_Y	1595.77	-0.696279	0.170258	-4.08955	4.32e-05	0.00106565	GTPBP6
ENSG00000175221.14_4	5441.99	-0.69607	0.160221	-4.34444	1.4e-05	0.000447794	MED16
ENSG00000161888.11_3	1167.77	-0.695598	0.163771	-4.24738	2.16e-05	0.000630421	SPC24
ENSG00000107130.9_2	3446.54	-0.695394	0.145603	-4.77595	1.79e-06	9.07e-05	NCS1
ENSG00000167671.11_2	7003.48	-0.695092	0.150211	-4.62745	3.7e-06	0.000157705	UBXN6
ENSG00000141959.16_1	11033.4	-0.695036	0.14196	-4.89601	9.78e-07	5.67e-05	PFKL
ENSG00000261771.5_4	13.6227	-0.694723	0.23507	-2.95539	0.00312271	NA	DNAAF4-CCPG1
ENSG00000130706.12_3	25371.4	-0.69405	0.153413	-4.52407	6.07e-06	0.000233017	ADRM1
ENSG00000170801.9_2	570.387	-0.693914	0.197709	-3.50978	0.000448482	0.00623931	HTRA3
ENSG00000240065.7_3	328.008	-0.693839	0.223503	-3.10439	0.00190673	0.0180269	PSMB9
ENSG00000183207.13_3	28504	-0.693708	0.149364	-4.64441	3.41e-06	0.000149288	RUVBL2
ENSG00000114650.18_2	4852.61	-0.693646	0.154466	-4.4906	7.1e-06	0.000267007	SCAP
ENSG00000204922.4_2	2781.67	-0.693543	0.181873	-3.81334	0.000137103	0.00260441	UQCC3
ENSG00000169715.14_2	4154.63	-0.693135	0.185728	-3.73199	0.000189977	0.00332774	MT1E
ENSG00000115649.15_2	4865.85	-0.692976	0.141574	-4.89479	9.84e-07	5.67e-05	CNPPD1
ENSG00000141349.8_2	3303.75	-0.692121	0.169483	-4.08372	4.43e-05	0.00108718	G6PC3
ENSG00000167685.14_3	2316.38	-0.691952	0.16685	-4.14716	3.37e-05	0.000876517	ZNF444
ENSG00000127445.13_3	6373.64	-0.691622	0.155458	-4.44893	8.63e-06	0.000303079	PIN1
ENSG00000126461.14_4	20586.4	-0.691476	0.141946	-4.87139	1.11e-06	6.14e-05	SCAF1
ENSG00000182199.10_3	23823.5	-0.690946	0.13379	-5.16441	2.41e-07	1.77e-05	SHMT2
ENSG00000101444.12_3	16142.6	-0.690583	0.139231	-4.95999	7.05e-07	4.3e-05	AHCY
ENSG00000135454.13_2	987.303	-0.690338	0.16645	-4.14743	3.36e-05	0.000876517	B4GALNT1
ENSG00000125458.6_3	3265.22	-0.68869	0.181589	-3.79257	0.000149099	0.00277373	NT5C
ENSG00000184640.17_3	19284.1	-0.68814	0.144817	-4.75178	2.02e-06	0.000100462	2023-09-09
ENSG00000128185.9_3	1392.34	-0.688079	0.17506	-3.93054	8.48e-05	0.001779	DGCR6L
ENSG00000171813.13_2	1475.45	-0.687924	0.177166	-3.88293	0.000103206	0.00209896	PWWP2B
ENSG00000174516.14_2	773.066	-0.687629	0.186384	-3.68931	0.000224866	0.00374317	PELI3
ENSG00000167778.8_2	2074.98	-0.687192	0.149957	-4.58261	4.59e-06	0.000188379	SPRYD3
ENSG00000111640.14_2	279397	-0.687146	0.142132	-4.83456	1.33e-06	7.17e-05	GAPDH
ENSG00000204389.9_3	714.433	-0.687093	0.180661	-3.80321	0.000142833	0.00268844	HSPA1A
ENSG00000166508.17_3	43884.2	-0.687068	0.136219	-5.04384	4.56e-07	3.02e-05	MCM7
ENSG00000006327.13_2	13313.9	-0.686514	0.140488	-4.88663	1.03e-06	5.82e-05	TNFRSF12A
ENSG00000171763.18_2	1709.99	-0.685861	0.153198	-4.47695	7.57e-06	0.00028025	SPATA5L1
ENSG00000186153.16_3	330.845	-0.684561	0.202311	-3.38371	0.000715133	0.00880942	WWOX
ENSG00000148291.9_2	1972.63	-0.684482	0.175498	-3.90022	9.61e-05	0.00198253	SURF2
ENSG00000106853.18_3	2440.56	-0.68406	0.150691	-4.5395	5.64e-06	0.00022306	PTGR1
ENSG00000102967.11_3	902.628	-0.683394	0.183388	-3.72649	0.000194164	0.00336839	DHODH
ENSG00000176125.4_2	115.709	-0.683365	0.262138	-2.6069	0.00913673	0.0544496	UFSP1
ENSG00000188242.4_3	627.997	-0.683254	0.174423	-3.91723	8.96e-05	0.00186384	PP7080
ENSG00000165912.15_3	3140.86	-0.682465	0.161917	-4.21491	2.5e-05	0.000702728	PACSIN3
ENSG00000204934.10_3	455.667	-0.682333	0.197545	-3.45406	0.000552215	0.00726814	ATP6V0E2-AS1
ENSG00000141543.9_3	11685.3	-0.682227	0.135627	-5.03016	4.9e-07	3.19e-05	EIF4A3
ENSG00000093009.9_2	3579.72	-0.682154	0.151308	-4.50838	6.53e-06	0.000247527	CDC45
ENSG00000099899.14_4	4516.13	-0.682081	0.167135	-4.08102	4.48e-05	0.001098	TRMT2A
ENSG00000101255.10_3	1273.23	-0.681577	0.162869	-4.1848	2.85e-05	0.000773947	TRIB3
ENSG00000163463.11_3	2456.4	-0.681472	0.171815	-3.96633	7.3e-05	0.00159238	KRTCAP2
ENSG00000228300.13_3	2936.63	-0.681079	0.173966	-3.91502	9.04e-05	0.00187824	C19orf24
ENSG00000160256.12_2	2799.87	-0.68096	0.171351	-3.97406	7.07e-05	0.00155329	FAM207A
ENSG00000213465.7_3	5976.69	-0.680444	0.161411	-4.2156	2.49e-05	0.000701972	ARL2
ENSG00000198937.8_2	800.596	-0.680303	0.179922	-3.7811	0.000156138	0.00285924	CCDC167
ENSG00000087088.19_3	5513.61	-0.679868	0.141718	-4.79735	1.61e-06	8.28e-05	BAX
ENSG00000167807.15_4	111.601	-0.679839	0.270069	-2.51728	0.0118264	0.0651319	AC011511.1
ENSG00000141756.18_4	14139.6	-0.679375	0.13568	-5.00717	5.52e-07	3.5e-05	FKBP10
ENSG00000179958.8_2	4182.73	-0.679168	0.155777	-4.35986	1.3e-05	0.000423964	DCTPP1
ENSG00000174917.8_3	4848.67	-0.678354	0.16654	-4.07323	4.64e-05	0.00111642	C19orf70
ENSG00000132382.14_3	20628.9	-0.678206	0.153061	-4.43094	9.38e-06	0.00032475	MYBBP1A
ENSG00000006062.14_2	3779.08	-0.67742	0.141797	-4.7774	1.78e-06	9.03e-05	MAP3K14
ENSG00000071626.16_3	13020	-0.677001	0.141919	-4.77031	1.84e-06	9.26e-05	DAZAP1
ENSG00000111325.16_3	1204.12	-0.676886	0.163611	-4.13716	3.52e-05	0.000912284	OGFOD2
ENSG00000102007.10_2	8941.17	-0.676644	0.144902	-4.66966	3.02e-06	0.000136716	PLP2
ENSG00000173581.7_3	1955	-0.676277	0.173978	-3.88714	0.000101434	0.00206583	CCDC106
ENSG00000145536.15_2	111.33	-0.676161	0.262236	-2.57844	0.00992466	0.0577997	ADAMTS16
ENSG00000128626.11_2	4516.35	-0.675674	0.180184	-3.74991	0.000176895	0.00314847	MRPS12
ENSG00000087077.13_3	14770.8	-0.675373	0.147543	-4.57748	4.71e-06	0.000191646	TRIP6
ENSG00000100348.9_2	5126.94	-0.675155	0.158427	-4.2616	2.03e-05	0.000597648	TXN2
ENSG00000185359.12_3	17405.9	-0.675086	0.142901	-4.72416	2.31e-06	0.000112406	HGS
ENSG00000273311.1_3	97.9484	-0.674817	0.264876	-2.54767	0.0108444	0.0613552	DGCR11
ENSG00000101160.13_2	13032.9	-0.67422	0.135272	-4.98419	6.22e-07	3.93e-05	CTSZ
ENSG00000140479.16_3	1348.92	-0.673649	0.17879	-3.76783	0.000164673	0.00297881	PCSK6
ENSG00000159069.13_3	9745.23	-0.673256	0.166459	-4.04458	5.24e-05	0.00123324	FBXW5
ENSG00000273154.3_4	1072.68	-0.672192	0.20218	-3.32471	0.00088509	0.010253	AL121845.3
ENSG00000112715.21_4	2882.21	-0.672101	0.176468	-3.80863	0.000139738	0.00264748	VEGFA
ENSG00000111906.17_2	2142.66	-0.671849	0.157196	-4.27396	1.92e-05	0.000578463	HDDC2
ENSG00000169689.14_3	3704.85	-0.671602	0.166647	-4.03009	5.58e-05	0.00128925	CENPX
ENSG00000214796.8_3	38.0197	-0.670921	0.294798	-2.27587	0.0228541	0.100789	AC098934.1
ENSG00000116221.15_2	7587.74	-0.670826	0.15108	-4.44022	8.99e-06	0.000312564	MRPL37
ENSG00000179115.10_2	22006.3	-0.670603	0.133773	-5.01298	5.36e-07	3.42e-05	FARSA
ENSG00000283149.1_3	195.838	-0.670537	0.248061	-2.70311	0.00686932	0.0447968	AC068631.2
ENSG00000125898.12_2	957.409	-0.670306	0.174914	-3.83221	0.000126997	0.00246193	FAM110A
ENSG00000170638.9_2	4738.74	-0.670243	0.170207	-3.93781	8.22e-05	0.00174121	TRABD
ENSG00000280789.1_3	2108.44	-0.670078	0.153588	-4.36282	1.28e-05	0.000422485	PAGR1
ENSG00000214160.9_2	2197.89	-0.670032	0.170831	-3.9222	8.77e-05	0.00183641	ALG3
ENSG00000151632.17_3	602.166	-0.669977	0.195338	-3.42984	0.000603935	0.0077505	AKR1C2
ENSG00000112149.9_2	433.866	-0.669246	0.193414	-3.46017	0.000539828	0.00717065	CD83
ENSG00000169188.4_2	2609.22	-0.669068	0.148276	-4.51231	6.41e-06	0.000244275	APEX2
ENSG00000105379.9_3	2657.22	-0.668677	0.173869	-3.84588	0.000120122	0.00235324	ETFB
ENSG00000140988.15_3	149768	-0.668374	0.15444	-4.32774	1.51e-05	0.000477793	RPS2
ENSG00000164967.9_2	940.743	-0.668302	0.173139	-3.85992	0.000113426	0.00224651	RPP25L
ENSG00000128309.16_2	4407.92	-0.668183	0.150145	-4.45026	8.58e-06	0.000301943	MPST
ENSG00000260001.6_2	253.61	-0.668125	0.241248	-2.76946	0.00561498	0.0394644	TGFBR3L
ENSG00000165233.17_2	4579.04	-0.667939	0.148802	-4.48877	7.16e-06	0.000268621	CARD19
ENSG00000104825.16_2	2939.59	-0.667882	0.155439	-4.29674	1.73e-05	0.00053442	NFKBIB
ENSG00000278619.4_2	1287.35	-0.667645	0.165244	-4.04036	5.34e-05	0.00125157	MRM1
ENSG00000247077.6_3	9702.51	-0.667609	0.147789	-4.51732	6.26e-06	0.000239193	PGAM5
ENSG00000176978.13_2	4666.04	-0.667435	0.179129	-3.72601	0.000194535	0.00337077	DPP7
ENSG00000063241.7_3	3598.47	-0.666858	0.173068	-3.85315	0.000116606	0.00229998	ISOC2
ENSG00000105248.15_2	2030.58	-0.666839	0.158783	-4.19968	2.67e-05	0.000734507	CCDC94
ENSG00000233016.6_3	2953.69	-0.666459	0.168363	-3.95847	7.54e-05	0.00162841	SNHG7
ENSG00000015532.9_2	1647.63	-0.666141	0.164666	-4.0454	5.22e-05	0.00123206	XYLT2
ENSG00000137310.11_2	3839.64	-0.666023	0.14825	-4.49256	7.04e-06	0.000265257	TCF19
ENSG00000258429.1_3	1625.14	-0.66591	0.159672	-4.17048	3.04e-05	0.000810514	PDF
ENSG00000104897.9_4	8267.74	-0.665006	0.144359	-4.60661	4.09e-06	0.00017232	SF3A2
ENSG00000142657.20_3	8739.05	-0.664716	0.136977	-4.85274	1.22e-06	6.64e-05	PGD
ENSG00000160813.6_2	3807.28	-0.663678	0.170506	-3.89241	9.93e-05	0.00203584	PPP1R35
ENSG00000124587.13_2	4348.51	-0.663629	0.146827	-4.51982	6.19e-06	0.000237022	PEX6
ENSG00000169718.17_2	7808.81	-0.663589	0.17812	-3.72552	0.00019491	0.00337321	DUS1L
ENSG00000067057.16_3	32604	-0.663441	0.142213	-4.66511	3.08e-06	0.000138361	PFKP
ENSG00000070413.19_3	3877.21	-0.663125	0.162727	-4.07508	4.6e-05	0.00111503	DGCR2
ENSG00000083454.21_3	1205.44	-0.663076	0.178571	-3.71323	0.000204634	0.00350777	P2RX5
ENSG00000131116.11_2	1919.54	-0.662904	0.161671	-4.10034	4.13e-05	0.00102951	ZNF428
ENSG00000143314.12_3	4748.9	-0.661755	0.159127	-4.15867	3.2e-05	0.000843566	MRPL24
ENSG00000136279.20_3	8791.51	-0.661337	0.142666	-4.63555	3.56e-06	0.000153797	DBNL
ENSG00000039139.9_3	136.857	-0.660944	0.249117	-2.65315	0.00797454	0.0493873	DNAH5
ENSG00000076928.17_3	15155.1	-0.660308	0.144407	-4.57254	4.82e-06	0.000194888	ARHGEF1
ENSG00000186283.13_3	3898.29	-0.660108	0.140222	-4.7076	2.51e-06	0.000120303	TOR3A
ENSG00000259316.10_4	3068.61	-0.660062	0.147929	-4.46201	8.12e-06	0.00029155	AC087632.1
ENSG00000063245.14_3	25188.2	-0.659672	0.145612	-4.53033	5.89e-06	0.000229186	EPN1
ENSG00000105287.12_4	2493.44	-0.659663	0.172418	-3.82595	0.000130266	0.00250762	PRKD2
ENSG00000280614.1_3	7349.86	-0.659089	0.141115	-4.67057	3e-06	0.000136716	FP236383.2
ENSG00000281181.1_3	7350.09	-0.658979	0.14111	-4.66998	3.01e-06	0.000136716	FP236383.3
ENSG00000280800.1_3	7350.11	-0.658964	0.141121	-4.6695	3.02e-06	0.000136716	FP671120.3
ENSG00000103226.17_3	3690.23	-0.658952	0.162408	-4.05739	4.96e-05	0.0011791	NOMO3
ENSG00000255737.2_3	1511.53	-0.658904	0.166706	-3.9525	7.73e-05	0.00166457	AGAP2-AS1
ENSG00000160783.19_4	2720.65	-0.658891	0.170105	-3.87344	0.000107312	0.00217325	PMF1
ENSG00000196421.8_4	320.958	-0.658727	0.246817	-2.66889	0.00761033	0.0478884	C20orf204
ENSG00000256663.1_3	2248.19	-0.658686	0.157234	-4.18922	2.8e-05	0.000761908	AC112777.1
ENSG00000160211.15_2	10375.7	-0.658464	0.143892	-4.5761	4.74e-06	0.000192141	G6PD
ENSG00000179085.7_2	1265.99	-0.658066	0.190587	-3.45284	0.000554726	0.00728122	DPM3
ENSG00000105486.13_3	5521.85	-0.657557	0.163065	-4.03249	5.52e-05	0.0012817	LIG1
ENSG00000134684.10_2	7412.89	-0.657494	0.143644	-4.57723	4.71e-06	0.000191646	YARS
ENSG00000100116.16_3	793.542	-0.657362	0.185047	-3.55241	0.000381722	0.00558578	GCAT
ENSG00000184058.13_3	692.465	-0.657231	0.173815	-3.78121	0.00015607	0.00285924	TBX1
ENSG00000105552.14_3	2683.55	-0.657149	0.173376	-3.79032	0.000150454	0.00278814	BCAT2
ENSG00000258610.1_4	19.7999	-0.657084	0.280543	-2.34219	0.0191711	NA	AF111169.2
ENSG00000166289.5_2	300.28	-0.656755	0.221146	-2.96978	0.0029801	0.0251379	PLEKHF1
ENSG00000269896.2_3	78.7761	-0.656395	0.290913	-2.25633	0.0240503	0.104496	AL513477.1
ENSG00000132002.7_4	15808	-0.655719	0.164596	-3.98381	6.78e-05	0.00150236	DNAJB1
ENSG00000148335.14_2	3325.29	-0.655639	0.159333	-4.11489	3.87e-05	0.00098272	NTMT1
ENSG00000240342.3_3	11806.7	-0.655533	0.159247	-4.11644	3.85e-05	0.000978833	AC026366.1
ENSG00000217930.7_3	1501.83	-0.655512	0.175538	-3.7343	0.000188237	0.00330137	PAM16
ENSG00000160972.9_3	6338.15	-0.654814	0.162555	-4.02826	5.62e-05	0.00129457	PPP1R16A
ENSG00000180035.12_3	749.736	-0.654509	0.175089	-3.73816	0.000185372	0.00326305	ZNF48
ENSG00000105197.10_3	9292.74	-0.65327	0.151791	-4.30374	1.68e-05	0.000521146	TIMM50
ENSG00000203875.10_2	12649	-0.652644	0.167459	-3.89732	9.73e-05	0.00200068	SNHG5
ENSG00000132781.17_3	1001.69	-0.652454	0.18173	-3.59024	0.00033038	0.00505004	MUTYH
ENSG00000213337.8_3	945.709	-0.652367	0.182797	-3.56881	0.000358613	0.00537323	ANKRD39
ENSG00000177192.13_3	3628.72	-0.652353	0.162986	-4.00251	6.27e-05	0.0014057	PUS1
ENSG00000146701.11_2	17609.5	-0.652121	0.142089	-4.58951	4.44e-06	0.000184006	MDH2
ENSG00000105677.11_2	4972.86	-0.651753	0.163472	-3.98694	6.69e-05	0.00148726	TMEM147
ENSG00000141753.6_2	99396.7	-0.651475	0.152192	-4.28062	1.86e-05	0.000562604	IGFBP4
ENSG00000103254.9_3	1605.51	-0.650828	0.182775	-3.56081	0.000369711	0.00547151	FAM173A
ENSG00000131446.16_4	10996.5	-0.649965	0.152995	-4.24826	2.15e-05	0.000629218	MGAT1
ENSG00000010256.10_2	10939	-0.64924	0.168036	-3.86369	0.000111687	0.00223377	UQCRC1
ENSG00000169682.17_4	1991.3	-0.649156	0.172646	-3.76004	0.000169887	0.00304663	SPNS1
ENSG00000172336.4_2	4580.26	-0.649036	0.151108	-4.29518	1.75e-05	0.000536234	POP7
ENSG00000181396.12_3	3068.77	-0.648834	0.159439	-4.06947	4.71e-05	0.0011308	OGFOD3
ENSG00000198431.15_3	23872.7	-0.648475	0.209849	-3.0902	0.00200021	0.0187141	TXNRD1
ENSG00000243199.1_3	374.952	-0.648461	0.19628	-3.30375	0.00095401	0.0108334	AC115223.1
ENSG00000198720.12_3	2188.29	-0.648235	0.175543	-3.69274	0.000221853	0.00370588	ANKRD13B
ENSG00000099625.12_3	636.772	-0.648078	0.189291	-3.42372	0.000617711	0.00785033	CBARP
ENSG00000178896.8_3	4598.83	-0.648047	0.1851	-3.50107	0.0004634	0.00635475	EXOSC4
ENSG00000204860.4_3	381.707	-0.647748	0.209017	-3.09903	0.00194158	0.0182844	FAM201A
ENSG00000183087.14_2	1114.66	-0.64762	0.170529	-3.7977	0.000146042	0.00273454	GAS6
ENSG00000106105.13_2	7529.01	-0.647396	0.186119	-3.47839	0.000504435	0.00683085	GARS
ENSG00000149476.15_3	1438.8	-0.646673	0.170663	-3.78919	0.000151141	0.00279368	TKFC
ENSG00000203896.9_3	1481.47	-0.646427	0.215488	-2.99983	0.00270133	0.0232773	LIME1
ENSG00000224051.6_2	2916.52	-0.645485	0.157296	-4.10363	4.07e-05	0.00102027	CPTP
ENSG00000172531.14_2	13899.2	-0.645151	0.149374	-4.31902	1.57e-05	0.000493792	PPP1CA
ENSG00000167601.11_2	37731.5	-0.64514	0.173314	-3.72237	0.000197364	0.00341158	AXL
ENSG00000130725.7_2	16767.7	-0.644969	0.144443	-4.46522	8e-06	0.000289377	UBE2M
ENSG00000175182.14_3	1662.39	-0.644921	0.15333	-4.20609	2.6e-05	0.000719477	FAM131A
ENSG00000165916.8_3	14845.5	-0.644862	0.156241	-4.12734	3.67e-05	0.000941919	PSMC3
ENSG00000184216.13_3	26589.9	-0.644742	0.140616	-4.58512	4.54e-06	0.000187199	IRAK1
ENSG00000185347.17_4	2404.99	-0.644508	0.198607	-3.24514	0.00117394	0.0125677	C14orf80
ENSG00000141971.12_3	3454.81	-0.644117	0.163412	-3.94168	8.09e-05	0.00172346	MVB12A
ENSG00000126903.15_2	2919.31	-0.643494	0.149025	-4.31801	1.57e-05	0.000494741	SLC10A3
ENSG00000062822.12_3	11881.2	-0.642364	0.144099	-4.45781	8.28e-06	0.000295847	POLD1
ENSG00000063244.12_3	26322.7	-0.64219	0.138704	-4.62994	3.66e-06	0.000156605	U2AF2
ENSG00000135482.6_3	392.147	-0.642159	0.221755	-2.89581	0.00378182	0.0300966	ZC3H10
ENSG00000205250.8_3	10618.5	-0.641886	0.147227	-4.35985	1.3e-05	0.000423964	E2F4
ENSG00000158062.20_4	1044.22	-0.64186	0.191474	-3.35221	0.000801682	0.00950859	UBXN11
ENSG00000159199.13_3	5175.93	-0.641725	0.17771	-3.61107	0.000304934	0.00473651	ATP5G1
ENSG00000123159.15_3	9706.91	-0.64162	0.152168	-4.21651	2.48e-05	0.000701972	GIPC1
ENSG00000170889.13_3	49742.2	-0.641495	0.160978	-3.98498	6.75e-05	0.00149727	RPS9
ENSG00000166189.7_2	2356.96	-0.641236	0.148516	-4.31764	1.58e-05	0.000494741	HPS6
ENSG00000204316.12_3	5030.95	-0.641115	0.164061	-3.90779	9.31e-05	0.00192702	MRPL38
ENSG00000106992.17_3	3883.84	-0.641013	0.173378	-3.6972	0.000217993	0.00366323	AK1
ENSG00000137404.14_3	775.946	-0.640521	0.188782	-3.39292	0.000691519	0.00858377	NRM
ENSG00000064932.15_2	11525.2	-0.640457	0.143148	-4.4741	7.67e-06	0.00028025	SBNO2
ENSG00000169026.12_4	364.36	-0.640342	0.227154	-2.81898	0.00481764	0.0354986	MFSD7
ENSG00000187583.10_3	380.603	-0.639845	0.208637	-3.06679	0.0021637	0.019781	PLEKHN1
ENSG00000273049.1_4	9.38307	-0.639706	0.230119	-2.7799	0.00543763	NA	AC012531.3
ENSG00000244563.1_3	141.315	-0.639596	0.258952	-2.46994	0.0135136	0.0712492	AC006011.1
ENSG00000103876.11_3	2130.02	-0.639591	0.167166	-3.82609	0.000130194	0.00250762	FAH
ENSG00000181817.5_2	1978.69	-0.639239	0.156923	-4.07357	4.63e-05	0.00111642	LSM10
ENSG00000099622.13_3	6597.78	-0.639159	0.146035	-4.37675	1.2e-05	0.000398748	CIRBP
ENSG00000158850.14_2	3327.18	-0.638819	0.143483	-4.45223	8.5e-06	0.000301507	B4GALT3
ENSG00000182979.17_4	7809.41	-0.63849	0.177706	-3.59296	0.00032694	0.00500809	MTA1
ENSG00000259753.1_4	14.8986	-0.637886	0.24003	-2.65753	0.00787159	NA	AC068234.1
ENSG00000160570.13_2	2977.44	-0.637644	0.144062	-4.42618	9.59e-06	0.000331094	DEDD2
ENSG00000130309.10_4	11988.7	-0.637476	0.165084	-3.86152	0.000112682	0.00223794	COLGALT1
ENSG00000278970.1_2	824.711	-0.637322	0.175414	-3.63324	0.000279884	0.00440925	HEIH
ENSG00000140365.15_3	5015.93	-0.637182	0.178944	-3.5608	0.000369732	0.00547151	COMMD4
ENSG00000214756.7_2	774.159	-0.636976	0.215214	-2.95973	0.00307908	0.0258819	METTL12
ENSG00000170779.10_2	5145.88	-0.636826	0.138938	-4.58354	4.57e-06	0.000188082	CDCA4
ENSG00000260456.6_4	218.725	-0.636755	0.237494	-2.68114	0.00733721	0.0467471	C16orf95
ENSG00000172530.20_4	1353.9	-0.636654	0.156874	-4.05837	4.94e-05	0.00117611	BANP
ENSG00000254870.5_3	6274.86	-0.636567	0.184375	-3.45257	0.000555278	0.00728183	ATP6V1G2-DDX39B
ENSG00000183785.14_3	31.0448	-0.636561	0.293145	-2.17149	0.0298945	0.120934	TUBA8
ENSG00000213397.10_4	1361.3	-0.636392	0.165668	-3.84138	0.000122347	0.00238709	HAUS7
ENSG00000196372.12_2	2156.1	-0.636337	0.15368	-4.14067	3.46e-05	0.000900039	ASB13
ENSG00000184281.14_4	4803.29	-0.636293	0.17007	-3.74135	0.000183035	0.00323376	TSSC4
ENSG00000161653.10_2	418.605	-0.636132	0.197853	-3.21517	0.00130365	0.0136222	NAGS
ENSG00000143537.13_3	11698.3	-0.636082	0.158975	-4.00115	6.3e-05	0.00141155	ADAM15
ENSG00000129038.15_2	1158.2	-0.635839	0.178463	-3.56287	0.000366826	0.00543968	LOXL1
ENSG00000186577.12_4	1373.76	-0.635767	0.167444	-3.79688	0.000146528	0.00273652	SMIM29
ENSG00000169093.15_3	843.546	-0.635715	0.181594	-3.50074	0.000463965	0.00635645	ASMTL
ENSG00000127838.13_2	3051.65	-0.635519	0.164483	-3.86373	0.000111668	0.00223377	PNKD
ENSG00000092098.16_3	6627.81	-0.635442	0.138682	-4.58201	4.61e-06	0.000188384	RNF31
ENSG00000099817.11_2	14722.6	-0.635437	0.149693	-4.24493	2.19e-05	0.000634789	POLR2E
ENSG00000100364.18_3	4703.61	-0.635188	0.139276	-4.56065	5.1e-06	0.000204533	KIAA0930
ENSG00000169727.12_2	12651.6	-0.634973	0.154658	-4.10566	4.03e-05	0.00101312	GPS1
ENSG00000116852.14_2	193.482	-0.634824	0.249565	-2.54372	0.0109678	0.0617654	KIF21B
ENSG00000101199.12_3	13531.3	-0.634659	0.16291	-3.89576	9.79e-05	0.00201078	ARFGAP1
ENSG00000167526.13_2	56022.3	-0.634512	0.18517	-3.42664	0.00061109	0.0077937	RPL13
ENSG00000131153.8_3	1690.19	-0.63415	0.173259	-3.66012	0.000252097	0.00403328	GINS2
ENSG00000134871.17_3	12597.8	-0.634013	0.139154	-4.5562	5.21e-06	0.000207007	COL4A2
ENSG00000182809.10_2	981.564	-0.633415	0.195065	-3.2472	0.00116548	0.0125051	CRIP2
ENSG00000205426.10_2	17752.1	-0.633384	0.157582	-4.0194	5.83e-05	0.00133143	KRT81
ENSG00000133316.15_3	5445.8	-0.633337	0.161263	-3.92735	8.59e-05	0.00180014	WDR74
ENSG00000244045.12_3	1124.59	-0.63268	0.160964	-3.93056	8.47e-05	0.001779	TMEM199
ENSG00000068137.14_2	2278.74	-0.632656	0.169666	-3.72884	0.000192361	0.00334859	PLEKHH3
ENSG00000129255.15_3	4197.6	-0.632389	0.139693	-4.527	5.98e-06	0.000230949	MPDU1
ENSG00000050820.16_4	10959.8	-0.632296	0.150323	-4.20625	2.6e-05	0.000719477	BCAR1
ENSG00000160446.18_3	1414.15	-0.632157	0.160369	-3.9419	8.08e-05	0.00172346	ZDHHC12
ENSG00000126457.21_3	25711.7	-0.631842	0.147308	-4.28926	1.79e-05	0.000545726	PRMT1
ENSG00000198356.11_2	6194.58	-0.631737	0.141212	-4.47369	7.69e-06	0.00028025	ASNA1
ENSG00000107223.12_2	10066.3	-0.631116	0.187305	-3.36945	0.000753181	0.00909058	EDF1
ENSG00000183048.11_3	3130.46	-0.630712	0.163152	-3.86578	0.000110732	0.00222998	SLC25A10
ENSG00000007520.3_2	4261.64	-0.630342	0.175188	-3.59808	0.000320577	0.00492634	TSR3
ENSG00000276529.1_3	381.046	-0.630324	0.211368	-2.98212	0.00286259	0.0243464	AP001505.2
ENSG00000090372.14_2	15332.1	-0.630315	0.137273	-4.59168	4.4e-06	0.00018298	STRN4
ENSG00000104899.7_3	1605.39	-0.630224	0.226091	-2.78748	0.00531204	0.0380057	AMH
ENSG00000011009.10_2	5370.1	-0.630118	0.15455	-4.07712	4.56e-05	0.00110968	LYPLA2
ENSG00000154237.12_3	2218.52	-0.629988	0.155099	-4.06186	4.87e-05	0.00116252	LRRK1
ENSG00000127837.9_2	13131	-0.62998	0.146517	-4.29971	1.71e-05	0.000528443	AAMP
ENSG00000108518.7_2	106996	-0.629515	0.156162	-4.03116	5.55e-05	0.00128692	PFN1
ENSG00000179943.7_2	1353.9	-0.628694	0.179338	-3.50564	0.000455512	0.00628561	FIZ1
ENSG00000104889.5_2	3929.59	-0.628129	0.168057	-3.7376	0.000185784	0.0032663	RNASEH2A
ENSG00000181220.15_2	2385.26	-0.628068	0.149388	-4.20427	2.62e-05	0.000722846	ZNF746
ENSG00000130675.14_3	606.425	-0.62782	0.175662	-3.57403	0.000351527	0.00529461	MNX1
ENSG00000173894.10_2	3185.17	-0.627805	0.143144	-4.38582	1.16e-05	0.000387827	CBX2
ENSG00000248101.2_4	81.8992	-0.627474	0.294386	-2.13147	0.0330506	0.130204	AC002116.1
ENSG00000105373.18_3	9332.85	-0.627214	0.162081	-3.86976	0.000108943	0.00220318	NOP53
ENSG00000180992.6_2	3058.4	-0.627179	0.156101	-4.01778	5.87e-05	0.0013385	MRPL14
ENSG00000023191.16_2	15524.3	-0.627115	0.157867	-3.97242	7.11e-05	0.00155923	RNH1
ENSG00000100162.14_2	2014.63	-0.626566	0.169328	-3.70031	0.00021534	0.00364358	CENPM
ENSG00000059377.16_2	142.9	-0.626506	0.251829	-2.48782	0.0128529	0.0687904	TBXAS1
ENSG00000138030.12_3	324.378	-0.626436	0.208554	-3.00372	0.00266705	0.0230786	KHK
ENSG00000257704.3_2	545.175	-0.626381	0.225045	-2.78336	0.00537992	0.0383107	INAFM1
ENSG00000188976.10_2	22977.4	-0.62589	0.141857	-4.41213	1.02e-05	0.000348432	NOC2L
ENSG00000130332.14_3	5224.97	-0.625885	0.168768	-3.70855	0.000208451	0.00355626	LSM7
ENSG00000131653.12_3	8938.76	-0.625561	0.163753	-3.82015	0.000133371	0.00254697	TRAF7
ENSG00000189306.10_2	10616.6	-0.625284	0.142738	-4.38065	1.18e-05	0.000392574	RRP7A
ENSG00000167118.10_2	5248.89	-0.624966	0.143387	-4.35858	1.31e-05	0.000424537	URM1
ENSG00000151552.11_3	1753.18	-0.624837	0.169445	-3.68755	0.000226422	0.00375443	QDPR
ENSG00000167658.15_2	104828	-0.624719	0.133496	-4.67968	2.87e-06	0.000133374	EEF2
ENSG00000181873.12_2	592.395	-0.624621	0.205638	-3.03748	0.00238563	0.0212303	IBA57
ENSG00000145040.3_3	398.512	-0.624495	0.219605	-2.84372	0.00445904	0.0336508	UCN2
ENSG00000184922.13_3	11195.5	-0.624466	0.146929	-4.25012	2.14e-05	0.000625304	FMNL1
ENSG00000160226.15_3	964.72	-0.624207	0.204672	-3.0498	0.00228997	0.0205186	C21orf2
ENSG00000171700.13_2	868.519	-0.624166	0.178385	-3.49899	0.000467029	0.00638628	RGS19
ENSG00000181649.5_2	20300	-0.623521	0.163604	-3.81117	0.000138313	0.00262394	PHLDA2
ENSG00000176894.9_3	1169.2	-0.623454	0.189895	-3.28315	0.00102654	0.011476	PXMP2
ENSG00000166595.11_3	4077.2	-0.62223	0.161837	-3.84479	0.000120655	0.00235934	FAM96B
ENSG00000134013.15_3	19743.8	-0.622158	0.187915	-3.31085	0.000930127	0.0106224	LOXL2
ENSG00000112787.12_3	9396.59	-0.621641	0.146465	-4.24429	2.19e-05	0.00063532	FBRSL1
ENSG00000185504.16_3	4155.75	-0.620993	0.161524	-3.84458	0.000120761	0.00235934	FAAP100
ENSG00000167470.12_3	4241.26	-0.620765	0.188359	-3.29566	0.000981916	0.0110891	MIDN
ENSG00000141552.17_3	4697.68	-0.620001	0.181569	-3.41469	0.000638547	0.0080653	ANAPC11
ENSG00000140691.16_4	1854.93	-0.619582	0.182661	-3.39198	0.000693892	0.00859841	ARMC5
ENSG00000277011.1_3	82.844	-0.619221	0.273735	-2.26212	0.0236902	0.103274	AC148477.4
ENSG00000175279.21_3	977.839	-0.618451	0.201329	-3.07184	0.00212741	0.0196111	CENPS
ENSG00000051523.10_3	9414.87	-0.618374	0.16184	-3.8209	0.000132964	0.00254697	CYBA
ENSG00000125148.6_2	26322	-0.617997	0.185407	-3.3332	0.000858546	0.00998563	MT2A
ENSG00000184436.11_2	1474.85	-0.617991	0.182597	-3.38445	0.0007132	0.00880735	THAP7
ENSG00000134569.9_2	644.823	-0.617746	0.179844	-3.43489	0.000592785	0.00765516	LRP4
ENSG00000158747.13_3	2090.26	-0.617366	0.153988	-4.00917	6.09e-05	0.00137518	NBL1
ENSG00000125656.8_3	4970.66	-0.617214	0.155763	-3.96251	7.42e-05	0.00161103	CLPP
ENSG00000105568.17_3	15729.3	-0.616949	0.14763	-4.17902	2.93e-05	0.000790911	PPP2R1A
ENSG00000134590.13_3	4467.34	-0.616736	0.15096	-4.08542	4.4e-05	0.00108106	RTL8C
ENSG00000105270.14_2	26.2449	-0.616495	0.28978	-2.12746	0.0333821	0.13133	CLIP3
ENSG00000173272.15_3	5070.91	-0.616051	0.184692	-3.33555	0.000851312	0.00992034	MZT2A
ENSG00000160606.10_2	814.224	-0.615764	0.199811	-3.08174	0.00205795	0.0191301	TLCD1
ENSG00000167996.15_3	64610.4	-0.615536	0.182666	-3.36974	0.00075239	0.00908865	FTH1
ENSG00000187240.13_2	1065.07	-0.615348	0.188785	-3.25952	0.00111602	0.0121739	DYNC2H1
ENSG00000128266.8_2	123.253	-0.614952	0.271515	-2.26489	0.0235193	0.102778	GNAZ
ENSG00000261884.2_4	186.737	-0.614863	0.257529	-2.38755	0.016961	0.0827588	AC040162.1
ENSG00000141526.16_3	26866.7	-0.614308	0.134408	-4.57046	4.87e-06	0.000196286	SLC16A3
ENSG00000131435.12_2	3042.73	-0.614272	0.171964	-3.5721	0.000354136	0.00531721	PDLIM4
ENSG00000234602.7_2	186.786	-0.614156	0.232841	-2.63767	0.0083478	0.050997	MCIDAS
ENSG00000260914.3_4	2324.44	-0.613974	0.156041	-3.93471	8.33e-05	0.0017561	AC026464.4
ENSG00000130159.13_4	3161.95	-0.613928	0.176949	-3.46953	0.000521377	0.00698355	ECSIT
ENSG00000264070.1_3	57.2553	-0.613678	0.28655	-2.14161	0.032225	0.127791	AC126544.1
ENSG00000074071.14_3	7920.94	-0.613432	0.169374	-3.62175	0.000292616	0.00458474	MRPS34
ENSG00000178726.6_2	1293.1	-0.613432	0.173447	-3.53672	0.00040513	0.00581165	THBD
ENSG00000136718.9_3	7256	-0.613141	0.147104	-4.16809	3.07e-05	0.000816029	IMP4
ENSG00000176058.11_3	2475.17	-0.612963	0.165002	-3.71488	0.000203299	0.00349737	TPRN
ENSG00000130165.10_3	5403.33	-0.612795	0.148774	-4.11897	3.81e-05	0.000971581	ELOF1
ENSG00000258947.6_3	5667.69	-0.612428	0.13883	-4.41136	1.03e-05	0.000348856	TUBB3
ENSG00000196976.7_3	2709.83	-0.612231	0.173194	-3.53494	0.000407861	0.00583197	LAGE3
ENSG00000178718.6_2	2900.3	-0.612145	0.160519	-3.81353	0.000136998	0.00260441	RPP25
ENSG00000130254.11_3	9493.06	-0.61186	0.184479	-3.3167	0.000910887	0.0104426	SAFB2
ENSG00000082482.13_3	39.0126	-0.611595	0.295122	-2.07235	0.038233	0.142806	KCNK2
ENSG00000162585.16_3	2962.51	-0.611302	0.178108	-3.4322	0.000598701	0.00771772	FAAP20
ENSG00000213563.6_4	3032.89	-0.610876	0.162456	-3.76026	0.000169738	0.00304663	C8orf82
ENSG00000159692.15_2	11540.4	-0.61083	0.160522	-3.80527	0.000141651	0.00266968	CTBP1
ENSG00000108107.14_3	53657	-0.610773	0.186489	-3.27511	0.00105622	0.0117259	RPL28
ENSG00000167523.13_2	518.998	-0.610692	0.210695	-2.89846	0.00374995	0.0298979	SPATA33
ENSG00000099385.11_4	2686.44	-0.610436	0.160376	-3.80628	0.000141071	0.00266571	BCL7C
ENSG00000126522.16_3	1433.43	-0.610024	0.181065	-3.36909	0.000754177	0.00909497	ASL
ENSG00000261373.1_3	958.486	-0.609935	0.163551	-3.72932	0.000191996	0.00334859	VPS9D1-AS1
ENSG00000104679.10_4	1971.09	-0.609842	0.17283	-3.52856	0.000417834	0.00590829	R3HCC1
ENSG00000254772.9_3	85621.3	-0.609593	0.134642	-4.52751	5.97e-06	0.000230949	EEF1G
ENSG00000070404.9_3	726.647	-0.608375	0.1778	-3.42168	0.000622346	0.0078814	FSTL3
ENSG00000175040.5_3	1785.26	-0.608072	0.150947	-4.0284	5.62e-05	0.00129457	CHST2
ENSG00000259431.5_3	558.068	-0.60807	0.180139	-3.37556	0.000736667	0.00899684	THTPA
ENSG00000075618.17_2	11918	-0.608054	0.139604	-4.35556	1.33e-05	0.000427592	FSCN1
ENSG00000172216.5_2	6609.45	-0.607979	0.146991	-4.13616	3.53e-05	0.000912989	CEBPB
ENSG00000110104.11_2	8419.25	-0.607623	0.14089	-4.31273	1.61e-05	0.000502557	CCDC86
ENSG00000188223.9_4	152.211	-0.607585	0.261554	-2.32298	0.0201801	0.0924867	AD000671.1
ENSG00000105698.15_2	8282.02	-0.607331	0.139943	-4.33984	1.43e-05	0.000455228	USF2
ENSG00000116353.15_2	976.703	-0.607268	0.182886	-3.32047	0.000898649	0.0103517	MECR
ENSG00000259330.2_2	1010.12	-0.606805	0.165261	-3.6718	0.000240844	0.00392298	INAFM2
ENSG00000163382.11_3	5407.25	-0.606715	0.157096	-3.86206	0.000112437	0.00223737	NAXE
ENSG00000184232.8_3	5533.32	-0.606404	0.150337	-4.03363	5.49e-05	0.00127812	OAF
ENSG00000160957.12_3	8620.31	-0.606241	0.175159	-3.46109	0.00053799	0.00715283	RECQL4
ENSG00000116670.14_3	4743	-0.605927	0.152917	-3.96247	7.42e-05	0.00161103	MAD2L2
ENSG00000143256.4_2	7222.48	-0.605586	0.152625	-3.9678	7.25e-05	0.00158495	PFDN2
ENSG00000125835.18_3	35661.4	-0.605114	0.143585	-4.21433	2.51e-05	0.000703165	SNRPB
ENSG00000070047.11_2	8751.43	-0.605073	0.138501	-4.36873	1.25e-05	0.000412722	PHRF1
ENSG00000063177.12_3	40419.6	-0.604402	0.176963	-3.41541	0.000636869	0.00805117	RPL18
ENSG00000126934.13_2	13691.2	-0.604144	0.159988	-3.77619	0.000159244	0.00290247	MAP2K2
ENSG00000161980.5_2	2203.37	-0.604116	0.162816	-3.71042	0.000206918	0.00353849	POLR3K
ENSG00000142327.12_3	1500.11	-0.603435	0.198317	-3.04278	0.00234406	0.0209381	RNPEPL1
ENSG00000267317.2_3	682.579	-0.602859	0.185494	-3.25002	0.00115395	0.0124348	AC027307.2
ENSG00000160932.10_4	10040.5	-0.602765	0.162112	-3.7182	0.000200647	0.00345589	LY6E
ENSG00000196961.12_2	11451.9	-0.602688	0.14136	-4.2635	2.01e-05	0.000596251	AP2A1
ENSG00000065057.7_3	1163.98	-0.602572	0.198662	-3.03315	0.00242013	0.0214977	NTHL1
ENSG00000163481.7_3	2468.56	-0.602264	0.168953	-3.56469	0.000364287	0.00542086	RNF25
ENSG00000125901.5_2	7189.31	-0.601976	0.166071	-3.62482	0.000289162	0.00454051	MRPS26
ENSG00000176401.5_3	184.973	-0.601926	0.252854	-2.38052	0.017288	0.0836739	EID2B
ENSG00000214309.4_3	278.859	-0.601848	0.232748	-2.58583	0.00971444	0.0568842	MBLAC1
ENSG00000130305.16_2	5653.41	-0.601787	0.16019	-3.7567	0.000172169	0.00307575	NSUN5
ENSG00000074582.12_2	4571.88	-0.601073	0.174475	-3.44503	0.000570998	0.00743399	BCS1L
ENSG00000135446.16_3	14827.8	-0.60067	0.155417	-3.86488	0.000111144	0.00223377	CDK4
ENSG00000105137.12_2	7870.14	-0.600607	0.147492	-4.07213	4.66e-05	0.00111981	SYDE1
ENSG00000132507.17_2	84404.5	-0.600539	0.138841	-4.32536	1.52e-05	0.000481922	EIF5A
ENSG00000182108.9_4	1045.11	-0.600268	0.176904	-3.39318	0.000690869	0.00858311	DEXI
ENSG00000266402.3_2	63.2577	-0.599876	0.290831	-2.06263	0.039148	0.144983	SNHG25
ENSG00000260442.5_3	70.3977	-0.599204	0.284611	-2.10534	0.0352613	0.135756	ATP2A1-AS1
ENSG00000198355.4_2	4574	-0.598582	0.144953	-4.1295	3.64e-05	0.000936446	PIM3
ENSG00000267855.5_3	1183.48	-0.598409	0.189301	-3.16116	0.00157145	0.0156374	NDUFA7
ENSG00000196878.14_3	41169.8	-0.598298	0.134426	-4.45075	8.56e-06	0.000301943	LAMB3
ENSG00000175467.14_2	10296.1	-0.598274	0.173944	-3.43946	0.000582885	0.00755108	SART1
ENSG00000182196.13_4	7181.29	-0.598103	0.170211	-3.51389	0.000441593	0.0061749	ARL6IP4
ENSG00000143774.16_3	6781.77	-0.598092	0.170211	-3.51382	0.000441708	0.0061749	GUK1
ENSG00000162076.12_4	1094.71	-0.598087	0.161735	-3.69794	0.000217355	0.00366323	FLYWCH2
ENSG00000185236.11_2	7039.87	-0.598079	0.168324	-3.55315	0.000380641	0.00557564	RAB11B
ENSG00000256453.1_3	128.21	-0.597996	0.272532	-2.19423	0.028219	0.116543	DND1
ENSG00000160948.13_3	2791.29	-0.597641	0.173041	-3.45375	0.000552842	0.00726975	VPS28
ENSG00000147804.9_3	830.254	-0.597194	0.186087	-3.20922	0.00133095	0.013837	SLC39A4
ENSG00000184986.10_2	73.1836	-0.597176	0.289131	-2.06541	0.0388839	0.144337	TMEM121
ENSG00000171130.17_2	2642.87	-0.597163	0.165943	-3.5986	0.000319929	0.00492165	ATP6V0E2
ENSG00000239672.7_3	13896.8	-0.596962	0.153886	-3.87924	0.000104783	0.00212503	NME1
ENSG00000119669.4_2	6460.73	-0.596533	0.148337	-4.02146	5.78e-05	0.00132285	IRF2BPL
ENSG00000141994.15_3	4819.3	-0.596315	0.168205	-3.54516	0.00039238	0.00567257	DUS3L
ENSG00000111671.9_3	475.876	-0.596246	0.223569	-2.66695	0.00765441	0.0480453	SPSB2
ENSG00000167969.12_2	3905.82	-0.595863	0.171317	-3.47812	0.000504945	0.00683085	ECI1
ENSG00000253276.2_4	1247.91	-0.595854	0.160241	-3.71848	0.000200422	0.00345589	CCDC71L
ENSG00000115275.11_3	8927.6	-0.595157	0.15123	-3.93544	8.3e-05	0.00175333	MOGS
ENSG00000142541.16_3	114506	-0.595083	0.157393	-3.78088	0.000156276	0.00285924	RPL13A
ENSG00000100056.11_3	1457.58	-0.594584	0.167231	-3.55547	0.0003773	0.00554928	ESS2
ENSG00000105640.12_2	60788.7	-0.594555	0.169187	-3.51419	0.000441099	0.0061749	RPL18A
ENSG00000112561.17_3	235.09	-0.594434	0.225831	-2.63221	0.00848323	0.0515836	TFEB
ENSG00000275464.4_4	6948.67	-0.59416	0.144803	-4.10323	4.07e-05	0.00102027	FP565260.1
ENSG00000072506.12_3	4925.03	-0.593855	0.160103	-3.7092	0.000207916	0.00355134	HSD17B10
ENSG00000179041.3_3	4158.98	-0.593779	0.14923	-3.97895	6.92e-05	0.00152866	RRS1
ENSG00000165175.15_2	3075.91	-0.593357	0.145662	-4.07352	4.63e-05	0.00111642	MID1IP1
ENSG00000180198.15_3	9039.03	-0.593327	0.136224	-4.35554	1.33e-05	0.000427592	RCC1
ENSG00000249471.7_2	1140.78	-0.593143	0.161641	-3.66951	0.000243013	0.00393162	ZNF324B
ENSG00000105701.15_3	14711.9	-0.592848	0.160635	-3.69066	0.000223674	0.00373134	FKBP8
ENSG00000145194.17_2	885.434	-0.592776	0.195542	-3.03146	0.00243378	0.0215655	ECE2
ENSG00000165724.5_2	2967.59	-0.59276	0.172128	-3.44372	0.000573765	0.0074631	ZMYND19
ENSG00000114738.10_2	4868.61	-0.592757	0.143819	-4.12156	3.76e-05	0.000962969	MAPKAPK3
ENSG00000179262.9_2	8661.17	-0.592734	0.139451	-4.25049	2.13e-05	0.000625304	RAD23A
ENSG00000124155.17_4	8682.44	-0.592692	0.142007	-4.17368	3e-05	0.000803647	PIGT
ENSG00000136997.17_3	3415.75	-0.592627	0.158068	-3.74919	0.000177407	0.00315369	MYC
ENSG00000105669.13_3	11239	-0.592356	0.157116	-3.77018	0.00016313	0.00295833	COPE
ENSG00000125877.12_2	5354.33	-0.592163	0.161393	-3.66908	0.000243426	0.00393388	ITPA
ENSG00000025423.11_3	123.373	-0.59129	0.257672	-2.29474	0.0217481	0.0975853	HSD17B6
ENSG00000099800.7_3	8137.9	-0.590983	0.188308	-3.13839	0.00169878	0.0165964	TIMM13
ENSG00000117877.10_3	2132.06	-0.59083	0.154316	-3.8287	0.000128822	0.00249019	CD3EAP
ENSG00000163159.12_3	2674.94	-0.590736	0.151553	-3.89787	9.7e-05	0.00199899	VPS72
ENSG00000067221.13_3	946.058	-0.590412	0.162458	-3.63424	0.000278806	0.00440689	STOML1
ENSG00000175826.11_3	7612.9	-0.589834	0.142886	-4.128	3.66e-05	0.000940919	CTDNEP1
ENSG00000237424.1_3	270.908	-0.589195	0.226789	-2.59799	0.00937725	0.0554054	FOXD2-AS1
ENSG00000198858.9_2	5128.72	-0.589054	0.148723	-3.96074	7.47e-05	0.00162028	R3HDM4
ENSG00000160753.15_2	4135.22	-0.589004	0.145306	-4.05354	5.04e-05	0.00119475	RUSC1
ENSG00000137106.17_3	4267.35	-0.588825	0.153974	-3.82418	0.000131208	0.00251902	GRHPR
ENSG00000107338.9_3	7431.38	-0.588564	0.139716	-4.21258	2.52e-05	0.000707249	SHB
ENSG00000154122.12_3	4297.36	-0.588527	0.170359	-3.45462	0.000551069	0.0072597	ANKH
ENSG00000055950.16_3	4472.44	-0.587593	0.143075	-4.10689	4.01e-05	0.00100948	MRPL43
ENSG00000053372.4_2	5111.79	-0.587173	0.164167	-3.57668	0.000347989	0.00526334	MRTO4
ENSG00000148057.15_3	279.066	-0.587167	0.209708	-2.79993	0.0051114	0.0370589	IDNK
ENSG00000160949.16_2	6530.34	-0.586925	0.162495	-3.61196	0.000303897	0.0047255	TONSL
ENSG00000137218.10_2	470.199	-0.586834	0.184486	-3.18091	0.00146812	0.0148765	FRS3
ENSG00000166582.9_2	1585.55	-0.586797	0.174375	-3.36514	0.000765048	0.0091876	CENPV
ENSG00000125534.9_2	2427.92	-0.586778	0.185819	-3.15779	0.00158972	0.0157412	PPDPF
ENSG00000104824.16_3	22767.9	-0.586723	0.140622	-4.17235	3.01e-05	0.000806851	HNRNPL
ENSG00000104805.15_4	10307.5	-0.585602	0.139472	-4.19871	2.68e-05	0.000736238	NUCB1
ENSG00000100413.16_2	5284.62	-0.585071	0.147775	-3.95921	7.52e-05	0.00162579	POLR3H
ENSG00000183479.8	113.917	-0.584744	0.277469	-2.10743	0.0350807	0.135189	TREX2
ENSG00000186501.14_3	1559.81	-0.584607	0.169216	-3.4548	0.000550698	0.0072597	TMEM222
ENSG00000177731.15_2	17018.3	-0.584364	0.158863	-3.67843	0.000234678	0.00384867	FLII
ENSG00000089327.14_3	7259.66	-0.583962	0.19371	-3.01462	0.00257299	0.0224945	FXYD5
ENSG00000184508.10_3	870.3	-0.583869	0.187082	-3.12092	0.00180285	0.0172707	HDDC3
ENSG00000262712.1_4	251.578	-0.583682	0.224093	-2.60464	0.00919699	0.0546995	AC012676.1
ENSG00000170619.9_3	2489.1	-0.583577	0.154614	-3.7744	0.000160391	0.00291969	COMMD5
ENSG00000167536.13_2	498.386	-0.583511	0.188368	-3.09771	0.0019502	0.0183535	DHRS13
ENSG00000103363.14_2	8084.15	-0.58324	0.172636	-3.37843	0.000729005	0.00892597	ELOB
ENSG00000184162.14_2	1511.15	-0.582996	0.164215	-3.5502	0.000384938	0.00561283	NR2C2AP
ENSG00000152082.13_3	12386.3	-0.582917	0.169206	-3.44502	0.000571011	0.00743399	MZT2B
ENSG00000173898.11_2	2606.56	-0.582756	0.169828	-3.43144	0.000600384	0.00773014	SPTBN2
ENSG00000168061.14_3	1637.24	-0.582496	0.195834	-2.97444	0.00293528	0.0248326	SAC3D1
ENSG00000130590.13_3	1128.7	-0.58242	0.17149	-3.39623	0.000683218	0.00851525	SAMD10
ENSG00000185624.14_2	34824.5	-0.582155	0.140736	-4.1365	3.53e-05	0.000912989	P4HB
ENSG00000156381.8_3	1811.56	-0.582142	0.156142	-3.72828	0.00019279	0.00334859	ANKRD9
ENSG00000071889.16_3	1810.28	-0.581982	0.158915	-3.66222	0.000250036	0.0040092	FAM3A
ENSG00000133027.17_2	1900.03	-0.581524	0.168318	-3.4549	0.000550488	0.0072597	PEMT
ENSG00000131652.13_2	2911.09	-0.580982	0.171499	-3.38768	0.000704877	0.00872702	THOC6
ENSG00000124225.15_3	1320.95	-0.580949	0.180409	-3.22017	0.00128112	0.0134985	PMEPA1
ENSG00000233927.4_2	27690.5	-0.58082	0.176657	-3.28784	0.00100959	0.0113463	RPS28
ENSG00000132205.10_2	583.014	-0.580756	0.17916	-3.24155	0.00118881	0.012683	EMILIN2
ENSG00000076924.11_2	6238.78	-0.580647	0.162893	-3.56459	0.000364428	0.00542086	XAB2
ENSG00000262664.2_3	2371	-0.580618	0.168803	-3.43963	0.000582517	0.00755108	OVCA2
ENSG00000161179.13_3	3536.12	-0.580583	0.1642	-3.53583	0.000406499	0.00582406	YDJC
ENSG00000261730.1_3	64.8754	-0.580475	0.283096	-2.05045	0.0403201	0.14784	AL034346.1
ENSG00000090013.9_2	1373.4	-0.580465	0.163175	-3.55732	0.000374659	0.00553018	BLVRB
ENSG00000133597.10_3	1153.8	-0.580018	0.166228	-3.48929	0.000484313	0.00660381	ADCK2
ENSG00000134825.15_3	4392.04	-0.579674	0.160263	-3.61702	0.00029801	0.00464902	TMEM258
ENSG00000167085.11_2	19898.4	-0.57948	0.148995	-3.88926	0.000100552	0.00205368	PHB
ENSG00000002330.13_2	3974.02	-0.579441	0.172821	-3.35283	0.00079989	0.00950298	BAD
ENSG00000161395.13_3	577.024	-0.579306	0.188861	-3.06736	0.00215958	0.0197559	PGAP3
ENSG00000214026.10_2	2223.66	-0.579084	0.19473	-2.97377	0.00294165	0.0248573	MRPL23
ENSG00000119574.12_2	1115.3	-0.578666	0.160742	-3.59997	0.000318251	0.00490106	ZBTB45
ENSG00000089693.10_3	17796.1	-0.578294	0.137308	-4.21165	2.54e-05	0.000707442	MLF2
ENSG00000127527.13_3	3002.12	-0.578135	0.157928	-3.66074	0.000251489	0.00402802	EPS15L1
ENSG00000155254.12_2	1547	-0.577592	0.157713	-3.66229	0.000249974	0.0040092	MARVELD1
ENSG00000197345.12_2	3572.35	-0.577368	0.160133	-3.60554	0.0003115	0.0048185	MRPL21
ENSG00000133275.15_1	11152.4	-0.577346	0.142336	-4.0562	4.99e-05	0.00118316	CSNK1G2
ENSG00000104886.11_3	2568.19	-0.577345	0.179731	-3.21227	0.0013169	0.0137306	PLEKHJ1
ENSG00000122140.10_3	6474.84	-0.576842	0.16546	-3.48628	0.000489782	0.00666908	MRPS2
ENSG00000064545.14_4	2516.57	-0.576819	0.160058	-3.60382	0.000313578	0.00484465	TMEM161A
ENSG00000238227.7_4	3180.6	-0.576783	0.149704	-3.85282	0.000116764	0.00229998	TMEM250
ENSG00000183458.13_3	4625	-0.576782	0.167702	-3.43933	0.000583152	0.00755108	AC138932.1
ENSG00000258472.8_4	479.334	-0.57669	0.206982	-2.78618	0.00533335	0.0380809	AC005726.2
ENSG00000128228.4_2	1945.69	-0.576607	0.192573	-2.99423	0.00275136	0.0235254	SDF2L1
ENSG00000242687.2_4	131.188	-0.576286	0.249521	-2.30957	0.020912	0.0949881	AC004893.2
ENSG00000171853.15_3	3634.9	-0.576051	0.152162	-3.78578	0.000153225	0.00281773	TRAPPC12
ENSG00000127774.6_2	3169.45	-0.576029	0.164584	-3.4999	0.000465435	0.00637053	EMC6
ENSG00000169692.12_2	3797.75	-0.575493	0.166362	-3.45929	0.00054161	0.00718107	AGPAT2
ENSG00000183684.7_2	12944.3	-0.575399	0.159589	-3.6055	0.000311551	0.0048185	ALYREF
ENSG00000189120.4_2	188.111	-0.575353	0.253548	-2.2692	0.0232559	0.10203	SP6
ENSG00000282416.1_3	326.927	-0.575171	0.225498	-2.55067	0.0107517	0.0609261	AC092299.1
ENSG00000101057.15_2	11678.1	-0.575107	0.15486	-3.71372	0.000204236	0.00350512	MYBL2
ENSG00000166133.17_2	694.965	-0.575089	0.172933	-3.32551	0.000882568	0.0102402	RPUSD2
ENSG00000177963.14_4	12125.9	-0.574956	0.138495	-4.15146	3.3e-05	0.000864898	RIC8A
ENSG00000172663.8_3	596.94	-0.574912	0.196295	-2.92881	0.00340264	0.0278062	TMEM134
ENSG00000132773.11_2	1576.23	-0.574845	0.157309	-3.65424	0.000257944	0.00411768	TOE1
ENSG00000236618.2_3	242.817	-0.574488	0.238397	-2.40979	0.0159615	0.0795901	PITPNA-AS1
ENSG00000213689.11_3	253.051	-0.574053	0.225519	-2.54547	0.0109129	0.0616253	TREX1
ENSG00000182858.13_3	1180.88	-0.573937	0.163565	-3.50891	0.000449944	0.00624758	ALG12
ENSG00000083845.8_2	46676.2	-0.573204	0.172814	-3.31688	0.000910275	0.0104426	RPS5
ENSG00000102030.15_3	4228.81	-0.573198	0.171781	-3.3368	0.000847477	0.00989606	NAA10
ENSG00000268790.5_4	641.008	-0.572936	0.190949	-3.00047	0.00269563	0.0232421	AC008764.4
ENSG00000115457.9_3	1041.38	-0.572846	0.172516	-3.32055	0.000898412	0.0103517	IGFBP2
ENSG00000243004.5_4	22.0243	-0.572778	0.28899	-1.982	0.0474795	NA	AC005062.1
ENSG00000170291.14_3	3017.31	-0.572718	0.14501	-3.9495	7.83e-05	0.00168303	ELP5
ENSG00000013306.15_3	8873.27	-0.572616	0.161329	-3.54936	0.000386168	0.00561615	SLC25A39
ENSG00000141696.12_4	3729.37	-0.572079	0.151364	-3.7795	0.000157141	0.00287141	P3H4
ENSG00000198056.13_4	1453.07	-0.572072	0.163743	-3.49373	0.000476324	0.0065072	PRIM1
ENSG00000081692.12_2	1293.22	-0.571563	0.167	-3.42253	0.00062042	0.00787087	JMJD4
ENSG00000267368.1_4	916.502	-0.571548	0.191846	-2.97921	0.00288996	0.0245124	UPK3BL1
ENSG00000196453.7_2	1441.4	-0.57129	0.171896	-3.32346	0.000889069	0.0102845	ZNF777
ENSG00000122490.18_2	1669.86	-0.571104	0.167577	-3.40802	0.00065437	0.00821471	PQLC1
ENSG00000185163.9_2	2920.22	-0.571032	0.147985	-3.85872	0.000113984	0.00225447	DDX51
ENSG00000184260.5_2	60.4279	-0.571004	0.288245	-1.98097	0.0475952	0.165777	HIST2H2AC
ENSG00000104738.16_3	11834.5	-0.570481	0.139379	-4.09301	4.26e-05	0.00105348	MCM4
ENSG00000166171.12_2	420.164	-0.570394	0.212676	-2.68199	0.00731855	0.0466488	DPCD
ENSG00000161267.11_2	1140.78	-0.570341	0.160796	-3.54699	0.000389664	0.00565032	BDH1
ENSG00000160072.19_2	6967.26	-0.570188	0.174573	-3.26619	0.00109003	0.0120026	ATAD3B
ENSG00000197461.13_3	347.629	-0.569928	0.228202	-2.49748	0.012508	0.0674796	PDGFA
ENSG00000196924.14_2	137412	-0.569739	0.136071	-4.18708	2.83e-05	0.00076768	FLNA
ENSG00000165271.16_3	13837.7	-0.569589	0.135228	-4.21206	2.53e-05	0.000707442	NOL6
ENSG00000131759.17_3	1207.99	-0.569374	0.165146	-3.4477	0.000565376	0.00738064	RARA
ENSG00000006757.11_2	725.681	-0.569237	0.175675	-3.24028	0.00119411	0.0127175	PNPLA4
ENSG00000278615.4_3	4798.11	-0.569027	0.160129	-3.55356	0.00038006	0.0055728	C11orf98
ENSG00000100316.15_2	86416.3	-0.568936	0.151519	-3.75489	0.000173421	0.00309046	RPL3
ENSG00000165283.15_2	13526	-0.568863	0.155308	-3.6628	0.000249471	0.0040092	STOML2
ENSG00000042286.14_2	3517.6	-0.568817	0.151767	-3.74796	0.00017828	0.0031653	AIFM2
ENSG00000078061.12_2	3286.27	-0.568346	0.151355	-3.75505	0.000173309	0.00309046	ARAF
ENSG00000158716.8_2	1619.45	-0.568295	0.179218	-3.17096	0.00151934	0.0152241	DUSP23
ENSG00000187193.8_3	838.25	-0.568144	0.206777	-2.74761	0.00600311	0.0411544	MT1X
ENSG00000111652.9_2	2617.13	-0.568055	0.147166	-3.85996	0.000113405	0.00224651	COPS7A
ENSG00000198324.13_4	1121.34	-0.567837	0.188228	-3.01676	0.00255496	0.022364	FAM109A
ENSG00000132394.10_2	758.393	-0.567775	0.175556	-3.23415	0.00122007	0.0129651	EEFSEC
ENSG00000132329.10_2	1258.75	-0.56771	0.191584	-2.96324	0.00304417	0.0256184	RAMP1
ENSG00000127580.15_3	1793.02	-0.567116	0.176166	-3.2192	0.00128547	0.0135106	WDR24
ENSG00000198816.6_3	1140.9	-0.566944	0.170859	-3.3182	0.000905981	0.0104195	ZNF358
ENSG00000185340.15_2	18578.8	-0.566428	0.154307	-3.67079	0.000241802	0.0039297	GAS2L1
ENSG00000171703.16_3	1757.03	-0.566423	0.185598	-3.05188	0.0022741	0.02044	TCEA2
ENSG00000161036.12_3	6686.82	-0.566197	0.151355	-3.74084	0.000183406	0.00323635	LRWD1
ENSG00000243989.8_3	1840.21	-0.565709	0.207467	-2.72674	0.00639643	0.0428703	ACY1
ENSG00000181788.3_2	1987.24	-0.565097	0.147916	-3.82039	0.000133242	0.00254697	SIAH2
ENSG00000085117.11_3	5028.8	-0.565095	0.158007	-3.57639	0.000348373	0.00526362	CD82
ENSG00000153574.8_2	2871.38	-0.565082	0.147459	-3.83213	0.000127037	0.00246193	RPIA
ENSG00000072778.19_2	24740.5	-0.564594	0.159898	-3.53097	0.000414038	0.00587943	ACADVL
ENSG00000105254.11_3	6735.88	-0.564395	0.147469	-3.8272	0.000129609	0.00250167	TBCB
ENSG00000214253.8_2	4219.02	-0.564176	0.168637	-3.34551	0.000821329	0.00966202	FIS1
ENSG00000256628.3_3	219.221	-0.564155	0.247208	-2.2821	0.0224834	0.0995812	ZBTB11-AS1
ENSG00000172789.3_3	191.582	-0.563881	0.246072	-2.29153	0.021933	0.0980966	HOXC5
ENSG00000243749.1_3	512.217	-0.56381	0.182573	-3.08814	0.00201414	0.0187966	TMEM35B
ENSG00000182810.6_3	625.172	-0.563629	0.176981	-3.18469	0.00144911	0.0147565	DDX28
ENSG00000111186.12_2	1174.03	-0.563517	0.170193	-3.31105	0.000929469	0.0106224	WNT5B
ENSG00000177971.8_2	4857.81	-0.56332	0.168888	-3.33547	0.000851555	0.00992034	IMP3
ENSG00000242028.6_4	250.532	-0.563262	0.222729	-2.52891	0.0114417	0.0637326	HYPK
ENSG00000177666.16_3	11192.7	-0.562731	0.169965	-3.31086	0.000930081	0.0106224	PNPLA2
ENSG00000167900.11_2	12894.6	-0.562685	0.14857	-3.78733	0.000152275	0.00280744	TK1
ENSG00000223496.2_3	2736.23	-0.562319	0.146544	-3.8372	0.000124444	0.00242144	EXOSC6
ENSG00000131475.6_2	2977.97	-0.562272	0.149619	-3.75802	0.000171261	0.00306334	VPS25
ENSG00000164867.10_2	1157.78	-0.5617	0.166524	-3.37309	0.000743308	0.00902436	NOS3
ENSG00000175334.7_2	13416	-0.561416	0.158795	-3.53548	0.000407034	0.00582593	BANF1
ENSG00000105393.15_4	9221.86	-0.561374	0.147468	-3.80677	0.000140795	0.00266401	BABAM1
ENSG00000105401.8_3	32582.6	-0.561212	0.161744	-3.46976	0.000520922	0.00698355	CDC37
ENSG00000160999.10_1	425.993	-0.560909	0.207156	-2.70767	0.00677574	0.0444685	SH2B2
ENSG00000142252.10_3	1267.44	-0.560372	0.186533	-3.00414	0.00266336	0.0230744	GEMIN7
ENSG00000125454.11_3	1022.55	-0.560296	0.162254	-3.45321	0.00055396	0.00727781	SLC25A19
ENSG00000169564.6_3	26024.7	-0.560154	0.136273	-4.11054	3.95e-05	0.000997155	PCBP1
ENSG00000257950.3_3	247.277	-0.559962	0.214233	-2.61379	0.00895432	0.0535037	P2RX5-TAX1BP3
ENSG00000130520.10_3	9740.02	-0.559489	0.152397	-3.67126	0.000241354	0.00392684	LSM4
ENSG00000126243.8_2	838.211	-0.559233	0.17589	-3.17945	0.00147553	0.0149305	LRFN3
ENSG00000161956.12_3	8086.16	-0.559072	0.135975	-4.11158	3.93e-05	0.000994417	SENP3
ENSG00000173653.7_3	1869.29	-0.558893	0.166644	-3.35381	0.000797068	0.00947728	RCE1
ENSG00000213638.5_3	826.438	-0.558797	0.198751	-2.81154	0.00493047	0.0360375	ADAT3
ENSG00000197299.10_2	1274.2	-0.558679	0.188232	-2.96804	0.00299709	0.0252664	BLM
ENSG00000135624.15_2	41153	-0.558477	0.133957	-4.16909	3.06e-05	0.000813961	CCT7
ENSG00000188986.6_2	8216.68	-0.558437	0.147176	-3.79434	0.000148039	0.00276115	NELFB
ENSG00000175505.10_3	1875.07	-0.558153	0.150363	-3.71203	0.000205604	0.0035202	CLCF1
ENSG00000124074.11_2	758.06	-0.558094	0.181348	-3.07747	0.00208766	0.0193629	ENKD1
ENSG00000145912.8_2	10374.6	-0.558016	0.149134	-3.74172	0.000182762	0.00323292	NHP2
ENSG00000161996.18_3	4975.74	-0.557948	0.170519	-3.27205	0.00106769	0.0118441	WDR90
ENSG00000157911.9_3	1092.04	-0.557936	0.165966	-3.36175	0.000774491	0.00925468	PEX10
ENSG00000145247.11_3	3570.25	-0.557776	0.156541	-3.56312	0.000366475	0.00543968	OCIAD2
ENSG00000175550.7_2	21531.8	-0.557743	0.157808	-3.5343	0.000408853	0.00583456	DRAP1
ENSG00000141337.12_3	149.12	-0.557662	0.240979	-2.31415	0.0206593	0.0942563	ARSG
ENSG00000205220.11_3	853.296	-0.55757	0.18482	-3.01682	0.00255443	0.022364	PSMB10
ENSG00000174744.13_3	3617.88	-0.557262	0.169789	-3.28208	0.00103044	0.0115108	BRMS1
ENSG00000104903.4_2	254.943	-0.557199	0.232426	-2.39732	0.0165155	0.081246	LYL1
ENSG00000117394.20_2	15845.3	-0.557048	0.178711	-3.11702	0.00182687	0.0174321	SLC2A1
ENSG00000171222.10_2	2976.52	-0.556793	0.18937	-2.94023	0.00327964	0.0271087	SCAND1
ENSG00000154734.14_4	83.4018	-0.55676	0.282966	-1.96759	0.0491158	0.16915	ADAMTS1
ENSG00000101412.12_2	5639.13	-0.556373	0.150557	-3.69544	0.000219507	0.00368379	E2F1
ENSG00000121680.15_2	1688.68	-0.556276	0.177395	-3.1358	0.00171386	0.0166405	PEX16
ENSG00000144278.14_3	616.543	-0.556232	0.196892	-2.82505	0.00472726	0.0350742	GALNT13
ENSG00000175634.14_3	3172.55	-0.556145	0.16036	-3.46811	0.000524131	0.0070139	RPS6KB2
ENSG00000176022.4_3	2814.76	-0.556093	0.168602	-3.29826	0.000972858	0.0109954	B3GALT6
ENSG00000163931.15_2	29608	-0.555279	0.140686	-3.94694	7.92e-05	0.00169863	TKT
ENSG00000177030.16_3	2365.7	-0.555266	0.14652	-3.7897	0.000150827	0.00279147	DEAF1
ENSG00000126254.11_2	10457.5	-0.555242	0.156385	-3.55049	0.000384512	0.00561283	RBM42
ENSG00000100577.18_2	1328.91	-0.555238	0.170305	-3.26026	0.00111311	0.0121606	GSTZ1
ENSG00000073060.15_2	5188.43	-0.555156	0.149473	-3.71408	0.000203941	0.00350423	SCARB1
ENSG00000105220.14_3	24063.7	-0.553734	0.138528	-3.99726	6.41e-05	0.0014305	GPI
ENSG00000136026.13_3	10436.8	-0.553516	0.139324	-3.97286	7.1e-05	0.00155872	CKAP4
ENSG00000142453.11_3	8828.35	-0.553356	0.139539	-3.96559	7.32e-05	0.00159488	CARM1
ENSG00000167930.15_3	5251.87	-0.552882	0.146969	-3.7619	0.000168624	0.00303864	FAM234A
ENSG00000164896.19_3	4998.02	-0.552834	0.163895	-3.37309	0.000743298	0.00902436	FASTK
ENSG00000249115.8_3	3602.98	-0.552728	0.169242	-3.26591	0.00109114	0.0120026	HAUS5
ENSG00000129911.8_2	3961.14	-0.552554	0.16512	-3.34638	0.000818752	0.00963958	KLF16
ENSG00000126215.13_2	2190.79	-0.552408	0.175814	-3.14199	0.00167801	0.0165039	XRCC3
ENSG00000125970.11_4	15170.5	-0.552398	0.159113	-3.47172	0.000517128	0.00694601	RALY
ENSG00000105699.16_3	2886.29	-0.552318	0.165533	-3.3366	0.000848096	0.00989606	LSR
ENSG00000185049.14_3	4401.95	-0.552181	0.150549	-3.66779	0.000244658	0.00394495	NELFA
ENSG00000161960.14_3	77110.3	-0.551793	0.135044	-4.08603	4.39e-05	0.00108008	EIF4A1
ENSG00000178952.10_3	25684.7	-0.551494	0.159835	-3.4504	0.000559757	0.00732722	TUFM
ENSG00000149798.4_2	1887.61	-0.551458	0.14943	-3.69041	0.000223896	0.00373134	CDC42EP2
ENSG00000126062.3_2	3029.71	-0.551117	0.149592	-3.68412	0.00022949	0.00378947	TMEM115
ENSG00000126464.13_2	4979.79	-0.551095	0.151437	-3.6391	0.000273593	0.00433863	PRR12
ENSG00000154832.14_2	3970.36	-0.550935	0.173421	-3.17685	0.00148882	0.0150123	CXXC1
ENSG00000178078.11_2	1223.61	-0.550781	0.181258	-3.03866	0.00237631	0.021167	STAP2
ENSG00000105559.11_3	130.032	-0.550452	0.248955	-2.21105	0.0270321	0.113117	PLEKHA4
ENSG00000033011.11_3	1979.35	-0.549726	0.149562	-3.67557	0.000237316	0.00387428	ALG1
ENSG00000127124.14_3	802.041	-0.549657	0.16712	-3.28899	0.00100549	0.0113109	HIVEP3
ENSG00000177700.5_2	9330.15	-0.549488	0.175333	-3.13397	0.00172456	0.0167191	POLR2L
ENSG00000148426.12_3	1198.42	-0.549302	0.159581	-3.44215	0.000577117	0.00749992	PROSER2
ENSG00000141564.13_2	7177.14	-0.549112	0.148907	-3.68763	0.00022635	0.00375443	RPTOR
ENSG00000116685.15_2	5608.2	-0.549012	0.141921	-3.86844	0.000109534	0.00221204	KIAA2013
ENSG00000128272.14_2	14794.9	-0.548901	0.154324	-3.55681	0.000375383	0.00553238	ATF4
ENSG00000114779.19_3	1252.44	-0.548864	0.173445	-3.16448	0.00155359	0.015497	ABHD14B
ENSG00000143575.14_3	5170.85	-0.5485	0.145588	-3.76748	0.000164903	0.00297922	HAX1
ENSG00000177352.9_2	1491.6	-0.548292	0.164149	-3.34021	0.000837166	0.00980028	CCDC71
ENSG00000066379.14_2	1093.11	-0.548095	0.177908	-3.08078	0.00206458	0.0191792	ZNRD1
ENSG00000213523.10_3	3315.73	-0.547843	0.163416	-3.35245	0.000801008	0.00950842	SRA1
ENSG00000269968.1_3	116.463	-0.547831	0.269484	-2.03289	0.0420636	0.152065	AC006064.4
ENSG00000153048.10_3	1366.52	-0.546865	0.165132	-3.31168	0.000927392	0.0106224	CARHSP1
ENSG00000107281.9_3	1282.6	-0.546442	0.218591	-2.49983	0.0124251	0.0671835	NPDC1
ENSG00000147955.16_2	6792.96	-0.546378	0.13747	-3.97451	7.05e-05	0.00155273	SIGMAR1
ENSG00000089157.15_3	121606	-0.546376	0.152482	-3.58321	0.000339395	0.00515023	RPLP0
ENSG00000133247.13_3	914.579	-0.546281	0.169752	-3.21812	0.00129035	0.013552	KMT5C
ENSG00000198258.10_2	11292	-0.546077	0.16574	-3.29478	0.000984994	0.0111151	UBL5
ENSG00000254093.8_3	810.62	-0.545929	0.173919	-3.13898	0.00169538	0.0165964	PINX1
ENSG00000159176.13_2	6831.44	-0.545824	0.140584	-3.88255	0.000103367	0.00209927	CSRP1
ENSG00000149925.17_4	61943.4	-0.545796	0.159261	-3.42705	0.000610167	0.00778883	ALDOA
ENSG00000042753.11_2	15916.8	-0.54579	0.177892	-3.06809	0.00215428	0.01972	AP2S1
ENSG00000243479.3_2	141.233	-0.545637	0.254015	-2.14805	0.0317095	0.126408	MNX1-AS1
ENSG00000100982.11_2	3146.45	-0.545412	0.157504	-3.46285	0.000534487	0.00711941	PCIF1
ENSG00000164081.12_4	2376.8	-0.544991	0.154093	-3.53677	0.000405059	0.00581165	TEX264
ENSG00000169733.11_3	2581.9	-0.544861	0.167615	-3.25067	0.00115134	0.0124348	RFNG
ENSG00000197905.8_4	2077.89	-0.544704	0.157222	-3.46456	0.000531091	0.00708729	TEAD4
ENSG00000059145.18_4	2507.89	-0.544535	0.155414	-3.50377	0.000458719	0.00630859	UNKL
ENSG00000182512.4_2	5825.27	-0.544503	0.150404	-3.62028	0.000294285	0.00460171	GLRX5
ENSG00000240972.1_3	28577.1	-0.544352	0.195585	-2.7832	0.00538249	0.0383107	MIF
ENSG00000172725.13_3	8099.29	-0.54433	0.164956	-3.29985	0.000967357	0.0109552	CORO1B
ENSG00000102890.14_2	306.582	-0.544316	0.242376	-2.24575	0.02472	0.106442	ELMO3
ENSG00000124733.3_2	4872.7	-0.544166	0.147865	-3.68015	0.000233097	0.00383146	MEA1
ENSG00000168005.8_2	6087.69	-0.543818	0.141703	-3.83773	0.000124177	0.00241951	C11orf84
ENSG00000177595.17_2	2103.73	-0.543759	0.1988	-2.73521	0.00623411	0.0421432	PIDD1
ENSG00000213903.8_3	2366.55	-0.543688	0.240544	-2.26024	0.0238063	0.103665	LTB4R
ENSG00000125967.16_2	2222.68	-0.543623	0.152477	-3.56529	0.00036346	0.00541766	NECAB3
ENSG00000234160.1_3	130.381	-0.54306	0.258775	-2.09858	0.0358541	0.137142	AL513165.1
ENSG00000167123.18_4	2178.34	-0.543037	0.165552	-3.28016	0.00103748	0.0115625	CERCAM
ENSG00000099901.16_3	11682.3	-0.542933	0.15788	-3.4389	0.000584089	0.00755643	RANBP1
ENSG00000132153.14_2	13961	-0.542932	0.138885	-3.90922	9.26e-05	0.0019184	DHX30
ENSG00000166337.9_3	5794.6	-0.542928	0.154605	-3.5117	0.000445242	0.00621827	TAF10
ENSG00000173113.6_2	18850.1	-0.542742	0.143511	-3.78189	0.000155639	0.00285848	TRMT112
ENSG00000176410.7_2	672.921	-0.542671	0.177389	-3.05922	0.00221912	0.0200989	DNAJC30
ENSG00000092445.11_3	1536.68	-0.54263	0.154173	-3.51961	0.000432177	0.00607706	TYRO3
ENSG00000134802.17_3	5121.19	-0.542564	0.168957	-3.21126	0.00132156	0.0137693	SLC43A3
ENSG00000173141.4_2	1883.84	-0.542444	0.16843	-3.22059	0.00127925	0.0134945	MRPL57
ENSG00000079999.13_3	8230.37	-0.542205	0.146293	-3.7063	0.000210311	0.00358229	KEAP1
ENSG00000161016.17_3	105607	-0.541935	0.167325	-3.23881	0.00120028	0.0127737	RPL8
ENSG00000162227.7_3	1910.24	-0.541482	0.172557	-3.13799	0.00170109	0.0165964	TAF6L
ENSG00000205138.3_2	893.887	-0.541144	0.176606	-3.06413	0.00218302	0.0198945	SDHAF1
ENSG00000172500.12_2	4572.61	-0.540935	0.165769	-3.26319	0.00110165	0.0120732	FIBP
ENSG00000135587.8_3	434.149	-0.540849	0.204568	-2.64386	0.00819657	0.0502657	SMPD2
ENSG00000142655.12_2	1958.99	-0.540828	0.150913	-3.58372	0.000338738	0.00515023	PEX14
ENSG00000273812.1_3	179.833	-0.540811	0.231771	-2.33339	0.0196279	0.0909921	BX640514.2
ENSG00000104783.11_2	2676.93	-0.540733	0.165951	-3.2584	0.00112042	0.0121942	KCNN4
ENSG00000188191.14_3	5245.74	-0.54067	0.154789	-3.49295	0.000477711	0.00651996	PRKAR1B
ENSG00000173928.2_2	162.333	-0.54063	0.240964	-2.24362	0.0248571	0.106774	SWSAP1
ENSG00000104980.7_3	7013.12	-0.540216	0.159939	-3.37764	0.0007311	0.00893642	TIMM44
ENSG00000175048.16_3	1000.72	-0.54008	0.160938	-3.35583	0.000791265	0.00941605	ZDHHC14
ENSG00000123427.16_4	330.933	-0.539887	0.23209	-2.32619	0.0200082	0.0918999	EEF1AKMT3
ENSG00000140983.13_3	13108.3	-0.539563	0.157414	-3.42766	0.0006088	0.00777908	RHOT2
ENSG00000105011.8_2	3703.71	-0.539391	0.141003	-3.82538	0.000130569	0.00251009	ASF1B
ENSG00000263843.1_3	86.6682	-0.539007	0.271506	-1.98525	0.0471171	0.16475	AC022211.2
ENSG00000198860.11_2	3346.32	-0.538542	0.153628	-3.50551	0.000455738	0.00628561	TSEN15
ENSG00000158792.15_2	484.336	-0.538339	0.199256	-2.70174	0.00689772	0.0448642	SPATA2L
ENSG00000074800.13_3	206809	-0.53815	0.150513	-3.57544	0.000349639	0.00527332	ENO1
ENSG00000177697.17_2	15910.8	-0.538031	0.159549	-3.37219	0.00074572	0.00903841	CD151
ENSG00000283486.2_3	200.08	-0.53803	0.227849	-2.36134	0.0182089	0.0867317	FAM95C
ENSG00000214063.10_3	3529.34	-0.537994	0.169131	-3.18094	0.001468	0.0148765	TSPAN4
ENSG00000004059.10_4	3823.19	-0.537742	0.159324	-3.37515	0.000737767	0.00900263	ARF5
ENSG00000088247.17_4	36019.8	-0.537739	0.141944	-3.78838	0.00015163	0.00279913	KHSRP
ENSG00000178307.9_2	2376.78	-0.537324	0.158823	-3.38317	0.000716556	0.00881853	TMEM11
ENSG00000125817.7_2	7777.68	-0.537267	0.154491	-3.47766	0.000505816	0.00683232	CENPB
ENSG00000183617.4_2	1907.66	-0.53715	0.179828	-2.98703	0.00281707	0.0240302	MRPL54
ENSG00000096080.11_3	2043.41	-0.537144	0.177374	-3.02831	0.00245925	0.0217511	MRPS18A
ENSG00000168286.2_2	3634.19	-0.537117	0.141142	-3.8055	0.000141517	0.00266968	THAP11
ENSG00000118894.14_2	1150.7	-0.537087	0.166249	-3.23062	0.00123523	0.0130812	EEF2KMT
ENSG00000198890.7_3	4252.68	-0.536883	0.150284	-3.57245	0.000353658	0.00531557	PRMT6
ENSG00000127463.14_4	4506.93	-0.536875	0.145201	-3.69746	0.000217767	0.00366323	EMC1
ENSG00000169189.16_3	1354.4	-0.536851	0.186113	-2.88454	0.00391988	0.0309462	NSMCE1
ENSG00000185730.7_3	1349.72	-0.536307	0.154673	-3.46735	0.000525611	0.00702718	ZNF696
ENSG00000142684.8_3	1724.55	-0.536262	0.187618	-2.85827	0.00425957	0.032659	ZNF593
ENSG00000278834.1_3	132.935	-0.536182	0.252866	-2.12042	0.0339707	0.13256	AC073508.3
ENSG00000109610.5_2	829.626	-0.536002	0.197941	-2.70789	0.00677117	0.0444685	SOD3
ENSG00000242485.5_2	3633.05	-0.535753	0.177274	-3.02218	0.00250963	0.0220595	MRPL20
ENSG00000079462.7_3	1882.09	-0.535544	0.181896	-2.94424	0.00323753	0.0268842	PAFAH1B3
ENSG00000124444.15_3	726.749	-0.535537	0.181834	-2.9452	0.00322748	0.0268701	ZNF576
ENSG00000197114.11_3	3820.94	-0.535326	0.172315	-3.10667	0.00189209	0.017912	ZGPAT
ENSG00000149923.13_2	7623.76	-0.535244	0.161193	-3.32052	0.0008985	0.0103517	PPP4C
ENSG00000037757.13_3	1803.84	-0.535236	0.158455	-3.37784	0.000730575	0.00893642	MRI1
ENSG00000204371.11_2	6745.53	-0.535233	0.147591	-3.62646	0.000287336	0.00451676	EHMT2
ENSG00000143811.18_3	7422.82	-0.534979	0.140237	-3.81484	0.000136274	0.00259551	PYCR2
ENSG00000108106.13_2	39045.9	-0.534919	0.164811	-3.24565	0.00117184	0.012564	UBE2S
ENSG00000090861.15_3	9729.17	-0.53451	0.137478	-3.88797	0.000101086	0.00206166	AARS
ENSG00000276043.4_3	17561.4	-0.534272	0.168456	-3.17157	0.00151615	0.0152027	UHRF1
ENSG00000105518.13_3	1950.91	-0.533732	0.167398	-3.1884	0.00143063	0.0146342	TMEM205
ENSG00000113645.14_3	433.986	-0.533545	0.210089	-2.53961	0.0110976	0.0624197	WWC1
ENSG00000105556.11_3	2133.93	-0.53291	0.166447	-3.20169	0.00136625	0.0141123	MIER2
ENSG00000173020.10_3	8416.53	-0.53242	0.139541	-3.81551	0.000135904	0.00259189	GRK2
ENSG00000065054.13_3	7262.3	-0.532145	0.150611	-3.53325	0.000410485	0.00584049	SLC9A3R2
ENSG00000077235.17_3	7486.41	-0.532057	0.159358	-3.33874	0.000841591	0.00983642	GTF3C1
ENSG00000064490.13_3	2479.86	-0.53195	0.185143	-2.87319	0.00406353	0.0317973	RFXANK
ENSG00000167792.11_2	9336.37	-0.531651	0.191793	-2.772	0.00557125	0.0392468	NDUFV1
ENSG00000117419.14_3	2333.44	-0.531268	0.155639	-3.41346	0.000641424	0.00809454	ERI3
ENSG00000161513.11_2	932.962	-0.531249	0.193162	-2.75027	0.00595453	0.0409849	FDXR
ENSG00000278594.1_3	85.4019	-0.531159	0.270268	-1.9653	0.0493791	0.169651	AL589182.2
ENSG00000188290.10_3	393.277	-0.531038	0.217756	-2.43868	0.014741	0.0757339	HES4
ENSG00000105193.8_2	50105.4	-0.530594	0.167945	-3.15934	0.00158127	0.0157134	RPS16
ENSG00000177732.8_3	2957.17	-0.530545	0.149472	-3.54946	0.000386021	0.00561615	SOX12
ENSG00000184110.14_2	30502.4	-0.53025	0.176946	-2.99667	0.00272944	0.0234033	EIF3C
ENSG00000141101.12_2	4887	-0.530142	0.154589	-3.42937	0.000604989	0.00775711	NOB1
ENSG00000180822.11_2	670.861	-0.530044	0.185302	-2.86043	0.00423065	0.0325239	PSMG4
ENSG00000105618.13_3	6980.93	-0.52978	0.152626	-3.4711	0.000518333	0.00695571	PRPF31
ENSG00000142627.12_2	43511.4	-0.529618	0.137644	-3.84773	0.000119218	0.00233872	EPHA2
ENSG00000168569.7_3	1393.86	-0.529459	0.167759	-3.15607	0.00159911	0.0158034	TMEM223
ENSG00000179242.15_4	6369.66	-0.52933	0.16224	-3.26264	0.0011038	0.0120864	CDH4
ENSG00000171425.9_3	983.85	-0.529059	0.19625	-2.69585	0.00702098	0.0453138	ZNF581
ENSG00000102302.7_2	837.049	-0.528747	0.167451	-3.15762	0.00159063	0.0157412	FGD1
ENSG00000260238.6_3	200.104	-0.528457	0.23658	-2.23374	0.0255003	0.108601	PMF1-BGLAP
ENSG00000143179.14_3	7231.11	-0.528324	0.136741	-3.86368	0.00011169	0.00223377	UCK2
ENSG00000149091.15_3	13081	-0.528257	0.147749	-3.57536	0.000349748	0.00527332	DGKZ
ENSG00000196814.14_2	504.306	-0.52813	0.201746	-2.6178	0.00884993	0.0530434	MVB12B
ENSG00000100036.12_3	597.26	-0.527805	0.195113	-2.70512	0.00682795	0.0446889	SLC35E4
ENSG00000100599.15_4	2295.32	-0.527595	0.150285	-3.51063	0.000447048	0.00623141	RIN3
ENSG00000138678.10_2	2454.31	-0.52759	0.147417	-3.5789	0.000345044	0.00522427	GPAT3
ENSG00000136830.11_2	46213.7	-0.527471	0.13699	-3.85045	0.000117902	0.00231923	FAM129B
ENSG00000164062.12_3	3900.38	-0.52721	0.149407	-3.52869	0.000417618	0.00590829	APEH
ENSG00000115207.13_3	3799.95	-0.527027	0.161569	-3.26193	0.00110656	0.0121074	GTF3C2
ENSG00000167543.15_4	2876.68	-0.526702	0.175755	-2.9968	0.00272833	0.0234033	TP53I13
ENSG00000142227.10_3	6704.61	-0.526672	0.162142	-3.24821	0.00116133	0.0124791	EMP3
ENSG00000280002.1_3	477.689	-0.52651	0.199744	-2.63593	0.00839082	0.051173	AC078925.4
ENSG00000138621.11_3	1011.47	-0.526485	0.183797	-2.86448	0.00417691	0.0322485	PPCDC
ENSG00000177239.14_3	4525.65	-0.526346	0.165109	-3.18788	0.00143321	0.0146342	MAN1B1
ENSG00000237149.5_3	118.52	-0.526291	0.26292	-2.00171	0.0453157	0.160457	ZNF503-AS2
ENSG00000226958.1	14320.4	-0.526181	0.165325	-3.18271	0.00145901	0.014806	CTD-2328D6.1
ENSG00000144485.10_3	647.854	-0.525998	0.179076	-2.93729	0.00331094	0.0272735	HES6
ENSG00000224578.4_2	209.169	-0.525358	0.223756	-2.3479	0.0188794	0.0887799	HNRNPA1P48
ENSG00000173153.13_3	6449.06	-0.525072	0.143076	-3.66987	0.000242676	0.00393162	ESRRA
ENSG00000104907.12_2	5055.68	-0.52467	0.158674	-3.30658	0.000944409	0.0107414	TRMT1
ENSG00000115687.13_2	1040.24	-0.524634	0.184788	-2.83911	0.00452398	0.0339628	PASK
ENSG00000161970.12_3	30312	-0.524633	0.149107	-3.5185	0.000433992	0.00609663	RPL26
ENSG00000145604.15_2	3084.98	-0.524461	0.207952	-2.52203	0.011668	0.064544	SKP2
ENSG00000266173.6_3	984.085	-0.524453	0.163378	-3.21005	0.0013271	0.013817	STRADA
ENSG00000180089.5_3	560.754	-0.524332	0.210144	-2.4951	0.012592	0.0677936	TMEM86B
ENSG00000105607.12_3	1405.38	-0.524326	0.154957	-3.38368	0.000715203	0.00880942	GCDH
ENSG00000136942.14_2	47008.9	-0.523962	0.161643	-3.24148	0.00118912	0.012683	RPL35
ENSG00000174886.12_3	7267.62	-0.52361	0.183871	-2.8477	0.00440361	0.0333457	NDUFA11
ENSG00000128524.4_2	3693.18	-0.523459	0.142037	-3.68539	0.000228357	0.00377944	ATP6V1F
ENSG00000104969.9_2	7825.45	-0.523446	0.154061	-3.39764	0.000679687	0.00848814	SGTA
ENSG00000181991.15_2	2814.5	-0.523429	0.162719	-3.21677	0.00129644	0.0135961	MRPS11
ENSG00000097021.19_2	5408.96	-0.523253	0.14603	-3.58318	0.000339438	0.00515023	ACOT7
ENSG00000162385.10_2	2693.9	-0.523146	0.154815	-3.37918	0.000727037	0.00890945	MAGOH
ENSG00000104529.17_4	22946.6	-0.522977	0.178585	-2.92846	0.00340651	0.0278221	EEF1D
ENSG00000185043.10_2	5998.94	-0.522931	0.160251	-3.2632	0.00110161	0.0120732	CIB1
ENSG00000149761.8_4	2060.24	-0.522907	0.184833	-2.82908	0.00466822	0.0347379	NUDT22
ENSG00000136699.19_3	8434.64	-0.522593	0.13762	-3.79736	0.000146247	0.00273482	SMPD4
ENSG00000198055.10_3	6468.38	-0.522467	0.150893	-3.4625	0.000535178	0.00712202	GRK6
ENSG00000110080.18_2	1632.36	-0.521986	0.152988	-3.41194	0.000645031	0.00811871	ST3GAL4
ENSG00000052749.13_4	9574.4	-0.521911	0.148853	-3.50622	0.000454512	0.00628073	RRP12
ENSG00000174903.15_3	15966.6	-0.521533	0.14319	-3.64225	0.000270266	0.00429059	RAB1B
ENSG00000054148.17_3	4927.18	-0.521456	0.164008	-3.17946	0.0014755	0.0149305	PHPT1
ENSG00000158106.13_3	1396.62	-0.521294	0.199985	-2.60667	0.00914266	0.0544496	RHPN1
ENSG00000108641.14_3	357.422	-0.521238	0.227306	-2.29311	0.0218418	0.0978029	B9D1
ENSG00000164167.10_3	1607.81	-0.521195	0.166051	-3.13876	0.00169663	0.0165964	LSM6
ENSG00000075624.13_3	208465	-0.520788	0.140522	-3.7061	0.000210474	0.00358229	ACTB
ENSG00000176946.11_2	5572.61	-0.520746	0.166825	-3.12151	0.00179926	0.0172661	THAP4
ENSG00000110697.12_2	7508.95	-0.520388	0.149624	-3.47797	0.000505233	0.00683085	PITPNM1
ENSG00000124588.19_3	2222.72	-0.520365	0.191851	-2.71234	0.006681	0.0441734	NQO2
ENSG00000108784.9_3	1687.38	-0.520307	0.153209	-3.39606	0.000683633	0.00851525	NAGLU
ENSG00000169221.13_2	4631.36	-0.52022	0.147363	-3.5302	0.000415243	0.00589072	TBC1D10B
ENSG00000132792.18_2	4508.85	-0.520214	0.183706	-2.83178	0.00462897	0.0345659	CTNNBL1
ENSG00000025708.13_3	398.365	-0.519881	0.234516	-2.21683	0.026635	0.11191	TYMP
ENSG00000160633.12_2	12349.5	-0.519855	0.162419	-3.2007	0.00137093	0.0141497	SAFB
ENSG00000269378.1_3	857.386	-0.519813	0.177106	-2.93504	0.0033351	0.0273786	AC022149.1
ENSG00000072958.8_2	9539.63	-0.519525	0.137498	-3.77843	0.000157819	0.00288015	AP1M1
ENSG00000108679.12_3	23054.1	-0.519492	0.141798	-3.66362	0.000248674	0.00400521	LGALS3BP
ENSG00000102103.15_3	3979.57	-0.519462	0.16576	-3.13383	0.00172543	0.0167191	PQBP1
ENSG00000159840.15_3	12822.6	-0.51903	0.154663	-3.35588	0.000791123	0.00941605	ZYX
ENSG00000170468.7_2	1747.1	-0.518693	0.153416	-3.38095	0.00072236	0.00885968	RIOX1
ENSG00000204310.12_3	5298.82	-0.518663	0.139105	-3.72857	0.000192566	0.00334859	AGPAT1
ENSG00000267100.1_2	883.245	-0.518608	0.190222	-2.72634	0.00640419	0.0428703	ILF3-AS1
ENSG00000161847.13_3	11557.5	-0.51855	0.147482	-3.51601	0.00043808	0.00614806	RAVER1
ENSG00000130748.6_2	1468.17	-0.518424	0.187364	-2.76694	0.00565855	0.0396484	TMEM160
ENSG00000137700.17_4	2189.91	-0.518422	0.159269	-3.25502	0.00113384	0.012303	SLC37A4
ENSG00000126953.5_2	1243.9	-0.518396	0.157691	-3.28743	0.00101108	0.0113472	TIMM8A
ENSG00000139637.13_3	4014	-0.51828	0.182785	-2.83546	0.00457603	0.0342821	C12orf10
ENSG00000270170.1_2	958.011	-0.518205	0.19265	-2.68988	0.00714773	0.0458646	NCBP2-AS2
ENSG00000160392.13_4	1970.13	-0.51785	0.148565	-3.48568	0.000490894	0.00666908	C19orf47
ENSG00000159111.12_2	3227.33	-0.517599	0.143421	-3.60895	0.000307442	0.00476519	MRPL10
ENSG00000100321.14_3	379.987	-0.517503	0.205894	-2.51345	0.0119556	0.0655556	SYNGR1
ENSG00000185883.11_3	7280.76	-0.517316	0.170852	-3.02786	0.00246292	0.0217568	ATP6V0C
ENSG00000101216.10_2	3032.04	-0.517286	0.145021	-3.56697	0.000361137	0.0053942	GMEB2
ENSG00000259956.1_2	5379.52	-0.517133	0.149303	-3.46364	0.000532911	0.00710499	RBM15B
ENSG00000136271.10_3	7897.73	-0.517029	0.165635	-3.12149	0.0017994	0.0172661	DDX56
ENSG00000100246.12_3	617.065	-0.516818	0.205262	-2.51785	0.0118074	0.0650901	DNAL4
ENSG00000241506.1_2	949.098	-0.516757	0.182841	-2.82626	0.00470953	0.034973	PSMC1P1
ENSG00000177105.9_3	4253.27	-0.516548	0.161023	-3.2079	0.00133706	0.0138806	RHOG
ENSG00000272711.1_3	111.191	-0.516346	0.260644	-1.98104	0.0475868	0.165777	AC019069.1
ENSG00000110651.11_3	10820.9	-0.516192	0.163001	-3.16681	0.00154121	0.0154325	CD81
ENSG00000136840.18_3	1440.5	-0.516153	0.175257	-2.94511	0.00322837	0.0268701	ST6GALNAC4
ENSG00000182195.7_2	409.111	-0.515606	0.191681	-2.68991	0.00714708	0.0458646	LDOC1
ENSG00000136933.16_3	2530.01	-0.515156	0.15312	-3.3644	0.000767115	0.00919801	RABEPK
ENSG00000130313.6_2	1766.63	-0.514954	0.193038	-2.66763	0.00763888	0.0480014	PGLS
ENSG00000147799.11_2	1571.47	-0.51491	0.155135	-3.3191	0.000903095	0.0103946	ARHGAP39
ENSG00000182871.14_3	14356.4	-0.514801	0.142454	-3.61381	0.000301728	0.00469684	COL18A1
ENSG00000139546.10_3	2629.16	-0.514516	0.151672	-3.39231	0.000693072	0.00859565	TARBP2
ENSG00000165801.9_2	3454.39	-0.514496	0.142529	-3.60977	0.000306466	0.00475518	ARHGEF40
ENSG00000031698.12_2	14457	-0.514481	0.141417	-3.63806	0.000274703	0.00435142	SARS
ENSG00000204498.10_2	621.473	-0.514379	0.215535	-2.38652	0.0170085	0.0829176	NFKBIL1
ENSG00000160284.14_2	745.725	-0.514307	0.197719	-2.60119	0.00928998	0.0551122	SPATC1L
ENSG00000185085.2_3	2021.13	-0.514199	0.148793	-3.45579	0.000548677	0.00725474	INTS5
ENSG00000128311.13_3	2219.66	-0.514086	0.180537	-2.84753	0.00440593	0.0333457	TST
ENSG00000171450.5_2	149.259	-0.514063	0.24289	-2.11645	0.0343068	0.133449	CDK5R2
ENSG00000053371.12_3	2672.67	-0.514059	0.164238	-3.12997	0.00174823	0.0169171	AKR7A2
ENSG00000205643.10_2	305.374	-0.513758	0.230934	-2.2247	0.0261014	0.11041	CDPF1
ENSG00000147852.15_2	608.083	-0.513731	0.186181	-2.75931	0.0057923	0.040272	VLDLR
ENSG00000140688.16_2	4227.08	-0.513546	0.149779	-3.4287	0.000606485	0.00776247	C16orf58
ENSG00000182325.10_3	2901.92	-0.513043	0.184908	-2.77459	0.00552722	0.0390129	FBXL6
ENSG00000099804.8_2	4296.5	-0.512178	0.156801	-3.26643	0.00108915	0.0120026	CDC34
ENSG00000112651.11_2	2705.35	-0.512107	0.17905	-2.86013	0.00423464	0.0325371	MRPL2
ENSG00000222047.8_2	188.627	-0.511984	0.228328	-2.24232	0.0249408	0.107002	C10orf55
ENSG00000100412.15_2	8080.69	-0.511841	0.138948	-3.68369	0.000229884	0.00379165	ACO2
ENSG00000266967.6_3	2258.54	-0.511625	0.170223	-3.00562	0.0026504	0.0230037	AARSD1
ENSG00000160991.15_2	4009.48	-0.511358	0.171666	-2.97879	0.00289389	0.0245257	ORAI2
ENSG00000234745.10_2	2482.15	-0.511268	0.164067	-3.11622	0.00183185	0.017468	HLA-B
ENSG00000142156.14_2	18159.5	-0.511174	0.141946	-3.60118	0.000316779	0.00488363	COL6A1
ENSG00000105722.9_3	5502.93	-0.511088	0.144284	-3.54225	0.000396729	0.00572396	ERF
ENSG00000005884.17_2	24782	-0.511069	0.135925	-3.75994	0.000169955	0.00304663	ITGA3
ENSG00000106948.16_3	1357.42	-0.510682	0.162627	-3.14021	0.00168825	0.0165593	AKNA
ENSG00000132359.14_3	3025.82	-0.510659	0.196046	-2.60479	0.00919306	0.0546987	RAP1GAP2
ENSG00000142279.12_2	894.439	-0.510639	0.191515	-2.66631	0.00766895	0.0481156	WTIP
ENSG00000173171.14_3	2928.98	-0.510623	0.165595	-3.08357	0.00204534	0.0190374	MTX1
ENSG00000161677.11_3	1309.78	-0.51035	0.199495	-2.55821	0.0105213	0.0601499	JOSD2
ENSG00000163975.11_3	2808.34	-0.510339	0.166772	-3.0601	0.00221261	0.0200989	MELTF
ENSG00000157778.8_2	1568.06	-0.509984	0.18507	-2.75563	0.00585794	0.0406303	PSMG3
ENSG00000122861.15_2	18451.1	-0.509957	0.139677	-3.65099	0.000261234	0.00416096	PLAU
ENSG00000104915.14_3	2648.1	-0.509905	0.162984	-3.12856	0.00175667	0.0169761	STX10
ENSG00000167114.12_3	4134.41	-0.509518	0.149325	-3.41213	0.000644567	0.00811871	SLC27A4
ENSG00000108963.17_3	2914.46	-0.509392	0.16287	-3.1276	0.00176239	0.0169857	DPH1
ENSG00000263020.6_4	644.644	-0.509353	0.240199	-2.12054	0.0339602	0.132554	AL662899.3
ENSG00000168701.18_2	1618.46	-0.509327	0.176323	-2.8886	0.00386963	0.0306484	TMEM208
ENSG00000105063.18_3	16080.2	-0.509271	0.137854	-3.69427	0.000220519	0.00369537	PPP6R1
ENSG00000105732.12_3	2409.75	-0.509112	0.14654	-3.47423	0.000512327	0.00690083	ZNF574
ENSG00000100300.17_2	7850.14	-0.508912	0.178725	-2.84746	0.00440703	0.0333457	TSPO
ENSG00000155893.12_3	315.356	-0.508656	0.211712	-2.40258	0.0162798	0.0805543	PXYLP1
ENSG00000069011.15_2	5072.92	-0.508653	0.148596	-3.42305	0.000619226	0.00786263	PITX1
ENSG00000184887.13_3	2266.69	-0.50843	0.163642	-3.10697	0.00189017	0.0179056	BTBD6
ENSG00000135632.11_2	3653.57	-0.508313	0.14639	-3.47232	0.000515974	0.00694244	SMYD5
ENSG00000167779.7_2	1657.34	-0.508278	0.184314	-2.75768	0.00582129	0.040454	IGFBP6
ENSG00000130810.19_3	6740.03	-0.508161	0.153183	-3.31734	0.000908776	0.010435	PPAN
ENSG00000184207.8_2	3303.93	-0.508038	0.177949	-2.85496	0.00430422	0.0328439	PGP
ENSG00000105245.9_2	1859.18	-0.50799	0.150829	-3.36798	0.000757204	0.00911621	NUMBL
ENSG00000139629.15_2	485.463	-0.507876	0.216615	-2.3446	0.0190473	0.0892201	GALNT6
ENSG00000086504.15_2	6951.11	-0.507848	0.16524	-3.0734	0.00211637	0.019572	MRPL28
ENSG00000157593.18_3	3404.98	-0.507841	0.142734	-3.55795	0.00037376	0.00552543	SLC35B2
ENSG00000076604.14_3	3610.1	-0.507649	0.150441	-3.3744	0.000739769	0.00901178	TRAF4
ENSG00000121073.13_2	2096.75	-0.50758	0.157566	-3.22137	0.00127578	0.0134677	SLC35B1
ENSG00000166979.12_3	290.271	-0.507373	0.218023	-2.32715	0.019957	0.0918675	EVA1C
ENSG00000110063.8_2	1543.51	-0.507351	0.15463	-3.28107	0.00103415	0.0115432	DCPS
ENSG00000106089.11_2	4576.86	-0.507156	0.168653	-3.0071	0.00263755	0.0229336	STX1A
ENSG00000260804.3_2	338.436	-0.507106	0.222416	-2.27999	0.0226081	0.10001	LINC01963
ENSG00000273344.1_2	212.893	-0.50701	0.236693	-2.14206	0.0321886	0.127717	PAXIP1-AS1
ENSG00000197483.9_2	1638.03	-0.506778	0.180465	-2.80817	0.00498234	0.036306	ZNF628
ENSG00000177548.12_3	1153.85	-0.50643	0.164641	-3.07597	0.00209818	0.0194288	RABEP2
ENSG00000172081.13_3	3249.75	-0.506329	0.181885	-2.78378	0.0053729	0.0382992	MOB3A
ENSG00000148341.17_2	6080.28	-0.506316	0.159058	-3.18322	0.00145645	0.0147999	SH3GLB2
ENSG00000105619.13_3	980.299	-0.506064	0.190086	-2.66228	0.00776123	0.04854	TFPT
ENSG00000186960.10_2	11.5988	-0.505975	0.2519	-2.00863	0.0445761	NA	LINC01551
ENSG00000182872.15_3	4360.78	-0.505902	0.15223	-3.32327	0.000889676	0.0102845	RBM10
ENSG00000224877.3_2	2912.42	-0.505779	0.176417	-2.86696	0.00414436	0.0320831	NDUFAF8
ENSG00000221867.4	10545.6	-0.505616	0.141792	-3.56589	0.000362624	0.0054108	MAGEA3
ENSG00000132361.16_3	21306.4	-0.505364	0.142549	-3.5452	0.000392319	0.00567257	CLUH
ENSG00000169957.9_3	3928.71	-0.505251	0.161963	-3.11954	0.00181135	0.0172956	ZNF768
ENSG00000204366.3_2	733.094	-0.505229	0.179193	-2.81948	0.00481023	0.0354986	ZBTB12
ENSG00000161981.10_2	1992.08	-0.504999	0.180236	-2.80188	0.0050806	0.0368759	SNRNP25
ENSG00000196456.11_3	421.185	-0.504887	0.203005	-2.48706	0.0128803	0.0688941	ZNF775
ENSG00000101997.12_2	596.178	-0.504763	0.210765	-2.39491	0.0166243	0.0816696	CCDC22
ENSG00000100241.20_3	14588.8	-0.504458	0.142769	-3.5334	0.000410255	0.00584049	SBF1
ENSG00000134901.12_2	148.021	-0.504425	0.24517	-2.05745	0.0396431	0.146213	KDELC1
ENSG00000203724.10_2	175.572	-0.504306	0.247581	-2.03694	0.0416565	0.151159	C1orf53
ENSG00000179922.5_2	607.796	-0.504298	0.189017	-2.668	0.00763048	0.0479788	ZNF784
ENSG00000188643.10_2	12712.5	-0.504014	0.165828	-3.03938	0.00237067	0.0211364	S100A16
ENSG00000182154.7_2	5360	-0.50397	0.17181	-2.9333	0.00335375	0.0275004	MRPL41
ENSG00000181031.15_4	8288.83	-0.503234	0.145607	-3.45612	0.000548017	0.00725266	RPH3AL
ENSG00000163170.11_2	2566.07	-0.503133	0.165898	-3.03278	0.00242314	0.0214977	BOLA3
ENSG00000107821.14_2	516.683	-0.503099	0.204503	-2.46011	0.0138894	0.0726411	KAZALD1
ENSG00000162650.16_3	1164.94	-0.503018	0.178393	-2.81971	0.00480663	0.0354946	ATXN7L2
ENSG00000226950.6_2	2596.41	-0.502704	0.169742	-2.96159	0.00306058	0.0257414	DANCR
ENSG00000100350.14_3	3021.9	-0.502582	0.184197	-2.7285	0.00636225	0.0427532	FOXRED2
ENSG00000100379.17_3	1432.73	-0.50246	0.161965	-3.10226	0.00192047	0.0181211	KCTD17
ENSG00000144120.12_2	685.505	-0.502229	0.188542	-2.66376	0.00772735	0.0483555	TMEM177
ENSG00000124006.14_2	4942.7	-0.502141	0.146352	-3.43104	0.000601275	0.00773014	OBSL1
ENSG00000154146.12_2	708.699	-0.502086	0.202487	-2.47959	0.0131533	0.0699132	NRGN
ENSG00000127054.20_3	10520.8	-0.501989	0.144399	-3.47641	0.000508177	0.00685777	INTS11
ENSG00000133313.14_3	5875.85	-0.501712	0.139904	-3.58611	0.000335641	0.00511418	CNDP2
ENSG00000104866.10_3	3698.12	-0.501534	0.16546	-3.03115	0.00243625	0.0215741	PPP1R37
ENSG00000180340.6_2	2411.54	-0.501529	0.152685	-3.28474	0.00102077	0.0114293	FZD2
ENSG00000276612.3_4	14.1497	-0.501368	0.238217	-2.10467	0.03532	NA	FP565260.2
ENSG00000186281.12_2	3482.13	-0.501242	0.165703	-3.02494	0.00248685	0.0219144	GPAT2
ENSG00000169951.9_3	524.054	-0.501227	0.185076	-2.70822	0.00676448	0.0444685	ZNF764
ENSG00000157326.18_2	1189.38	-0.501162	0.189983	-2.63794	0.00834121	0.0509784	DHRS4
ENSG00000130702.15_3	42839.9	-0.501113	0.19277	-2.59954	0.00933485	0.0552456	LAMA5
ENSG00000167549.18_4	196.341	-0.50091	0.233551	-2.14476	0.0319722	0.127138	CORO6
ENSG00000117399.13_2	13285.2	-0.500768	0.141925	-3.52839	0.000418099	0.00590829	CDC20
ENSG00000134291.11_2	3950.1	-0.500631	0.142879	-3.50388	0.000458533	0.00630859	TMEM106C
ENSG00000176087.14_2	6593.27	-0.500613	0.15562	-3.2169	0.00129583	0.0135961	SLC35A4
ENSG00000134461.15_3	551.226	-0.500209	0.185614	-2.69489	0.00704127	0.0453837	ANKRD16
ENSG00000227057.9_3	10250.3	-0.500138	0.166958	-2.99559	0.00273912	0.0234486	WDR46

## Sheet: AURKA KO vs WT
Supplementary Table 3. The downregulated genes in AURKA inhibition or knockout group
gene_id	baseMean	log2FoldChange	lfcSE	stat	pvalue	padj	gene_name
ENSG00000140937.13_3	794.562	-7.03153	0.189823	-37.0425	2.37e-300	6.47e-297	CDH11
ENSG00000198930.12_2	431.897	-6.14053	0.196545	-31.2423	2.84e-214	4.94e-211	CSAG1
ENSG00000101938.14_2	333.423	-5.66047	0.206696	-27.3855	4.08e-165	4.1e-162	CHRDL1
ENSG00000129682.15_3	505.549	-5.62701	0.181271	-31.042	1.46e-211	2.33e-208	FGF13
ENSG00000126016.15_3	178.452	-4.48764	0.207937	-21.5817	2.67e-103	1.02e-100	AMOT
ENSG00000108691.9_2	238.377	-4.35663	0.188744	-23.0823	6.98e-118	3.7e-115	CCL2
ENSG00000135821.17_3	252.172	-4.08874	0.198854	-20.5615	6.07e-94	1.93e-91	GLUL
ENSG00000168077.13_2	109.544	-4.07677	0.233676	-17.4463	3.67e-68	6.44e-66	SCARA3
ENSG00000122870.11_3	138.346	-3.94353	0.216169	-18.2428	2.36e-74	4.7e-72	BICC1
ENSG00000155093.17_3	77.7987	-3.70177	0.240068	-15.4197	1.21e-53	1.44e-51	PTPRN2
ENSG00000218336.8_4	195.364	-3.58457	0.201258	-17.8108	5.83e-71	1.05e-68	TENM3
ENSG00000150893.10_2	187.729	-3.56065	0.18999	-18.7413	2.28e-78	4.95e-76	FREM2
ENSG00000165821.11_4	71.8985	-3.55419	0.242905	-14.632	1.75e-48	1.64e-46	SALL2
ENSG00000247774.6_2	174.413	-3.47861	0.185651	-18.7374	2.45e-78	5.27e-76	PCED1B-AS1
ENSG00000117148.7_2	55.6798	-3.2885	0.246376	-13.3475	1.23e-40	8.36e-39	ACTL8
ENSG00000079308.16_3	185.163	-2.97758	0.206669	-14.4075	4.64e-47	4.15e-45	TNS1
ENSG00000139970.16_3	67.1526	-2.79454	0.235892	-11.8467	2.24e-32	1.11e-30	RTN1
ENSG00000184613.10_3	90.2724	-2.74614	0.231574	-11.8586	1.94e-32	9.69e-31	NELL2
ENSG00000175445.14_3	37.1377	-2.68493	0.251809	-10.6626	1.52e-26	5.57e-25	LPL
ENSG00000071991.8_2	41.4163	-2.63957	0.25195	-10.4766	1.11e-25	3.82e-24	CDH19
ENSG00000182240.15_3	447.364	-2.62818	0.132191	-19.8816	5.87e-88	1.65e-85	BACE2
ENSG00000169926.10_3	552.737	-2.52491	0.118446	-21.3169	7.91e-101	2.96e-98	KLF13
ENSG00000105383.14_2	165.459	-2.41123	0.180524	-13.3568	1.08e-40	7.4e-39	CD33
ENSG00000147231.13_2	56.8963	-2.31544	0.239649	-9.66181	4.38e-22	1.23e-20	CXorf57
ENSG00000105699.16_3	1048.91	-2.23614	0.0965155	-23.1687	9.42e-119	5.29e-116	LSR
ENSG00000198910.12_3	686.19	-2.19759	0.123247	-17.8308	4.08e-71	7.49e-69	L1CAM
ENSG00000116183.10_2	45.3033	-2.18372	0.24557	-8.89244	5.98e-19	1.36e-17	PAPPA2
ENSG00000154734.14_4	41.3877	-2.16141	0.251799	-8.58386	9.17e-18	1.94e-16	ADAMTS1
ENSG00000137642.12_2	66.0312	-2.14993	0.243026	-8.84648	9.03e-19	2.03e-17	SORL1
ENSG00000185187.12_3	148.215	-2.12541	0.174654	-12.1693	4.53e-34	2.4e-32	SIGIRR
ENSG00000272620.1_3	3592.64	-2.11339	0.0582676	-36.2704	4.74e-288	1e-284	AFAP1-AS1
ENSG00000267469.1_3	63.8971	-2.08594	0.244094	-8.54563	1.28e-17	2.66e-16	AC005944.1
ENSG00000170745.11_3	146.79	-2.05333	0.178134	-11.5269	9.65e-31	4.41e-29	KCNS3
ENSG00000129595.12_3	58.099	-2.04385	0.247791	-8.2483	1.61e-16	3.03e-15	EPB41L4A
ENSG00000205978.5_2	138.649	-1.99126	0.184586	-10.7877	3.93e-27	1.49e-25	NYNRIN
ENSG00000100968.13_2	103.813	-1.95732	0.219566	-8.91449	4.9e-19	1.12e-17	NFATC4
ENSG00000132122.11_3	34.426	-1.89601	0.251114	-7.55039	4.34e-14	6.67e-13	SPATA6
ENSG00000196460.12_2	22.6033	-1.88371	0.251553	-7.48829	6.98e-14	1.05e-12	RFX8
ENSG00000198168.8_2	23.3917	-1.87393	0.249623	-7.50704	6.05e-14	9.2e-13	SVIP
ENSG00000181444.12_2	32.1131	-1.87056	0.252228	-7.41615	1.21e-13	1.79e-12	ZNF467
ENSG00000166228.8_2	796.869	-1.83737	0.0951753	-19.3051	4.86e-83	1.19e-80	PCBD1
ENSG00000249790.2_3	167.054	-1.83105	0.182485	-10.0339	1.08e-23	3.39e-22	AC092490.1
ENSG00000101096.19_2	442.9	-1.78942	0.118621	-15.0852	2.03e-51	2.14e-49	NFATC2
ENSG00000147255.18_3	92.3158	-1.77247	0.204966	-8.64762	5.26e-18	1.13e-16	IGSF1
ENSG00000242599.7_2	21.5551	-1.76829	0.24848	-7.11644	1.11e-12	1.49e-11	CSAG4
ENSG00000090339.8_2	297.403	-1.76671	0.142673	-12.383	3.23e-35	1.8e-33	ICAM1
ENSG00000197816.13_3	99.61	-1.76164	0.204765	-8.6032	7.75e-18	1.65e-16	CCDC180
ENSG00000061337.15_3	28.8265	-1.74066	0.252649	-6.88966	5.59e-12	6.99e-11	LZTS1
ENSG00000110492.15_4	1020.42	-1.74014	0.083656	-20.8011	4.23e-96	1.42e-93	MDK
ENSG00000205002.3_2	81.8049	-1.73753	0.216626	-8.02088	1.05e-15	1.86e-14	AARD
ENSG00000133134.11_3	40.4479	-1.73486	0.245876	-7.05583	1.72e-12	2.27e-11	BEX2
ENSG00000065675.14_2	20.4567	-1.68083	0.250697	-6.70463	2.02e-11	2.36e-10	PRKCQ
ENSG00000198053.11_2	202.576	-1.67388	0.160327	-10.4404	1.62e-25	5.53e-24	SIRPA
ENSG00000169169.14_4	107.14	-1.64619	0.193635	-8.50153	1.87e-17	3.83e-16	CPT1C
ENSG00000231345.3_2	57.546	-1.6419	0.232519	-7.06136	1.65e-12	2.19e-11	BEND3P1
ENSG00000256546.1_2	83.4151	-1.63442	0.209697	-7.7942	6.48e-15	1.07e-13	AC156455.1
ENSG00000256288.1_3	35.6994	-1.54478	0.246844	-6.25811	3.9e-10	3.97e-09	AC022075.3
ENSG00000230426.2_2	18.0885	-1.53976	0.245406	-6.27436	3.51e-10	3.6e-09	ERVMER61-1
ENSG00000134802.17_3	3760.81	-1.53484	0.0670165	-22.9024	4.4e-116	2.21e-113	SLC43A3
ENSG00000180178.10_2	23.0472	-1.5309	0.243139	-6.29638	3.05e-10	3.14e-09	FAR2P1
ENSG00000183186.7_2	45.2452	-1.51234	0.237768	-6.36059	2.01e-10	2.12e-09	C2CD4C
ENSG00000165105.9_2	280.443	-1.50554	0.14873	-10.1226	4.38e-24	1.4e-22	RASEF
ENSG00000088992.17_2	52.0207	-1.50369	0.231131	-6.50579	7.73e-11	8.54e-10	TESC
ENSG00000149328.14_2	381.988	-1.50274	0.131256	-11.4489	2.38e-30	1.07e-28	GLB1L2
ENSG00000115604.10_3	21.5445	-1.48619	0.248134	-5.98946	2.11e-09	1.97e-08	IL18R1
ENSG00000173432.10_2	18.2414	-1.47969	0.250328	-5.911	3.4e-09	3.09e-08	SAA1
ENSG00000256542.2_4	95.0964	-1.46971	0.209281	-7.02265	2.18e-12	2.85e-11	AC148477.2
ENSG00000169116.11_2	60.4539	-1.46221	0.228011	-6.41291	1.43e-10	1.53e-09	PARM1
ENSG00000185272.13_2	15.7228	-1.45516	0.244739	-5.94578	2.75e-09	2.53e-08	RBM11
ENSG00000104432.13_3	18.2183	-1.45206	0.247732	-5.8614	4.59e-09	4.11e-08	IL7
ENSG00000115616.2_2	21.6541	-1.44404	0.251547	-5.74062	9.43e-09	8.08e-08	SLC9A2
ENSG00000165359.15_3	317.722	-1.43631	0.134378	-10.6886	1.15e-26	4.25e-25	INTS6L
ENSG00000165775.17_2	1060	-1.42605	0.0782875	-18.2156	3.88e-74	7.64e-72	FUNDC2
ENSG00000167528.12_3	161.605	-1.42381	0.228803	-6.22285	4.88e-10	4.91e-09	ZNF641
ENSG00000176049.15_2	54.6371	-1.42264	0.234113	-6.07671	1.23e-09	1.18e-08	JAKMIP2
ENSG00000104267.9_2	326.61	-1.40693	0.123913	-11.3542	7.07e-30	3.08e-28	CA2
ENSG00000106560.10_2	34.0451	-1.40429	0.248871	-5.64264	1.67e-08	1.4e-07	GIMAP2
ENSG00000141968.7_2	139.397	-1.40353	0.186861	-7.51107	5.86e-14	8.95e-13	VAV1
ENSG00000228748.2_4	46.3423	-1.39822	0.247136	-5.65769	1.53e-08	1.28e-07	AL450306.1
ENSG00000132688.10_2	401.348	-1.39525	0.121218	-11.5103	1.17e-30	5.33e-29	NES
ENSG00000171903.16_2	31.5104	-1.382	0.250047	-5.52695	3.26e-08	2.61e-07	CYP4F11
ENSG00000172137.18_3	81.9163	-1.37776	0.210042	-6.55946	5.4e-11	6.05e-10	CALB2
ENSG00000023445.13_2	862.585	-1.37661	0.0903643	-15.234	2.1e-52	2.39e-50	BIRC3
ENSG00000149527.17_3	251.084	-1.37623	0.145397	-9.46531	2.93e-21	7.86e-20	PLCH2
ENSG00000154928.16_3	40.9459	-1.37041	0.252546	-5.42637	5.75e-08	4.44e-07	EPHB1
ENSG00000164867.10_2	488.827	-1.36977	0.110622	-12.3824	3.26e-35	1.81e-33	NOS3
ENSG00000277363.4_4	93.1634	-1.36945	0.203958	-6.71437	1.89e-11	2.22e-10	SRCIN1
ENSG00000137727.12_2	18.5824	-1.35434	0.250808	-5.3999	6.67e-08	5.09e-07	ARHGAP20
ENSG00000180921.6_2	196.612	-1.35296	0.175474	-7.71029	1.26e-14	2.03e-13	FAM83H
ENSG00000091592.15_3	314.543	-1.3432	0.160585	-8.3644	6.04e-17	1.18e-15	NLRP1
ENSG00000255036.6_4	65.9054	-1.34227	0.216873	-6.1892	6.05e-10	6.04e-09	AL512590.3
ENSG00000188488.13_3	114.573	-1.33082	0.205249	-6.48393	8.94e-11	9.8e-10	SERPINA5
ENSG00000147403.16_3	35993.5	-1.32996	0.0454677	-29.2506	4.41e-188	5.62e-185	RPL10
ENSG00000273046.1_4	13.3482	-1.32481	0.240248	-5.51433	3.5e-08	2.79e-07	AC012531.2
ENSG00000176720.5_3	562.146	-1.31761	0.115148	-11.4427	2.56e-30	1.14e-28	BOK
ENSG00000101935.9_3	960.366	-1.31592	0.080219	-16.404	1.79e-60	2.49e-58	AMMECR1
ENSG00000102241.11_2	3909.23	-1.31505	0.0535194	-24.5715	2.55e-133	1.87e-130	HTATSF1
ENSG00000174938.14_3	419.723	-1.3149	0.116558	-11.2811	1.63e-29	6.99e-28	SEZ6L2
ENSG00000277117.4_3	128.708	-1.31305	0.180855	-7.26024	3.86e-13	5.46e-12	FP565260.3
ENSG00000166313.18_3	192.632	-1.31222	0.167866	-7.81708	5.41e-15	9.06e-14	APBB1
ENSG00000126953.5_2	1040.15	-1.30784	0.0785074	-16.6588	2.61e-62	3.87e-60	TIMM8A
ENSG00000160223.16_2	297.11	-1.30608	0.151471	-8.62266	6.54e-18	1.39e-16	ICOSLG
ENSG00000076770.14_3	867.791	-1.30564	0.0945078	-13.8151	2.07e-43	1.6e-41	MBNL3
ENSG00000167972.13_3	262.888	-1.30276	0.158831	-8.20221	2.36e-16	4.38e-15	ABCA3
ENSG00000134597.15_3	1076.95	-1.29991	0.080823	-16.0834	3.34e-58	4.46e-56	RBMX2
ENSG00000136010.13_2	142.712	-1.29605	0.191335	-6.77371	1.26e-11	1.51e-10	ALDH1L2
ENSG00000113140.10_3	3288.87	-1.2957	0.0653806	-19.8179	2.09e-87	5.7e-85	SPARC
ENSG00000118596.11_3	959.089	-1.29488	0.12962	-9.9898	1.69e-23	5.25e-22	SLC16A7
ENSG00000123570.3_3	67.9114	-1.29288	0.218259	-5.9236	3.15e-09	2.88e-08	RAB9B
ENSG00000108176.14_2	38.5391	-1.2886	0.246649	-5.22445	1.75e-07	1.25e-06	DNAJC12
ENSG00000166707.10_2	13.8122	-1.28847	0.236464	-5.44892	5.07e-08	3.94e-07	ZCCHC18
ENSG00000241343.9_3	12624.3	-1.27809	0.0573627	-22.2809	5.67e-110	2.46e-107	RPL36A
ENSG00000197249.13_3	37.1192	-1.27807	0.248698	-5.13906	2.76e-07	1.93e-06	SERPINA1
ENSG00000103888.16_2	1351.12	-1.27477	0.237763	-5.36152	8.25e-08	6.23e-07	CEMIP
ENSG00000158813.17_1	117.188	-1.27159	0.184062	-6.90848	4.9e-12	6.16e-11	EDA
ENSG00000179913.10_3	76.6113	-1.26796	0.234834	-5.39941	6.69e-08	5.1e-07	B3GNT3
ENSG00000132436.11_4	1019.99	-1.26613	0.0847708	-14.936	1.92e-50	1.98e-48	FIGNL1
ENSG00000003147.17_2	251.46	-1.26508	0.164393	-7.69546	1.41e-14	2.27e-13	ICA1
ENSG00000155959.10_2	3800.44	-1.26028	0.0562837	-22.3916	4.75e-111	2.16e-108	VBP1
ENSG00000145882.10_2	572.143	-1.25749	0.0961789	-13.0745	4.6e-39	2.99e-37	PCYOX1L
ENSG00000156697.12_3	2940.09	-1.25455	0.0522005	-24.0332	1.25e-127	7.96e-125	UTP14A
ENSG00000160131.13_2	2925.46	-1.24792	0.0644004	-19.3776	1.19e-83	3e-81	VMA21
ENSG00000056277.15_2	629.799	-1.24625	0.10261	-12.1455	6.06e-34	3.19e-32	ZNF280C
ENSG00000163082.9_2	182.34	-1.24476	0.158385	-7.85911	3.87e-15	6.56e-14	SGPP2
ENSG00000101888.11_2	593.491	-1.24074	0.0964328	-12.8663	6.96e-38	4.3e-36	NXT2
ENSG00000185875.12_2	478.208	-1.2405	0.110241	-11.2526	2.25e-29	9.58e-28	THNSL1
ENSG00000164362.18_4	227.837	-1.23698	0.174097	-7.10509	1.2e-12	1.61e-11	TERT
ENSG00000165675.16_2	733.466	-1.23054	0.111567	-11.0297	2.75e-28	1.11e-26	ENOX2
ENSG00000232119.7_2	2108.64	-1.22961	0.0616633	-19.9407	1.81e-88	5.23e-86	MCTS1
ENSG00000113296.14_3	66.5759	-1.22892	0.226123	-5.43474	5.49e-08	4.24e-07	THBS4
ENSG00000142632.16_3	319.098	-1.2287	0.143558	-8.55895	1.14e-17	2.39e-16	ARHGEF19
ENSG00000112541.13_1	1304.52	-1.22149	0.0818131	-14.9303	2.09e-50	2.15e-48	PDE10A
ENSG00000104611.11_3	1547.35	-1.21947	0.068173	-17.8879	1.46e-71	2.74e-69	SH2D4A
ENSG00000166750.9_2	444.351	-1.21912	0.131441	-9.27503	1.78e-20	4.49e-19	SLFN5
ENSG00000187621.14_3	147.332	-1.20972	0.176915	-6.83783	8.04e-12	9.87e-11	TCL6
ENSG00000125351.11_3	1130.5	-1.20061	0.0789752	-15.2023	3.41e-52	3.79e-50	UPF3B
ENSG00000100167.19_2	25.4024	-1.19976	0.252304	-4.75521	1.98e-06	1.22e-05	2023-09-03
ENSG00000161681.15_2	271.592	-1.19942	0.204003	-5.87944	4.12e-09	3.71e-08	SHANK1
ENSG00000186416.13_3	1293.29	-1.19738	0.079384	-15.0834	2.08e-51	2.18e-49	NKRF
ENSG00000198689.10_3	1252.45	-1.19673	0.0838924	-14.265	3.61e-46	3.11e-44	SLC9A6
ENSG00000185825.15_3	11664.4	-1.19202	0.0438612	-27.177	1.21e-162	1.16e-159	BCAP31
ENSG00000156531.16_2	2573.04	-1.18804	0.0617972	-19.2248	2.29e-82	5.47e-80	PHF6
ENSG00000102393.9_2	1073.63	-1.18703	0.0771801	-15.38	2.23e-53	2.63e-51	GLA
ENSG00000185010.13_3	83.9523	-1.18581	0.203588	-5.82457	5.73e-09	5.05e-08	F8
ENSG00000147202.17_3	756.043	-1.18197	0.101684	-11.6239	3.12e-31	1.45e-29	DIAPH2
ENSG00000101966.12_3	2094.75	-1.17611	0.0918334	-12.807	1.5e-37	9.05e-36	XIAP
ENSG00000198753.11_3	739.432	-1.17403	0.12783	-9.18434	4.14e-20	1.02e-18	PLXNB3
ENSG00000172717.15_3	66.2305	-1.17343	0.22069	-5.3171	1.05e-07	7.86e-07	FAM71D
ENSG00000154639.18_2	255.468	-1.16508	0.135812	-8.57864	9.6e-18	2.03e-16	CXADR
ENSG00000101856.9_2	3840.34	-1.16205	0.0482341	-24.0919	3.04e-128	2e-125	PGRMC1
ENSG00000107821.14_2	269.91	-1.16191	0.147513	-7.87666	3.36e-15	5.71e-14	KAZALD1
ENSG00000198918.7_2	25816.7	-1.16119	0.0463404	-25.0579	1.43e-138	1.14e-135	RPL39
ENSG00000125352.5_2	484.829	-1.15637	0.104504	-11.0653	1.85e-28	7.56e-27	RNF113A
ENSG00000015133.18_2	492.177	-1.15475	0.123486	-9.35127	8.66e-21	2.25e-19	CCDC88C
ENSG00000132535.18_3	247.686	-1.15463	0.151062	-7.64341	2.12e-14	3.34e-13	DLG4
ENSG00000165704.14_2	3843	-1.15308	0.0572049	-20.157	2.34e-90	7.09e-88	HPRT1
ENSG00000128284.19_3	160.289	-1.14902	0.177452	-6.47512	9.47e-11	1.03e-09	APOL3
ENSG00000198960.10_3	1199.35	-1.14709	0.0746675	-15.3626	2.92e-53	3.42e-51	ARMCX6
ENSG00000174837.14_4	10.6688	-1.14534	0.230969	-4.95885	7.09e-07	4.7e-06	ADGRE1
ENSG00000253930.1_3	96.6388	-1.13543	0.197477	-5.74968	8.94e-09	7.68e-08	TNFRSF10A-AS1
ENSG00000182179.12_3	86.2228	-1.13149	0.214359	-5.2785	1.3e-07	9.55e-07	UBA7
ENSG00000198576.3_2	60.2875	-1.13041	0.234414	-4.82229	1.42e-06	8.95e-06	ARC
ENSG00000158106.13_3	633.992	-1.12983	0.105075	-10.7527	5.76e-27	2.16e-25	RHPN1
ENSG00000124107.5_2	19.6414	-1.12627	0.251396	-4.48008	7.46e-06	4.19e-05	SLPI
ENSG00000102078.15_2	299.797	-1.12551	0.144484	-7.78986	6.71e-15	1.11e-13	SLC25A14
ENSG00000130829.17_2	294.089	-1.11745	0.131217	-8.516	1.65e-17	3.4e-16	DUSP9
ENSG00000164400.5_2	152.855	-1.11594	0.16426	-6.79374	1.09e-11	1.32e-10	CSF2
ENSG00000102385.12_2	53.2197	-1.11339	0.229337	-4.85481	1.2e-06	7.66e-06	DRP2
ENSG00000140873.15_3	10.2092	-1.11318	0.228907	-4.86302	1.16e-06	7.38e-06	ADAMTS18
ENSG00000180879.13_3	2594.75	-1.10996	0.0638547	-17.3826	1.12e-67	1.92e-65	SSR4
ENSG00000234745.10_2	1573.02	-1.10939	0.0799112	-13.8828	8.06e-44	6.41e-42	HLA-B
ENSG00000115318.11_3	121.137	-1.10899	0.220436	-5.0309	4.88e-07	3.31e-06	LOXL3
ENSG00000170231.15_2	150.994	-1.10744	0.178446	-6.20606	5.43e-10	5.45e-09	FABP6
ENSG00000165983.14_2	1992.64	-1.10697	0.0672114	-16.47	6.02e-61	8.46e-59	PTER
ENSG00000147224.10_2	4352.75	-1.10556	0.0494555	-22.3547	1.09e-110	4.82e-108	PRPS1
ENSG00000136002.18_3	485.634	-1.10382	0.132615	-8.32344	8.54e-17	1.66e-15	ARHGEF4
ENSG00000224635.1_3	79.3669	-1.09953	0.20857	-5.27178	1.35e-07	9.87e-07	AL391095.1
ENSG00000213648.10_3	147.755	-1.09784	0.211408	-5.19299	2.07e-07	1.47e-06	SULT1A4
ENSG00000149927.17_3	33.3561	-1.09642	0.250401	-4.37865	1.19e-05	6.48e-05	DOC2A
ENSG00000063587.13_3	874.92	-1.09565	0.091771	-11.939	7.41e-33	3.78e-31	ZNF275
ENSG00000018610.13_2	822.441	-1.09539	0.0962513	-11.3805	5.23e-30	2.29e-28	CXorf56
ENSG00000125962.14_3	811.94	-1.09494	0.0974389	-11.2372	2.68e-29	1.13e-27	ARMCX5
ENSG00000185222.7	1773.11	-1.09161	0.0732093	-14.9109	2.8e-50	2.85e-48	WBP5
ENSG00000169446.5_2	1814.94	-1.09044	0.0641117	-17.0084	7.12e-65	1.13e-62	MMGT1
ENSG00000102030.15_3	2508.81	-1.08946	0.0568171	-19.1749	5.99e-82	1.4e-79	NAA10
ENSG00000063601.16_3	2350.32	-1.08549	0.0559144	-19.4134	5.95e-84	1.52e-81	MTMR1
ENSG00000280195.1_3	103.892	-1.08545	0.199955	-5.42847	5.68e-08	4.39e-07	AC245140.2
ENSG00000269556.7_4	493.223	-1.08238	0.118501	-9.134	6.6e-20	1.6e-18	TMEM185A
ENSG00000126970.15_2	144.796	-1.07828	0.19857	-5.43023	5.63e-08	4.35e-07	ZC4H2
ENSG00000212747.4_3	619.348	-1.07575	0.0919405	-11.7005	1.27e-31	5.99e-30	RTL8B
ENSG00000185515.14_4	1808.92	-1.07101	0.0627222	-17.0754	2.26e-65	3.66e-63	BRCC3
ENSG00000101443.17_2	17.8812	-1.06807	0.25171	-4.24327	2.2e-05	0.000114834	WFDC2
ENSG00000120899.17_3	69.7908	-1.06571	0.232157	-4.59045	4.42e-06	2.57e-05	PTK2B
ENSG00000177485.6_3	1453.41	-1.06547	0.0777595	-13.7022	9.85e-43	7.47e-41	ZBTB33
ENSG00000070669.16_3	2699.71	-1.0646	0.0707146	-15.0548	3.21e-51	3.35e-49	ASNS
ENSG00000198088.10_4	121.402	-1.06309	0.186057	-5.71378	1.1e-08	9.4e-08	NUP62CL
ENSG00000104689.9_2	2114.92	-1.0626	0.057786	-18.3885	1.62e-75	3.3e-73	TNFRSF10A
ENSG00000179111.8_3	44.8798	-1.05996	0.242748	-4.36651	1.26e-05	6.82e-05	HES7
ENSG00000257176.2_3	32.5859	-1.05989	0.248307	-4.26849	1.97e-05	0.000103353	AC009318.1
ENSG00000176658.16_3	86.3748	-1.05989	0.209688	-5.05458	4.31e-07	2.95e-06	MYO1D
ENSG00000130826.17_3	9652.76	-1.05788	0.0416259	-25.4139	1.77e-142	1.47e-139	DKC1
ENSG00000165474.5_2	242.308	-1.05784	0.136111	-7.77192	7.73e-15	1.27e-13	GJB2
ENSG00000120913.23_3	924.864	-1.05676	0.100304	-10.5356	5.92e-26	2.08e-24	PDLIM2
ENSG00000184709.7_3	34.5665	-1.05382	0.247049	-4.26561	1.99e-05	0.000104577	LRRC26
ENSG00000171631.14_3	45.2696	-1.05104	0.234012	-4.49141	7.08e-06	3.99e-05	P2RY6
ENSG00000186281.12_2	1961.77	-1.05038	0.0602351	-17.438	4.25e-68	7.38e-66	GPAT2
ENSG00000102081.13_3	1777.86	-1.04994	0.0689237	-15.2334	2.12e-52	2.4e-50	FMR1
ENSG00000156504.16_2	2759.49	-1.04873	0.0555585	-18.8761	1.79e-79	4.07e-77	FAM122B
ENSG00000101882.9_2	766.712	-1.04843	0.0972362	-10.7823	4.18e-27	1.58e-25	NKAP
ENSG00000087586.17_2	8311.13	-1.04684	0.046348	-22.5865	5.89e-113	2.81e-110	AURKA
ENSG00000188917.14_3	795.829	-1.04114	0.0869495	-11.9741	4.86e-33	2.49e-31	TRMT2B
ENSG00000101843.18_2	2091.06	-1.04021	0.0657051	-15.8316	1.89e-56	2.42e-54	PSMD10
ENSG00000036448.9_2	38.8714	-1.03241	0.244803	-4.21733	2.47e-05	0.000127964	MYOM2
ENSG00000123728.9_2	1664.32	-1.03101	0.0724125	-14.238	5.32e-46	4.56e-44	RAP2C
ENSG00000279333.1_3	11.0253	-1.02614	0.22461	-4.56855	4.91e-06	2.83e-05	AC096636.1
ENSG00000183317.16_3	26.1025	-1.02554	0.252751	-4.0575	4.96e-05	0.000243792	EPHA10
ENSG00000129757.12_2	121.232	-1.02368	0.176934	-5.78563	7.22e-09	6.27e-08	CDKN1C
ENSG00000156709.13_2	1911.76	-1.02292	0.0609885	-16.7723	3.89e-63	5.9e-61	AIFM1
ENSG00000180964.16_2	950.075	-1.02146	0.0864404	-11.8169	3.19e-32	1.57e-30	TCEAL8
ENSG00000120889.12_2	5951.24	-1.02111	0.0454622	-22.4606	1.01e-111	4.7e-109	TNFRSF10B
ENSG00000183486.12_3	53.763	-1.02085	0.232496	-4.39085	1.13e-05	6.15e-05	MX2
ENSG00000048740.18_3	1237.81	-1.01726	0.0779619	-13.0482	6.51e-39	4.2e-37	CELF2
ENSG00000102034.16_2	1542.74	-1.01682	0.0668318	-15.2146	2.83e-52	3.16e-50	ELF4
ENSG00000262919.7_3	907.893	-1.01383	0.0835861	-12.1292	7.4e-34	3.87e-32	FAM58A
ENSG00000132846.5_4	363.037	-1.01303	0.119803	-8.45573	2.77e-17	5.6e-16	ZBED3
ENSG00000178718.6_2	1507.43	-1.01271	0.0696643	-14.537	7.06e-48	6.58e-46	RPP25
ENSG00000125731.12_3	364.631	-1.00672	0.130326	-7.72465	1.12e-14	1.82e-13	SH2D3A
ENSG00000171155.7_2	614.409	-1.00266	0.104909	-9.55738	1.21e-21	3.33e-20	C1GALT1C1
ENSG00000107282.7_3	68.1119	-1.00152	0.223639	-4.47828	7.52e-06	4.22e-05	APBA1
ENSG00000147251.15_2	572.849	-1.00088	0.101211	-9.88908	4.64e-23	1.41e-21	DOCK11
ENSG00000126947.12_3	881.66	-0.998703	0.0828527	-12.054	1.85e-33	9.54e-32	ARMCX1
ENSG00000224281.4_2	43.5927	-0.997046	0.236606	-4.21395	2.51e-05	0.000129789	SLC25A5-AS1
ENSG00000131746.12_2	162.054	-0.995725	0.175776	-5.66473	1.47e-08	1.23e-07	TNS4
ENSG00000213397.10_4	835.889	-0.986894	0.0862335	-11.4444	2.51e-30	1.12e-28	HAUS7
ENSG00000188706.12_2	1282.77	-0.983689	0.0728475	-13.5034	1.49e-41	1.06e-39	ZDHHC9
ENSG00000284308.1_1	30.001	-0.982562	0.248181	-3.95905	7.52e-05	0.000356554	C2orf81
ENSG00000146674.14_3	596.779	-0.974313	0.100513	-9.69345	3.21e-22	9.19e-21	IGFBP3
ENSG00000049249.8_3	178.705	-0.972106	0.165507	-5.87351	4.27e-09	3.83e-08	TNFRSF9
ENSG00000181652.19_2	27.1665	-0.971384	0.252593	-3.84565	0.000120232	0.00054573	ATG9B
ENSG00000107281.9_3	466.136	-0.971103	0.127825	-7.59714	3.03e-14	4.71e-13	NPDC1
ENSG00000131725.13_3	1153.59	-0.97075	0.0881073	-11.0178	3.14e-28	1.27e-26	WDR44
ENSG00000123562.16_3	10447.6	-0.970493	0.0443135	-21.9006	2.56e-106	1.02e-103	MORF4L2
ENSG00000197620.10_3	264.301	-0.967776	0.134756	-7.1817	6.89e-13	9.47e-12	CXorf40A
ENSG00000185442.12_3	283.821	-0.96623	0.171649	-5.6291	1.81e-08	1.5e-07	FAM174B
ENSG00000126945.8_3	3176.4	-0.966092	0.0515049	-18.7573	1.69e-78	3.71e-76	HNRNPH2
ENSG00000077721.15_2	3147.57	-0.96593	0.0672043	-14.373	7.64e-47	6.73e-45	UBE2A
ENSG00000129680.15_2	4310.29	-0.964372	0.046175	-20.8852	7.31e-97	2.58e-94	MAP7D3
ENSG00000157601.13_3	193.925	-0.963812	0.164829	-5.84736	4.99e-09	4.44e-08	MX1
ENSG00000243811.8_2	78.5582	-0.963372	0.204708	-4.70608	2.53e-06	1.52e-05	APOBEC3D
ENSG00000166681.13_3	4178.43	-0.961546	0.0523668	-18.3618	2.66e-75	5.34e-73	BEX3
ENSG00000184786.5_2	84.005	-0.960497	0.209448	-4.58585	4.52e-06	2.62e-05	TCTE3
ENSG00000171130.17_2	1613.36	-0.960411	0.0881108	-10.9	1.15e-27	4.5e-26	ATP6V0E2
ENSG00000249042.5_3	51.9468	-0.949858	0.229804	-4.13334	3.58e-05	0.000179804	AC008771.1
ENSG00000102384.13_2	928.005	-0.949085	0.0924696	-10.2638	1.03e-24	3.39e-23	CENPI
ENSG00000126785.12_2	9.50345	-0.948828	0.221866	-4.27659	1.9e-05	9.99e-05	RHOJ
ENSG00000143320.8_2	77.9602	-0.948498	0.209629	-4.52466	6.05e-06	3.45e-05	CRABP2
ENSG00000205362.11_3	309.72	-0.947534	0.131555	-7.20259	5.91e-13	8.18e-12	MT1A
ENSG00000068366.19_3	5333.32	-0.945984	0.0482099	-19.6222	1e-85	2.69e-83	ACSL4
ENSG00000141934.9_3	1213.7	-0.945674	0.0735349	-12.8602	7.54e-38	4.63e-36	PLPP2
ENSG00000110328.5_3	715.407	-0.945618	0.0883292	-10.7056	9.58e-27	3.57e-25	GALNT18
ENSG00000101811.13_2	2680.75	-0.944061	0.0565521	-16.6936	1.46e-62	2.18e-60	CSTF2
ENSG00000141574.7_4	129.273	-0.942758	0.186152	-5.06445	4.1e-07	2.81e-06	SECTM1
ENSG00000101974.14_2	2055.64	-0.938837	0.0607734	-15.4482	7.76e-54	9.33e-52	ATP11C
ENSG00000198795.10_3	172.322	-0.938062	0.190347	-4.92818	8.3e-07	5.42e-06	ZNF521
ENSG00000182870.8	44.9467	-0.932932	0.236985	-3.93667	8.26e-05	0.000387908	GALNT9
ENSG00000136997.17_3	1514.64	-0.930095	0.072851	-12.7671	2.5e-37	1.5e-35	MYC
ENSG00000125676.19_2	4436.09	-0.930071	0.046463	-20.0174	3.88e-89	1.14e-86	THOC2
ENSG00000104219.12_3	1944.17	-0.926373	0.0944554	-9.80751	1.05e-22	3.08e-21	ZDHHC2
ENSG00000105246.5_2	23.4236	-0.925427	0.252495	-3.66513	0.000247216	0.00105173	EBI3
ENSG00000125356.6_2	2512.96	-0.922353	0.0778892	-11.8419	2.37e-32	1.17e-30	NDUFA1
ENSG00000099256.18_2	1286.41	-0.92227	0.0689053	-13.3846	7.44e-41	5.11e-39	PRTFDC1
ENSG00000150054.18_2	213.133	-0.920051	0.170535	-5.39509	6.85e-08	5.22e-07	MPP7
ENSG00000003989.17_4	895.962	-0.91981	0.10141	-9.07019	1.19e-19	2.84e-18	SLC7A2
ENSG00000186376.14_2	323.279	-0.919046	0.125235	-7.33855	2.16e-13	3.13e-12	ZNF75D
ENSG00000221867.4	6237.88	-0.917442	0.0507823	-18.0662	5.89e-73	1.15e-70	MAGEA3
ENSG00000129167.9_3	77.5949	-0.916857	0.232384	-3.94545	7.97e-05	0.000375453	TPH1
ENSG00000244398.1_3	12044.7	-0.916	0.135863	-6.74207	1.56e-11	1.86e-10	AC116533.1
ENSG00000184985.16_2	13.6585	-0.913249	0.219929	-4.15248	3.29e-05	0.000166232	SORCS2
ENSG00000077713.18_3	996.772	-0.912553	0.0764825	-11.9315	8.11e-33	4.12e-31	SLC25A43
ENSG00000257335.8_3	21.9934	-0.912247	0.231697	-3.93723	8.24e-05	0.000387199	MGAM
ENSG00000102024.17_3	6417.68	-0.911798	0.0514095	-17.736	2.21e-70	3.95e-68	PLS3
ENSG00000000003.14_2	1338.53	-0.911649	0.0703386	-12.9609	2.04e-38	1.29e-36	TSPAN6
ENSG00000154359.12_2	395.19	-0.911512	0.115509	-7.89126	2.99e-15	5.12e-14	LONRF1
ENSG00000101057.15_2	7869.79	-0.911462	0.044086	-20.6746	5.86e-95	1.93e-92	MYBL2
ENSG00000269335.5_3	1647.91	-0.91113	0.0815796	-11.1686	5.81e-29	2.42e-27	IKBKG
ENSG00000196517.11_3	256.781	-0.911021	0.148988	-6.11471	9.67e-10	9.43e-09	SLC6A9
ENSG00000102178.12_2	2109.9	-0.910741	0.0627046	-14.5243	8.5e-48	7.81e-46	UBL4A
ENSG00000168672.3_2	2665.21	-0.9105	0.0733771	-12.4085	2.35e-35	1.32e-33	FAM84B
ENSG00000117983.17_3	345.844	-0.908502	0.148717	-6.10892	1e-09	9.75e-09	MUC5B
ENSG00000196976.7_3	1460.32	-0.907986	0.0815655	-11.132	8.77e-29	3.62e-27	LAGE3
ENSG00000101017.13_3	676.961	-0.903053	0.0954451	-9.4615	3.04e-21	8.14e-20	CD40
ENSG00000147416.10_3	3624.54	-0.902445	0.0565259	-15.9652	2.23e-57	2.92e-55	ATP6V1B2
ENSG00000089682.16_2	663.357	-0.902437	0.10995	-8.20774	2.25e-16	4.19e-15	RBM41
ENSG00000148481.13_2	1394.69	-0.9009	0.0709669	-12.6946	6.33e-37	3.73e-35	MINDY3
ENSG00000080947.14_2	82.019	-0.900594	0.243393	-3.70017	0.000215459	0.000928995	CROCCP3
ENSG00000160801.13_3	55.2818	-0.895249	0.232508	-3.8504	0.000117926	0.000536409	PTH1R
ENSG00000105048.16_2	2597.3	-0.893794	0.0634475	-14.0871	4.56e-45	3.75e-43	TNNT1
ENSG00000254827.5_2	58.1451	-0.892272	0.22329	-3.99603	6.44e-05	0.000309275	SLC22A18AS
ENSG00000122126.15_3	2872.28	-0.891322	0.054096	-16.4767	5.4e-61	7.64e-59	OCRL
ENSG00000130475.14_2	477.941	-0.890879	0.108854	-8.18414	2.74e-16	5.05e-15	FCHO1
ENSG00000111331.12_2	1309.03	-0.889509	0.0692867	-12.8381	1e-37	6.14e-36	OAS3
ENSG00000154133.14_2	213.3	-0.888569	0.179794	-4.94216	7.73e-07	5.09e-06	ROBO4
ENSG00000246582.2_3	199.436	-0.887919	0.165007	-5.38108	7.4e-08	5.62e-07	AC100861.1
ENSG00000152092.15_3	164.208	-0.886744	0.161261	-5.49881	3.82e-08	3.03e-07	ASTN1
ENSG00000213886.3_3	8.0244	-0.884529	0.216138	-4.09243	4.27e-05	0.000211724	UBD
ENSG00000124333.15_2	952.342	-0.884375	0.0805562	-10.9784	4.86e-28	1.93e-26	VAMP7
ENSG00000148459.15_3	1337.91	-0.88373	0.0809565	-10.9161	9.66e-28	3.79e-26	PDSS1
ENSG00000182368.4	96.2968	-0.881991	0.209069	-4.21867	2.46e-05	0.00012724	FAM27A
ENSG00000105409.16_3	366.914	-0.881579	0.128442	-6.86364	6.71e-12	8.32e-11	ATP1A3
ENSG00000141526.16_3	16488.1	-0.881196	0.0455349	-19.3521	1.96e-83	4.86e-81	SLC16A3
ENSG00000169715.14_2	6343.47	-0.880944	0.0560761	-15.7098	1.3e-55	1.62e-53	MT1E
ENSG00000102934.9_2	101.612	-0.879609	0.209926	-4.1901	2.79e-05	0.00014305	PLLP
ENSG00000169057.21_3	3058.61	-0.877586	0.0786138	-11.1632	6.17e-29	2.56e-27	MECP2
ENSG00000180818.4_3	88.6572	-0.876652	0.207964	-4.21541	2.49e-05	0.000128985	HOXC10
ENSG00000154358.20_3	687.895	-0.875427	0.140061	-6.2503	4.1e-10	4.16e-09	OBSCN
ENSG00000172167.7_3	1101.74	-0.872318	0.080126	-10.8868	1.33e-27	5.18e-26	MTBP
ENSG00000102401.19_3	1104.27	-0.871134	0.0778831	-11.1851	4.82e-29	2.01e-27	ARMCX3
ENSG00000164850.14_3	51.4201	-0.87007	0.232003	-3.75025	0.000176657	0.000775488	GPER1
ENSG00000101928.12_2	583.441	-0.869114	0.104624	-8.30699	9.82e-17	1.9e-15	MOSPD1
ENSG00000198908.11_2	273.896	-0.868028	0.162598	-5.33849	9.37e-08	7.03e-07	BHLHB9
ENSG00000184307.14_3	329.827	-0.867744	0.12995	-6.67752	2.43e-11	2.81e-10	ZDHHC23
ENSG00000013619.13_3	1318.12	-0.867568	0.0709121	-12.2344	2.04e-34	1.11e-32	MAMLD1
ENSG00000183765.20_2	510.639	-0.866975	0.099072	-8.75096	2.12e-18	4.66e-17	CHEK2
ENSG00000184363.9_3	2267.96	-0.866367	0.0731776	-11.8392	2.45e-32	1.21e-30	PKP3
ENSG00000110090.12_2	1811.58	-0.86571	0.0699388	-12.3781	3.43e-35	1.91e-33	CPT1A
ENSG00000019505.7_2	45.5275	-0.864858	0.246858	-3.50347	0.000459239	0.00184042	SYT13
ENSG00000123575.8_2	2904.03	-0.864449	0.0584945	-14.7783	2.02e-49	1.96e-47	FAM199X
ENSG00000065911.11_2	3716.9	-0.863286	0.0641741	-13.4523	2.99e-41	2.07e-39	MTHFD2
ENSG00000019485.13_3	326.876	-0.862536	0.130212	-6.62409	3.49e-11	3.98e-10	PRDM11
ENSG00000203950.6_3	1052.19	-0.861634	0.0785202	-10.9734	5.13e-28	2.04e-26	RTL8A
ENSG00000149573.8_2	67.5363	-0.861113	0.223502	-3.85281	0.000116769	0.000531527	MPZL2
ENSG00000283445.1_3	44.1235	-0.860893	0.23513	-3.66134	0.000250897	0.00106563	AL136985.3
ENSG00000100191.5_2	47.5308	-0.860635	0.237275	-3.62716	0.00028655	0.00120394	SLC5A4
ENSG00000170215.4	75.5993	-0.860299	0.219631	-3.91702	8.97e-05	0.00041846	FAM27B
ENSG00000165985.9_2	67.3506	-0.858182	0.217508	-3.94552	7.96e-05	0.000375435	C1QL3
ENSG00000258700.5_2	10.0743	-0.857314	0.228363	-3.75416	0.000173921	0.000764534	LINC00871
ENSG00000127824.13_3	2403.82	-0.856905	0.0689381	-12.4301	1.8e-35	1.01e-33	TUBA4A
ENSG00000113555.5_2	36.8918	-0.852573	0.247664	-3.44245	0.000576464	0.00225856	PCDH12
ENSG00000172465.13_3	663.678	-0.851759	0.0947738	-8.98728	2.53e-19	5.9e-18	TCEAL1
ENSG00000267165.1_3	16.286	-0.851264	0.214473	-3.9691	7.21e-05	0.000343031	CHMP1B-AS1
ENSG00000189046.10_2	872.804	-0.848261	0.0829162	-10.2303	1.45e-24	4.7e-23	ALKBH2
ENSG00000235172.7_2	16.1302	-0.847243	0.251019	-3.37522	0.000737575	0.00282148	LINC01366
ENSG00000125354.22_2	588.466	-0.844685	0.106663	-7.91921	2.39e-15	4.13e-14	2023-09-06
ENSG00000145901.14_4	5058.65	-0.844648	0.0508049	-16.6253	4.57e-62	6.71e-60	TNIP1
ENSG00000170049.9_3	161.436	-0.844583	0.176261	-4.79167	1.65e-06	1.03e-05	KCNAB3
ENSG00000169427.6_2	7.44622	-0.844393	0.209307	-4.03423	5.48e-05	0.000267122	KCNK9
ENSG00000197162.9_2	95.6732	-0.843581	0.215308	-3.91802	8.93e-05	0.000416935	ZNF785
ENSG00000129514.5_2	106.072	-0.843181	0.204889	-4.11531	3.87e-05	0.000192826	FOXA1
ENSG00000270977.1_3	17.7391	-0.841507	0.248667	-3.38407	0.000714202	0.00274031	AC015849.5
ENSG00000125538.11_3	80.2844	-0.841051	0.20542	-4.09429	4.23e-05	0.000210245	IL1B
ENSG00000235703.5_4	35.9706	-0.840975	0.243374	-3.45548	0.000549308	0.00216325	LINC00894
ENSG00000102119.10_2	1746.67	-0.840564	0.0703624	-11.9462	6.8e-33	3.47e-31	EMD
ENSG00000283674.2_1	27.5859	-0.836296	0.251388	-3.32672	0.000878761	0.00331575	AC068587.6
ENSG00000143502.14_3	29.048	-0.832916	0.252681	-3.29631	0.000979643	0.00365953	SUSD4
ENSG00000165156.14_3	3088.1	-0.832368	0.0515091	-16.1597	9.71e-59	1.32e-56	ZHX1
ENSG00000129173.12_2	1448.8	-0.831337	0.0783845	-10.6059	2.8e-26	1e-24	E2F8
ENSG00000197021.8_3	890.08	-0.830649	0.0855126	-9.71375	2.63e-22	7.58e-21	CXorf40B
ENSG00000123685.8_2	284.691	-0.825823	0.138339	-5.96955	2.38e-09	2.2e-08	BATF3
ENSG00000188910.7_2	7.57332	-0.824504	0.214592	-3.8422	0.000121936	0.000552675	GJB3
ENSG00000156587.15_3	512.62	-0.823144	0.103444	-7.9574	1.76e-15	3.06e-14	UBE2L6
ENSG00000283977.1_2	59.223	-0.822105	0.240752	-3.41474	0.000638418	0.00247539	AC084337.2
ENSG00000259001.3_3	194.788	-0.820995	0.148207	-5.5395	3.03e-08	2.44e-07	AL355075.4
ENSG00000135063.17_3	23.9894	-0.820933	0.252718	-3.24842	0.0011605	0.00425857	FAM189A2
ENSG00000140403.12_2	27.4446	-0.820897	0.251987	-3.25769	0.00112321	0.00413518	DNAJA4
ENSG00000048540.14_3	176.914	-0.816956	0.211398	-3.86454	0.000111298	0.000509414	LMO3
ENSG00000138336.8_3	101.971	-0.814669	0.192519	-4.23164	2.32e-05	0.000120574	TET1
ENSG00000198794.11_3	1518.42	-0.812106	0.0749331	-10.8377	2.28e-27	8.76e-26	SCAMP5
ENSG00000124224.16_2	321.952	-0.811467	0.129745	-6.25432	3.99e-10	4.06e-09	PPP4R1L
ENSG00000003987.13_2	26.3194	-0.809502	0.251609	-3.21731	0.001294	0.00469072	MTMR7
ENSG00000163584.17_2	2508.95	-0.809237	0.0716082	-11.3009	1.3e-29	5.61e-28	RPL22L1
ENSG00000165804.15_3	460.615	-0.806	0.116389	-6.92505	4.36e-12	5.5e-11	ZNF219
ENSG00000158427.14_3	196.891	-0.805654	0.152672	-5.27702	1.31e-07	9.62e-07	TMSB15B
ENSG00000167034.9_2	417.021	-0.804745	0.112359	-7.1623	7.93e-13	1.08e-11	NKX3-1
ENSG00000203875.10_2	15825.5	-0.802941	0.0542473	-14.8015	1.43e-49	1.41e-47	SNHG5
ENSG00000143028.8_2	107.336	-0.800798	0.201225	-3.97962	6.9e-05	0.000329429	SYPL2
ENSG00000177054.13_2	1015.53	-0.800766	0.0761131	-10.5207	6.93e-26	2.43e-24	ZDHHC13
ENSG00000135363.11_2	72.0324	-0.800213	0.222569	-3.59535	0.000323958	0.00134436	LMO2
ENSG00000112559.13_2	211.832	-0.796164	0.158807	-5.01339	5.35e-07	3.6e-06	MDFI
ENSG00000061794.12_3	3422.58	-0.794304	0.0586045	-13.5536	7.54e-42	5.43e-40	MRPS35
ENSG00000186073.11_3	389.393	-0.790195	0.123207	-6.41356	1.42e-10	1.52e-09	C15orf41
ENSG00000111261.13_3	169.673	-0.789189	0.164654	-4.79302	1.64e-06	1.02e-05	MANSC1
ENSG00000184005.10_2	207.618	-0.787126	0.176659	-4.45563	8.36e-06	4.66e-05	ST6GALNAC3
ENSG00000123843.12_3	113.152	-0.786897	0.188929	-4.16504	3.11e-05	0.000158164	C4BPB
ENSG00000147457.13_3	2654.86	-0.785993	0.0597103	-13.1634	1.42e-39	9.45e-38	CHMP7
ENSG00000157600.11_2	1496.87	-0.784276	0.231568	-3.38681	0.000707111	0.00271528	TMEM164
ENSG00000169884.13_3	78.2	-0.783648	0.208845	-3.75229	0.000175229	0.000769749	WNT10B
ENSG00000182809.10_2	307.732	-0.783563	0.134835	-5.81127	6.2e-09	5.44e-08	CRIP2
ENSG00000167994.11_3	161.453	-0.783367	0.163251	-4.79854	1.6e-06	9.98e-06	RAB3IL1
ENSG00000156500.14_2	81.9786	-0.783176	0.217298	-3.60416	0.000313161	0.00130398	FAM122C
ENSG00000213468.5_4	95.322	-0.782757	0.198391	-3.94553	7.96e-05	0.000375435	FIRRE
ENSG00000157551.17_3	8.74211	-0.781771	0.20444	-3.82396	0.000131325	0.000591024	KCNJ15
ENSG00000204947.8_2	214.944	-0.779688	0.143047	-5.45057	5.02e-08	3.91e-07	ZNF425
ENSG00000254093.8_3	766.12	-0.778791	0.0889073	-8.75958	1.96e-18	4.34e-17	PINX1
ENSG00000127328.21_3	1249.72	-0.778598	0.0784253	-9.92789	3.15e-23	9.64e-22	RAB3IP
ENSG00000155962.12_3	10.813	-0.778439	0.233033	-3.34047	0.000836356	0.0031689	CLIC2
ENSG00000186280.6_3	67.398	-0.778279	0.212854	-3.6564	0.000255781	0.00108438	KDM4D
ENSG00000120539.14_2	1838.81	-0.778265	0.0669098	-11.6316	2.85e-31	1.33e-29	MASTL
ENSG00000270127.2_3	58.281	-0.777791	0.223055	-3.48699	0.000488484	0.00194741	AC027020.2
ENSG00000102181.20_3	2836.4	-0.777677	0.0585839	-13.2746	3.25e-40	2.18e-38	CD99L2
ENSG00000269918.1_4	41.5235	-0.777092	0.241779	-3.21407	0.0013087	0.0047395	AF131215.6
ENSG00000183479.8	29.0288	-0.776999	0.252738	-3.07433	0.00210979	0.00730644	TREX2
ENSG00000124374.8_2	282.542	-0.776566	0.130967	-5.92946	3.04e-09	2.78e-08	PAIP2B
ENSG00000074370.17_2	88.4259	-0.776064	0.204496	-3.79501	0.000147638	0.000659621	ATP2A3
ENSG00000178726.6_2	745.308	-0.775258	0.0941957	-8.2303	1.87e-16	3.49e-15	THBD
ENSG00000158290.16_2	3744.76	-0.774883	0.0536582	-14.4411	2.85e-47	2.57e-45	CUL4B
ENSG00000166352.15_4	50.5952	-0.774087	0.235741	-3.28363	0.0010248	0.00381257	C11orf74
ENSG00000174939.10_3	291.453	-0.773796	0.135705	-5.70205	1.18e-08	1e-07	ASPHD1
ENSG00000101901.11_3	1085.77	-0.773034	0.0954297	-8.10056	5.47e-16	9.88e-15	ALG13
ENSG00000280320.1_3	15.4734	-0.77052	0.247577	-3.11225	0.00185669	0.00650454	AC025262.3
ENSG00000172476.4_3	90.2619	-0.770496	0.201346	-3.82673	0.000129855	0.000584824	RAB40A
ENSG00000177600.8_2	32343.9	-0.769127	0.0451922	-17.019	5.93e-65	9.52e-63	RPLP2
ENSG00000135119.14_3	98.9019	-0.768717	0.192999	-3.98302	6.8e-05	0.00032492	RNFT2
ENSG00000174672.15_2	337.103	-0.766924	0.124524	-6.15882	7.33e-10	7.25e-09	BRSK2
ENSG00000103723.12_3	14.3363	-0.762404	0.232338	-3.28143	0.0010328	0.0038386	AP3B2
ENSG00000266402.3_2	47.2241	-0.761162	0.232778	-3.26991	0.00107584	0.00398612	SNHG25
ENSG00000136982.5_3	2185.61	-0.760701	0.0754008	-10.0888	6.19e-24	1.97e-22	DSCC1
ENSG00000185345.18_4	38.0685	-0.760425	0.251495	-3.02362	0.00249768	0.00849764	PRKN
ENSG00000186806.5_2	36.2405	-0.76031	0.242204	-3.13913	0.00169449	0.00599682	VSIG10L
ENSG00000095794.19_4	919.61	-0.758154	0.0782892	-9.68402	3.53e-22	9.99e-21	CREM
ENSG00000271013.1_2	17.4837	-0.757958	0.251375	-3.01525	0.00256765	0.00871085	LRRC37A9P
ENSG00000010404.17_3	6191.36	-0.757748	0.0523726	-14.4684	1.92e-47	1.74e-45	IDS
ENSG00000104679.10_4	1223.4	-0.757474	0.0754713	-10.0366	1.05e-23	3.31e-22	R3HCC1
ENSG00000087502.17_3	2391.61	-0.756758	0.0725908	-10.425	1.91e-25	6.48e-24	ERGIC2
ENSG00000161921.14_3	46.946	-0.756489	0.232191	-3.25805	0.00112181	0.00413081	CXCL16
ENSG00000086730.16_3	134.521	-0.756478	0.176499	-4.28602	1.82e-05	9.6e-05	LAT2
ENSG00000138083.4_2	6.77405	-0.753699	0.213949	-3.5228	0.000427021	0.00172579	SIX3
ENSG00000232611.1_3	18.0285	-0.752987	0.252386	-2.98347	0.00285001	0.00957355	AL683813.1
ENSG00000221947.7_3	18.1594	-0.751546	0.250314	-3.00242	0.00267846	0.00904981	XKR9
ENSG00000123496.7_2	87.0913	-0.750241	0.203082	-3.69428	0.000220512	0.000947317	IL13RA2
ENSG00000107614.21_2	681.324	-0.750049	0.115688	-6.48336	8.97e-11	9.83e-10	TRDMT1
ENSG00000153012.11_2	19.1227	-0.749248	0.252317	-2.96947	0.0029831	0.00997074	LGI2
ENSG00000167355.7_4	6.73184	-0.748469	0.211308	-3.54208	0.00039699	0.00161467	AC087380.1
ENSG00000154760.13_3	6.10813	-0.74827	0.196383	-3.81027	0.000138817	0.000623128	SLFN13
ENSG00000143333.6_2	31.0741	-0.747274	0.252422	-2.96041	0.00307229	0.010232	RGS16
ENSG00000071553.16_3	2691.55	-0.74658	0.0695128	-10.7402	6.59e-27	2.46e-25	ATP6AP1
ENSG00000269743.2_2	80.321	-0.745089	0.201717	-3.69373	0.000220985	0.00094871	SLC25A53
ENSG00000029993.14_3	5947.44	-0.744159	0.0445477	-16.7048	1.21e-62	1.82e-60	HMGB3
ENSG00000147400.8_2	986.803	-0.743222	0.0870071	-8.54209	1.32e-17	2.73e-16	CETN2
ENSG00000133142.17_3	2049.66	-0.742318	0.0638314	-11.6294	2.92e-31	1.36e-29	TCEAL4
ENSG00000258545.5_3	45.4963	-0.74176	0.247034	-3.00266	0.00267632	0.00904579	RHOXF1-AS1
ENSG00000154640.14_3	1522.81	-0.741134	0.0818214	-9.05794	1.33e-19	3.17e-18	BTG3
ENSG00000104613.11_3	2975.56	-0.740731	0.0685278	-10.8092	3.11e-27	1.19e-25	INTS10
ENSG00000126903.15_2	1403.62	-0.739898	0.0725659	-10.1962	2.06e-24	6.66e-23	SLC10A3
ENSG00000123364.4_2	207.403	-0.73794	0.146096	-5.05108	4.39e-07	3e-06	HOXC13
ENSG00000268403.2_3	95.2881	-0.736617	0.211731	-3.47903	0.000503233	0.00200203	AC132192.2
ENSG00000107890.16_2	650.953	-0.735397	0.100797	-7.29581	2.97e-13	4.25e-12	ANKRD26
ENSG00000178162.8_2	6.41274	-0.734469	0.207064	-3.54706	0.00038955	0.00158915	FAR2P2
ENSG00000127311.9_2	254.167	-0.734357	0.149548	-4.91051	9.08e-07	5.9e-06	HELB
ENSG00000129317.14_2	2144.71	-0.733813	0.0815755	-8.99551	2.35e-19	5.49e-18	PUS7L
ENSG00000166049.10_3	6.70657	-0.733805	0.208299	-3.52284	0.000426945	0.00172579	PASD1
ENSG00000134153.9_4	2283.76	-0.732111	0.0666566	-10.9833	4.6e-28	1.84e-26	EMC7
ENSG00000254781.1_3	102.772	-0.73161	0.194505	-3.7614	0.000168966	0.000745324	AC091564.4
ENSG00000203644.3_4	134.696	-0.731358	0.170952	-4.27815	1.88e-05	9.93e-05	AC083799.1
ENSG00000117480.15_2	20.4025	-0.731234	0.252778	-2.8928	0.00381829	0.0124283	FAAH
ENSG00000064309.14_2	567.065	-0.729959	0.123893	-5.89184	3.82e-09	3.45e-08	CDON
ENSG00000171428.13_2	199.581	-0.729776	0.160238	-4.55432	5.26e-06	3.02e-05	NAT1
ENSG00000185133.13_3	59.5909	-0.729646	0.220763	-3.30511	0.000949393	0.00355557	INPP5J
ENSG00000167550.10_3	114.471	-0.729534	0.190465	-3.83028	0.000127997	0.000577427	RHEBL1
ENSG00000110700.6_3	23480.8	-0.727318	0.0475761	-15.2875	9.27e-53	1.08e-50	RPS13
ENSG00000250091.2_3	17.1857	-0.724666	0.251834	-2.87756	0.00400765	0.0129762	DNAH10OS
ENSG00000166788.9_4	2024.65	-0.724363	0.0754042	-9.6064	7.51e-22	2.09e-20	SAAL1
ENSG00000153563.15_3	25.3355	-0.723976	0.251594	-2.87756	0.00400766	0.0129762	CD8A
ENSG00000113494.16_2	54.2601	-0.723307	0.237127	-3.0503	0.00228614	0.00785771	PRLR
ENSG00000174125.7_3	34.4974	-0.722301	0.252759	-2.85767	0.00426763	0.0137087	TLR1
ENSG00000018236.14_4	31.5684	-0.722041	0.249162	-2.89788	0.00375697	0.0122622	CNTN1
ENSG00000101638.13_3	23.889	-0.721422	0.250355	-2.8816	0.00395661	0.0128304	ST8SIA5
ENSG00000277156.1_1	31.0327	-0.721213	0.249624	-2.8892	0.00386225	0.0125564	AL589743.5
ENSG00000164342.12_2	170.245	-0.720933	0.176414	-4.0866	4.38e-05	0.000216822	TLR3
ENSG00000257354.2_4	147.661	-0.720534	0.18063	-3.989	6.64e-05	0.000317623	AC048341.2
ENSG00000203879.11_2	4942.92	-0.718871	0.055283	-13.0035	1.17e-38	7.47e-37	GDI1
ENSG00000123636.17_3	821.769	-0.718214	0.123333	-5.82339	5.77e-09	5.08e-08	BAZ2B
ENSG00000137726.16_3	8.35992	-0.718116	0.222894	-3.22178	0.00127397	0.00462513	FXYD6
ENSG00000159399.9_3	3108.78	-0.717841	0.0560925	-12.7975	1.69e-37	1.02e-35	HK2
ENSG00000185483.11_2	1511.16	-0.715766	0.0662688	-10.801	3.41e-27	1.3e-25	ROR1
ENSG00000099246.16_2	2608.92	-0.715233	0.0668887	-10.6929	1.1e-26	4.06e-25	RAB18
ENSG00000158856.18_3	499.708	-0.713023	0.118895	-5.99709	2.01e-09	1.88e-08	DMTN
ENSG00000197217.12_3	2297.88	-0.713004	0.0691037	-10.3179	5.85e-25	1.96e-23	ENTPD4
ENSG00000198056.13_4	1563.29	-0.712368	0.0741196	-9.61105	7.18e-22	2.01e-20	PRIM1
ENSG00000110442.11_2	1052.3	-0.712081	0.104928	-6.78638	1.15e-11	1.39e-10	COMMD9
ENSG00000153253.16_3	24.8389	-0.711821	0.252763	-2.81616	0.00486018	0.0153742	SCN3A
ENSG00000072071.16_2	982.567	-0.711364	0.110189	-6.45588	1.08e-10	1.17e-09	ADGRL1
ENSG00000152229.18_2	61.0522	-0.709981	0.213408	-3.32688	0.000878257	0.00331451	PSTPIP2
ENSG00000253159.2_3	74.0414	-0.707832	0.207282	-3.41482	0.000638238	0.0024752	PCDHGA12
ENSG00000139410.14_3	845.286	-0.707749	0.0919604	-7.69624	1.4e-14	2.25e-13	SDSL
ENSG00000253522.5_3	11.9929	-0.707536	0.241237	-2.93294	0.00335764	0.0110838	MIR3142HG
ENSG00000149054.15_3	679.556	-0.706353	0.0955925	-7.38921	1.48e-13	2.17e-12	ZNF215
ENSG00000164983.7_2	1157.66	-0.706299	0.0753348	-9.37547	6.89e-21	1.81e-19	TMEM65
ENSG00000210082.2	30319.1	-0.706166	0.0494811	-14.2714	3.3e-46	2.85e-44	MT-RNR2
ENSG00000107863.17_3	3549.43	-0.70579	0.051266	-13.7672	4.01e-43	3.1e-41	ARHGAP21
ENSG00000104369.4_2	655.899	-0.705377	0.104094	-6.77636	1.23e-11	1.48e-10	JPH1
ENSG00000067141.16_2	2069.49	-0.705148	0.0630045	-11.192	4.46e-29	1.87e-27	NEO1
ENSG00000161835.10_2	29.7014	-0.704849	0.250432	-2.81453	0.00488482	0.0154394	GRASP
ENSG00000221968.8_3	993.572	-0.704494	0.0835919	-8.42778	3.52e-17	7.05e-16	FADS3
ENSG00000180530.10_3	853.522	-0.704211	0.100674	-6.99495	2.65e-12	3.43e-11	NRIP1
ENSG00000101197.12_2	21.6199	-0.703597	0.252708	-2.78423	0.00536547	0.0167698	BIRC7
ENSG00000181163.13_3	100505	-0.702781	0.0364724	-19.2689	9.81e-83	2.37e-80	NPM1
ENSG00000184867.13_3	66.0634	-0.701258	0.237592	-2.95152	0.00316215	0.010502	ARMCX2
ENSG00000165795.23_3	12.1094	-0.701163	0.219311	-3.19712	0.00138809	0.0050033	NDRG2
ENSG00000029153.14_3	1476.07	-0.700121	0.0703901	-9.9463	2.62e-23	8.05e-22	ARNTL2
ENSG00000071859.14_2	2366.34	-0.699832	0.0666307	-10.5032	8.35e-26	2.91e-24	FAM50A
ENSG00000241472.6_2	235.998	-0.698594	0.145756	-4.79289	1.64e-06	1.02e-05	PTPRG-AS1
ENSG00000198690.9_3	1111.24	-0.698161	0.0882555	-7.91067	2.56e-15	4.41e-14	FAN1
ENSG00000235034.6_2	6.08922	-0.697552	0.205328	-3.39726	0.00068064	0.00262399	C19orf81
ENSG00000120594.16_2	134.179	-0.696855	0.193262	-3.60576	0.000311244	0.00129798	PLXDC2
ENSG00000198899.2	58519.1	-0.696098	0.0406191	-17.1372	7.83e-66	1.32e-63	MT-ATP6
ENSG00000168079.16_3	7.89672	-0.695906	0.222972	-3.12104	0.00180215	0.00633555	SCARA5
ENSG00000185904.11_2	350.429	-0.695262	0.125745	-5.52916	3.22e-08	2.58e-07	LINC00839
ENSG00000107951.14_1	1750.4	-0.694886	0.0717222	-9.68858	3.37e-22	9.61e-21	MTPAP
ENSG00000165929.12_3	262.357	-0.694066	0.143206	-4.84665	1.26e-06	7.95e-06	TC2N
ENSG00000215183.4_2	20.4185	-0.692567	0.252777	-2.73983	0.00614704	0.018879	MSMP
ENSG00000130827.6_2	1035.68	-0.692526	0.11474	-6.03562	1.58e-09	1.5e-08	PLXNA3
ENSG00000115594.11_3	169.647	-0.692468	0.171032	-4.04875	5.15e-05	0.000252303	IL1R1
ENSG00000138111.14_3	84.2295	-0.692205	0.20623	-3.35648	0.00078942	0.00300238	MFSD13A
ENSG00000110429.13_2	2096.67	-0.691849	0.0736319	-9.39606	5.66e-21	1.49e-19	FBXO3
ENSG00000267751.5_3	103.709	-0.691514	0.188456	-3.66936	0.000243156	0.00103667	AC009005.1
ENSG00000184216.13_3	12099.4	-0.691509	0.058952	-11.73	8.94e-32	4.3e-30	IRAK1
ENSG00000223546.6_3	102.257	-0.691445	0.192953	-3.58349	0.000339034	0.00140315	LINC00630
ENSG00000157873.17_2	94.4831	-0.691338	0.196851	-3.51198	0.000444783	0.00179	TNFRSF14
ENSG00000205339.9_2	23004.5	-0.691335	0.0509924	-13.5576	7.14e-42	5.21e-40	IPO7
ENSG00000141480.17_2	396.567	-0.690852	0.13114	-5.26804	1.38e-07	1.01e-06	ARRB2
ENSG00000130227.16_2	5623.05	-0.690644	0.0546341	-12.6413	1.25e-36	7.28e-35	XPO7
ENSG00000215182.6	875.443	-0.690024	0.115531	-5.97262	2.33e-09	2.16e-08	MUC5AC
ENSG00000185115.5_3	815.799	-0.6897	0.0826054	-8.34933	6.87e-17	1.34e-15	NSMCE3
ENSG00000078487.17_3	96.4656	-0.688727	0.201966	-3.41012	0.000649352	0.00251218	ZCWPW1
ENSG00000102287.18_3	1235.78	-0.687985	0.0930237	-7.3958	1.41e-13	2.07e-12	GABRE
ENSG00000177666.16_3	4334.63	-0.687626	0.0504478	-13.6304	2.64e-42	1.95e-40	PNPLA2
ENSG00000123609.10_3	840.957	-0.687397	0.088306	-7.78426	7.01e-15	1.16e-13	NMI
ENSG00000227507.2_2	13.4068	-0.686927	0.243082	-2.82591	0.00471463	0.0149783	LTB
ENSG00000167037.18_2	19.4145	-0.68643	0.215905	-3.17932	0.00147621	0.00529297	SGSM1
ENSG00000092295.11_3	88.9868	-0.684631	0.209441	-3.26886	0.00107983	0.00399829	TGM1
ENSG00000279456.1_3	9.2453	-0.684153	0.231774	-2.9518	0.00315925	0.0104942	AL353763.1
ENSG00000138185.19_4	169.441	-0.684004	0.164277	-4.16372	3.13e-05	0.000159009	ENTPD1
ENSG00000258927.1_3	25.7124	-0.683679	0.252487	-2.70778	0.00677343	0.0205745	AL133467.2
ENSG00000078674.17_2	4114.1	-0.682853	0.0501553	-13.6148	3.27e-42	2.4e-40	PCM1
ENSG00000111452.12_3	607.522	-0.682127	0.104382	-6.53494	6.36e-11	7.09e-10	ADGRD1
ENSG00000013503.9_2	1392.75	-0.680931	0.0771853	-8.82203	1.12e-18	2.52e-17	POLR3B
ENSG00000169684.13_3	972.331	-0.680793	0.0848306	-8.02533	1.01e-15	1.79e-14	CHRNA5
ENSG00000167604.14_4	145.602	-0.680249	0.168663	-4.03319	5.5e-05	0.000268169	NFKBID
ENSG00000228594.3_3	8.19269	-0.679769	0.217806	-3.12098	0.0018025	0.00633563	FNDC10
ENSG00000231447.1	6.53688	-0.679122	0.20814	-3.26282	0.00110309	0.00407445	RP1-14D6.7
ENSG00000113645.14_3	353.605	-0.678834	0.137736	-4.9285	8.29e-07	5.41e-06	WWC1
ENSG00000131242.17_3	38.8136	-0.677682	0.248133	-2.73112	0.00631188	0.0193359	RAB11FIP4
ENSG00000104635.13_4	5858.06	-0.676838	0.0508062	-13.3219	1.73e-40	1.17e-38	SLC39A14
ENSG00000171100.14_2	551.021	-0.675674	0.100595	-6.71679	1.86e-11	2.19e-10	MTM1
ENSG00000173535.13_2	29.307	-0.674869	0.249759	-2.70208	0.0068907	0.0208809	TNFRSF10C
ENSG00000111424.10_2	1463.82	-0.674707	0.0814008	-8.2887	1.14e-16	2.19e-15	VDR
ENSG00000175893.11_2	848.649	-0.674312	0.124388	-5.42103	5.93e-08	4.56e-07	ZDHHC21
ENSG00000101844.17_3	555.833	-0.674069	0.106655	-6.32009	2.61e-10	2.71e-09	ATG4A
ENSG00000166441.12_3	43639.2	-0.673791	0.0427843	-15.7486	7.03e-56	8.83e-54	RPL27A
ENSG00000196656.7_2	8153.88	-0.673224	0.0572197	-11.7656	5.87e-32	2.85e-30	AC004057.1
ENSG00000108797.11_2	393.742	-0.672918	0.143931	-4.67528	2.94e-06	1.75e-05	CNTNAP1
ENSG00000171658.8_2	36.0495	-0.67212	0.245003	-2.74331	0.00608223	0.0187161	NMRAL2P
ENSG00000145860.11_3	6353.34	-0.671936	0.0463823	-14.4869	1.47e-47	1.34e-45	RNF145
ENSG00000111371.15_3	17689.4	-0.671516	0.0453072	-14.8214	1.07e-49	1.05e-47	SLC38A1
ENSG00000136754.17_4	1909.62	-0.67148	0.0622272	-10.7908	3.81e-27	1.45e-25	ABI1
ENSG00000104763.18_3	2034.2	-0.671198	0.0597549	-11.2325	2.82e-29	1.19e-27	ASAH1
ENSG00000174130.12_3	381.951	-0.67093	0.16519	-4.06156	4.87e-05	0.000239772	TLR6
ENSG00000173275.12_2	167.473	-0.670266	0.160483	-4.17656	2.96e-05	0.00015094	ZNF449
ENSG00000172172.7_3	2678.95	-0.669317	0.0685695	-9.76115	1.65e-22	4.81e-21	MRPL13
ENSG00000025423.11_3	115.897	-0.666959	0.1824	-3.65657	0.000255617	0.00108399	HSD17B6
ENSG00000151025.9_2	458.957	-0.666867	0.110453	-6.03758	1.56e-09	1.48e-08	GPR158
ENSG00000104833.11_3	65.3416	-0.666785	0.227529	-2.93055	0.00338364	0.0111638	TUBB4A
ENSG00000236404.8_3	24.8531	-0.665759	0.252012	-2.64177	0.00824736	0.0243695	VLDLR-AS1
ENSG00000129422.14_3	259.91	-0.665705	0.153236	-4.34432	1.4e-05	7.51e-05	MTUS1
ENSG00000103257.8_2	10955.5	-0.665424	0.0524257	-12.6927	6.49e-37	3.82e-35	SLC7A5
ENSG00000172260.14_3	126.038	-0.665325	0.188432	-3.53086	0.000414214	0.0016783	NEGR1
ENSG00000134602.15_2	1740.12	-0.66511	0.0689048	-9.6526	4.79e-22	1.34e-20	STK26
ENSG00000166562.8_2	773.138	-0.665099	0.111461	-5.96709	2.42e-09	2.24e-08	SEC11C
ENSG00000177156.10_2	9176.06	-0.664898	0.0413786	-16.0686	4.23e-58	5.61e-56	TALDO1
ENSG00000133138.19_3	253.223	-0.664556	0.146895	-4.52401	6.07e-06	3.46e-05	TBC1D8B
ENSG00000156802.12_3	8681.58	-0.664169	0.0507005	-13.0999	3.3e-39	2.15e-37	ATAD2
ENSG00000165215.6_3	81.2571	-0.663605	0.210672	-3.14995	0.00163297	0.00580166	CLDN3
ENSG00000154655.15_4	190.044	-0.662151	0.157927	-4.19276	2.76e-05	0.000141572	L3MBTL4
ENSG00000111674.8_3	1534.64	-0.661566	0.0682671	-9.69085	3.3e-22	9.42e-21	ENO2
ENSG00000183010.16_3	1239.75	-0.661272	0.101275	-6.52948	6.6e-11	7.34e-10	PYCR1
ENSG00000140450.8_2	51.2411	-0.661236	0.228852	-2.88936	0.00386021	0.0125562	ARRDC4
ENSG00000177410.12_3	4727.69	-0.660851	0.0626558	-10.5473	5.23e-26	1.85e-24	ZFAS1
ENSG00000023171.16_3	52.7278	-0.659528	0.234889	-2.80783	0.0049877	0.0157281	GRAMD1B
ENSG00000102886.14_2	47.2682	-0.659254	0.238161	-2.7681	0.00563835	0.0174873	GDPD3
ENSG00000177294.6_2	8.57114	-0.65909	0.217345	-3.03246	0.00242571	0.00827784	FBXO39
ENSG00000167535.7_2	226.777	-0.658806	0.157686	-4.17795	2.94e-05	0.000150141	CACNB3
ENSG00000134716.9_2	246.85	-0.658328	0.156273	-4.21268	2.52e-05	0.000130448	CYP2J2
ENSG00000215270.3	143.419	-0.656284	0.182834	-3.5895	0.000331314	0.00137328	LA16c-60H5.7
ENSG00000111790.13_2	1701.67	-0.655787	0.0752704	-8.71242	2.97e-18	6.51e-17	FGFR1OP2
ENSG00000182272.11_3	875.121	-0.654942	0.112019	-5.84672	5.01e-09	4.46e-08	B4GALNT4
ENSG00000083720.12_2	1334.04	-0.65384	0.0769575	-8.49612	1.96e-17	4.01e-16	OXCT1
ENSG00000258240.5_3	70.5043	-0.653175	0.218269	-2.99252	0.00276681	0.00933016	AC002351.1
ENSG00000278576.1_3	18.0612	-0.652732	0.251803	-2.59224	0.00953543	0.0277378	AL162171.3
ENSG00000161249.20_4	9.32579	-0.652027	0.232788	-2.80095	0.0050952	0.0160247	DMKN
ENSG00000134709.10_2	691.869	-0.651957	0.0948533	-6.87332	6.27e-12	7.82e-11	HOOK1
ENSG00000170271.10_4	21.7767	-0.651892	0.252775	-2.57894	0.00991043	0.0286585	FAXDC2
ENSG00000085185.15_3	558.018	-0.651711	0.101187	-6.44064	1.19e-10	1.29e-09	BCORL1
ENSG00000263465.4_2	1133.21	-0.651546	0.0840385	-7.75294	8.98e-15	1.47e-13	SRSF8
ENSG00000174446.12_4	725.781	-0.651393	0.0908294	-7.1716	7.41e-13	1.02e-11	SNAPC5
ENSG00000232653.8_3	111.373	-0.651364	0.230015	-2.83183	0.00462828	0.0147358	GOLGA8N
ENSG00000101158.13_3	5842.15	-0.650956	0.0567256	-11.4755	1.75e-30	7.91e-29	NELFCD
ENSG00000169371.13_3	1087.21	-0.650953	0.076753	-8.48114	2.23e-17	4.53e-16	SNUPN
ENSG00000131791.7_2	848.266	-0.650623	0.0989015	-6.5785	4.75e-11	5.35e-10	PRKAB2
ENSG00000272968.5_4	12.4784	-0.650463	0.244264	-2.66295	0.00774601	0.0230881	RBAK-RBAKDN
ENSG00000117069.14_2	20.9881	-0.650375	0.252733	-2.57337	0.0100713	0.029071	ST6GALNAC5
ENSG00000133640.18_3	55.6725	-0.649841	0.251961	-2.57913	0.00990488	0.0286511	LRRIQ1
ENSG00000184343.10_3	27.7994	-0.649415	0.251303	-2.58419	0.00976084	0.0283159	SRPK3
ENSG00000185201.16_3	1098.01	-0.649138	0.0850609	-7.63145	2.32e-14	3.65e-13	IFITM2
ENSG00000224459.1_3	6.91379	-0.648854	0.207943	-3.12034	0.00180641	0.0063482	AL450998.2
ENSG00000246859.2_4	28.4425	-0.64885	0.252715	-2.56751	0.0102431	0.0295045	STARD4-AS1
ENSG00000196924.14_2	68617.2	-0.648667	0.0475782	-13.6337	2.52e-42	1.88e-40	FLNA
ENSG00000232759.1_3	16.7847	-0.647988	0.251267	-2.57888	0.00991214	0.0286591	AC002480.2
ENSG00000185015.7_2	523.911	-0.647523	0.109859	-5.89412	3.77e-09	3.41e-08	CA13
ENSG00000258057.5_3	36.0436	-0.647198	0.250378	-2.58489	0.00974114	0.0282674	BCDIN3D-AS1
ENSG00000235750.9_2	323.195	-0.646206	0.146596	-4.40808	1.04e-05	5.71e-05	KIAA0040
ENSG00000225630.1_2	2829.1	-0.646032	0.0669124	-9.6549	4.69e-22	1.31e-20	MTND2P28
ENSG00000277203.1_2	1429.24	-0.645841	0.0871767	-7.40841	1.28e-13	1.89e-12	F8A1
ENSG00000275882.1_2	371.74	-0.645589	0.24022	-2.68749	0.00719904	0.0216709	IKBKGP1
ENSG00000248527.1_2	3169.76	-0.645505	0.0798421	-8.08476	6.23e-16	1.12e-14	MTATP6P1
ENSG00000248871.1_3	104.503	-0.645227	0.237893	-2.71226	0.00668259	0.0203342	TNFSF12-TNFSF13
ENSG00000167646.13_4	395.133	-0.644972	0.119477	-5.39827	6.73e-08	5.13e-07	DNAAF3
ENSG00000139263.11_3	291.329	-0.644646	0.137558	-4.68636	2.78e-06	1.67e-05	LRIG3
ENSG00000198791.11_2	3955.81	-0.644613	0.0804138	-8.01619	1.09e-15	1.92e-14	CNOT7
ENSG00000185090.14_2	775.028	-0.644131	0.0927723	-6.94314	3.83e-12	4.87e-11	MANEAL
ENSG00000183208.12_4	126.765	-0.644031	0.208182	-3.09359	0.00197749	0.00688982	GDPGP1
ENSG00000108947.4_2	112.462	-0.643796	0.191679	-3.35871	0.000783062	0.00298116	EFNB3
ENSG00000247903.1_3	396.883	-0.64348	0.115518	-5.57037	2.54e-08	2.07e-07	AC024896.1
ENSG00000125977.6_2	12730.4	-0.643467	0.0485503	-13.2536	4.3e-40	2.87e-38	EIF2S2
ENSG00000171033.12_2	143.469	-0.643211	0.183213	-3.51073	0.000446871	0.00179686	PKIA
ENSG00000071246.10_3	321.171	-0.64303	0.149952	-4.28823	1.8e-05	9.52e-05	VASH1
ENSG00000099957.16_3	57.8015	-0.642907	0.232239	-2.7683	0.00563495	0.0174862	P2RX6
ENSG00000188404.8_2	18.5275	-0.642737	0.252094	-2.5496	0.0107847	0.0308273	SELL
ENSG00000120051.14_3	43.7684	-0.642602	0.245258	-2.6201	0.00879039	0.0257866	CFAP58
ENSG00000063180.8_2	30.3806	-0.642576	0.251129	-2.55875	0.010505	0.030136	CA11
ENSG00000088538.12_2	419.597	-0.641508	0.110571	-5.80178	6.56e-09	5.73e-08	DOCK3
ENSG00000069998.12_2	1866.28	-0.64129	0.0711552	-9.01255	2.01e-19	4.72e-18	HDHD5
ENSG00000175213.2_2	768.9	-0.641092	0.115245	-5.56285	2.65e-08	2.15e-07	ZNF408
ENSG00000231154.1_3	12.8012	-0.639749	0.238747	-2.67961	0.0073707	0.0221248	MORF4L2-AS1
ENSG00000168675.18_3	23.7042	-0.639713	0.252768	-2.53083	0.0113792	0.032357	LDLRAD4
ENSG00000152464.14_3	650.821	-0.639199	0.0924947	-6.91065	4.82e-12	6.07e-11	RPP38
ENSG00000125170.10_3	926.969	-0.63828	0.0885281	-7.20991	5.6e-13	7.78e-12	DOK4
ENSG00000126259.19_3	8.89338	-0.638248	0.224639	-2.84122	0.00449412	0.0143662	KIRREL2
ENSG00000114631.10_3	37.658	-0.637302	0.241662	-2.63716	0.00836026	0.024665	PODXL2
ENSG00000268606.5_3	821.267	-0.63567	0.140089	-4.53763	5.69e-06	3.25e-05	MAGEA2
ENSG00000159167.11_2	263.543	-0.635189	0.136591	-4.65029	3.31e-06	1.96e-05	STC1
ENSG00000120616.15_3	957.016	-0.634142	0.0888518	-7.13707	9.53e-13	1.29e-11	EPC1
ENSG00000240291.1_4	30.9262	-0.633762	0.250084	-2.53419	0.0112706	0.0320723	AL450384.2
ENSG00000276529.1_3	218.872	-0.632978	0.160178	-3.95172	7.76e-05	0.000367009	AP001505.2
ENSG00000179912.20_3	1922.35	-0.632345	0.0886744	-7.13109	9.96e-13	1.34e-11	R3HDM2
ENSG00000211459.2	3997.84	-0.632208	0.0820737	-7.70293	1.33e-14	2.14e-13	MT-RNR1
ENSG00000231107.1_2	10.8999	-0.630102	0.239941	-2.62607	0.00863765	0.0253873	LINC01508
ENSG00000269404.6_3	13.9489	-0.629859	0.243911	-2.58234	0.00981337	0.0284424	SPIB
ENSG00000167325.14_3	9780.02	-0.628574	0.0668701	-9.39993	5.46e-21	1.44e-19	RRM1
ENSG00000174951.10_2	64.8938	-0.628569	0.229453	-2.73942	0.0061548	0.0188998	FUT1
ENSG00000155850.7_2	1390.27	-0.628284	0.0683332	-9.19443	3.77e-20	9.33e-19	SLC26A2
ENSG00000177542.10_4	2045.07	-0.62813	0.0649812	-9.66633	4.19e-22	1.18e-20	SLC25A22
ENSG00000185551.14_3	2561.49	-0.627965	0.0913782	-6.87215	6.32e-12	7.86e-11	NR2F2
ENSG00000185129.5_2	2471.79	-0.627932	0.0640189	-9.80854	1.03e-22	3.05e-21	PURA
ENSG00000177030.16_3	1392.44	-0.6276	0.0826154	-7.59665	3.04e-14	4.73e-13	DEAF1
ENSG00000183092.16_3	50.9634	-0.626145	0.235603	-2.65762	0.00786937	0.023412	BEGAIN
ENSG00000233382.6_2	41.8864	-0.625779	0.249607	-2.50706	0.012174	0.0343512	NKAPP1
ENSG00000163864.15_3	41.8221	-0.625423	0.239128	-2.61543	0.00891165	0.0261062	NMNAT3
ENSG00000155100.10_2	1187.73	-0.623754	0.0870782	-7.16315	7.88e-13	1.08e-11	OTUD6B
ENSG00000179862.6_2	7.31563	-0.623531	0.215437	-2.89426	0.00380055	0.0123832	CITED4
ENSG00000140157.14_2	4427.08	-0.623416	0.0510724	-12.2065	2.87e-34	1.54e-32	NIPA2
ENSG00000268471.6_4	122.762	-0.623402	0.175977	-3.54252	0.000396327	0.00161232	LINC02486
ENSG00000105649.9_2	46.382	-0.622502	0.242936	-2.56241	0.0103948	0.0298648	RAB3A
ENSG00000158301.18_3	1073.94	-0.621708	0.0912655	-6.81207	9.62e-12	1.17e-10	GPRASP2
ENSG00000140463.13_3	585.335	-0.62094	0.119438	-5.19886	2.01e-07	1.43e-06	BBS4
ENSG00000181350.11_3	97.8209	-0.620392	0.215062	-2.88472	0.00391763	0.0127083	LRRC75A
ENSG00000127561.14_2	12.2411	-0.619322	0.245497	-2.52273	0.0116448	0.0330141	SYNGR3
ENSG00000205885.7_3	116.738	-0.619231	0.201656	-3.07072	0.00213541	0.00739151	C1RL-AS1
ENSG00000196372.12_2	1116.13	-0.618919	0.0779992	-7.93494	2.11e-15	3.65e-14	ASB13
ENSG00000188315.7_4	455.635	-0.618578	0.1719	-3.59848	0.000320081	0.00132961	C3orf62
ENSG00000171224.8_2	295.999	-0.618388	0.128186	-4.82416	1.41e-06	8.87e-06	C10orf35
ENSG00000130762.14_3	241.882	-0.618287	0.143686	-4.30305	1.68e-05	8.94e-05	ARHGEF16
ENSG00000236287.7_3	1541.79	-0.617627	0.0722377	-8.54993	1.23e-17	2.57e-16	ZBED5
ENSG00000277161.1_3	1282.24	-0.617593	0.0744663	-8.29359	1.1e-16	2.11e-15	PIGW
ENSG00000198001.13_2	585.745	-0.617452	0.101611	-6.07659	1.23e-09	1.18e-08	IRAK4
ENSG00000076003.4_2	6648.86	-0.617433	0.0457367	-13.4997	1.57e-41	1.11e-39	MCM6
ENSG00000129295.8_2	12.2008	-0.616746	0.227545	-2.71043	0.0067196	0.020424	LRRC6
ENSG00000244274.7_3	2955.06	-0.616448	0.0599273	-10.2866	8.1e-25	2.69e-23	DBNDD2
ENSG00000116299.16_2	59.7371	-0.61624	0.22701	-2.7146	0.00663568	0.0202107	KIAA1324
ENSG00000170946.14_2	771.146	-0.615946	0.0878585	-7.01066	2.37e-12	3.09e-11	DNAJC24
ENSG00000134333.13_3	57300.8	-0.615852	0.0503658	-12.2276	2.21e-34	1.2e-32	LDHA
ENSG00000126895.13_2	8.51222	-0.615718	0.226448	-2.71903	0.0065474	0.0199737	AVPR2
ENSG00000170464.9_3	451.981	-0.615238	0.126518	-4.86285	1.16e-06	7.38e-06	DNAJC18
ENSG00000136237.18_3	272.843	-0.615215	0.136482	-4.50768	6.55e-06	3.72e-05	RAPGEF5
ENSG00000113643.8_2	11024.7	-0.614614	0.0539799	-11.386	4.91e-30	2.16e-28	RARS
ENSG00000187514.16_3	55103.3	-0.614487	0.0331263	-18.5498	8.18e-77	1.7e-74	PTMA
ENSG00000171119.2_2	15.7972	-0.614334	0.24919	-2.46533	0.0136888	0.0381188	NRTN
ENSG00000158863.21_2	1436.02	-0.613476	0.087444	-7.01565	2.29e-12	2.99e-11	FAM160B2
ENSG00000109927.9_3	16.7537	-0.612611	0.239828	-2.55438	0.0106377	0.0304574	TECTA
ENSG00000270141.3_2	22.103	-0.612511	0.252677	-2.42409	0.0153468	0.0420009	TERC
ENSG00000277232.2_2	28.7351	-0.612396	0.252581	-2.42455	0.0153272	0.0419593	GTSE1-AS1
ENSG00000128463.12_3	3581.67	-0.612076	0.0597572	-10.2427	1.28e-24	4.16e-23	EMC4
ENSG00000153561.12_2	2400.84	-0.612067	0.0574569	-10.6526	1.7e-26	6.18e-25	RMND5A
ENSG00000158941.16_3	7791.05	-0.611492	0.0521409	-11.7277	9.19e-32	4.4e-30	CCAR2
ENSG00000187951.10_3	1322.37	-0.611258	0.0775048	-7.88671	3.1e-15	5.29e-14	ARHGAP11B
ENSG00000164284.14_2	2323.25	-0.611145	0.0746519	-8.1866	2.69e-16	4.95e-15	GRPEL2
ENSG00000261408.6_3	262.946	-0.610779	0.165889	-3.68185	0.000231544	0.000991147	TEN1-CDK3
ENSG00000182912.6_3	5.79003	-0.60891	0.201894	-3.016	0.00256137	0.00869263	TSPEAR-AS2
ENSG00000240771.6_2	154.332	-0.608338	0.188109	-3.23397	0.00122084	0.00445511	ARHGEF25
ENSG00000090554.12_3	54.0566	-0.607771	0.228878	-2.65544	0.00792049	0.0235421	FLT3LG
ENSG00000008513.14_3	1198.43	-0.607753	0.0997764	-6.09115	1.12e-09	1.08e-08	ST3GAL1
ENSG00000184489.11_4	230.273	-0.607741	0.155864	-3.89916	9.65e-05	0.000448573	PTP4A3
ENSG00000261428.2_3	55.1671	-0.607524	0.228384	-2.66009	0.00781187	0.0232518	AC097461.1
ENSG00000175061.17_2	22878.9	-0.606594	0.0401848	-15.0951	1.74e-51	1.85e-49	LRRC75A-AS1
ENSG00000187522.14_3	2158.28	-0.606555	0.0612119	-9.9091	3.8e-23	1.16e-21	HSPA14
ENSG00000270074.1_3	38.7399	-0.606086	0.240241	-2.52282	0.0116417	0.0330102	AC087203.3
ENSG00000171116.7_2	9.99288	-0.605562	0.21953	-2.75845	0.00580764	0.0179434	HSFX1
ENSG00000104320.13_3	4265.94	-0.605403	0.0653515	-9.26378	1.97e-20	4.96e-19	NBN
ENSG00000203666.12_2	265.184	-0.605299	0.144794	-4.18042	2.91e-05	0.000148796	EFCAB2
ENSG00000075089.9_3	2197.51	-0.604427	0.0648534	-9.3199	1.16e-20	2.99e-19	ACTR6
ENSG00000280123.1_4	89.194	-0.603615	0.197544	-3.0556	0.0022461	0.00773541	AC023632.6
ENSG00000173727.12_4	269.278	-0.603484	0.134669	-4.48125	7.42e-06	4.17e-05	AP000769.1
ENSG00000240086.5_3	5.99552	-0.603219	0.202451	-2.97958	0.00288644	0.00968739	AC128689.1
ENSG00000154080.13_3	10.4359	-0.602386	0.228509	-2.63616	0.0083849	0.0247262	CHST9
ENSG00000152932.7_3	6.45564	-0.6023	0.198853	-3.02887	0.0024547	0.00836779	RAB3C
ENSG00000129084.17_3	8797.14	-0.601912	0.0560032	-10.7478	6.07e-27	2.27e-25	PSMA1
ENSG00000280173.1_3	65.5035	-0.600806	0.223995	-2.68223	0.00731328	0.0219628	AC104447.1
ENSG00000169857.7_3	617.852	-0.600709	0.0994628	-6.03954	1.55e-09	1.47e-08	AVEN
ENSG00000188779.10_3	39.7843	-0.600689	0.24137	-2.48866	0.0128225	0.0359949	SKOR1
ENSG00000155970.11_2	240.127	-0.600587	0.157869	-3.80433	0.000142186	0.000636604	MICU3
ENSG00000149131.15_3	5.63166	-0.600078	0.19325	-3.10519	0.0019016	0.00664481	SERPING1
ENSG00000080839.11_3	2563.35	-0.59985	0.0555889	-10.7908	3.8e-27	1.45e-25	RBL1
ENSG00000147439.12_2	573.586	-0.599484	0.134719	-4.44987	8.59e-06	4.77e-05	BIN3
ENSG00000060656.19_2	485.929	-0.599368	0.106257	-5.64075	1.69e-08	1.41e-07	PTPRU
ENSG00000005187.11_3	38.8314	-0.599192	0.243247	-2.46331	0.0137661	0.0382892	ACSM3
ENSG00000176463.13_2	913.048	-0.599168	0.0925899	-6.4712	9.72e-11	1.06e-09	SLCO3A1
ENSG00000108551.4_2	169.249	-0.599146	0.15954	-3.75546	0.000173022	0.000761404	RASD1
ENSG00000135372.8_2	5638.66	-0.599083	0.0471794	-12.698	6.07e-37	3.6e-35	NAT10
ENSG00000140538.16_3	5.22889	-0.598116	0.196477	-3.04421	0.00233292	0.00799262	NTRK3
ENSG00000214756.7_2	628.099	-0.597824	0.0925144	-6.46196	1.03e-10	1.13e-09	METTL12
ENSG00000021826.14_3	742.211	-0.597806	0.0909317	-6.57423	4.89e-11	5.5e-10	CPS1
ENSG00000253200.1_3	191.777	-0.597595	0.153545	-3.89198	9.94e-05	0.000460156	AC037459.3
ENSG00000133083.14_2	28.0573	-0.597424	0.25275	-2.3637	0.0180936	0.04849	DCLK1
ENSG00000134590.13_3	1743.16	-0.597254	0.071881	-8.30892	9.66e-17	1.87e-15	RTL8C
ENSG00000067829.18_3	1384.3	-0.59597	0.0680257	-8.76095	1.94e-18	4.3e-17	IDH3G
ENSG00000155792.9_2	84.8914	-0.594986	0.204565	-2.90854	0.00363123	0.0118904	DEPTOR
ENSG00000113272.13_2	1149.54	-0.594819	0.0859351	-6.92172	4.46e-12	5.63e-11	THG1L
ENSG00000120725.12_3	1523.18	-0.59461	0.0970087	-6.12945	8.82e-10	8.65e-09	SIL1
ENSG00000154719.13_3	1588.61	-0.594523	0.0720812	-8.24797	1.61e-16	3.03e-15	MRPL39
ENSG00000197989.13_3	1232.55	-0.594117	0.0745482	-7.96957	1.59e-15	2.78e-14	SNHG12
ENSG00000110696.9_3	9503.63	-0.593941	0.0400526	-14.829	9.51e-50	9.51e-48	C11orf58
ENSG00000119711.12_3	479.665	-0.593345	0.122831	-4.83057	1.36e-06	8.6e-06	ALDH6A1
ENSG00000225206.8_3	96.7446	-0.592834	0.205292	-2.88775	0.00388007	0.0125972	MIR137HG
ENSG00000088205.12_2	7099.8	-0.592522	0.0546324	-10.8456	2.09e-27	8.07e-26	DDX18
ENSG00000240065.7_3	243.676	-0.591906	0.141419	-4.18549	2.85e-05	0.000145709	PSMB9
ENSG00000168476.11_3	2291.78	-0.59143	0.0827052	-7.15106	8.61e-13	1.17e-11	REEP4
ENSG00000134986.13_4	230.817	-0.591397	0.147716	-4.00362	6.24e-05	0.000300425	NREP
ENSG00000147274.14_2	11584.8	-0.591236	0.0456628	-12.9479	2.42e-38	1.52e-36	RBMX
ENSG00000114405.10_2	840.856	-0.591002	0.102679	-5.75582	8.62e-09	7.42e-08	C3orf14
ENSG00000064115.10_3	2678.31	-0.590954	0.0842648	-7.01306	2.33e-12	3.04e-11	TM7SF3
ENSG00000135473.14_2	868.771	-0.59026	0.0905829	-6.51624	7.21e-11	7.98e-10	PAN2
ENSG00000175390.13_3	8819.17	-0.589924	0.0717728	-8.21932	2.05e-16	3.82e-15	EIF3F
ENSG00000139187.9_2	33.3568	-0.589601	0.2479	-2.37838	0.0173889	0.0467852	KLRG1
ENSG00000273749.4_2	4955.31	-0.589212	0.0482241	-12.2182	2.49e-34	1.34e-32	CYFIP1
ENSG00000105613.9_2	85.2583	-0.589026	0.221052	-2.66465	0.00770675	0.0230034	MAST1
ENSG00000149100.12_3	10935.8	-0.588253	0.0450219	-13.0659	5.15e-39	3.34e-37	EIF3M
ENSG00000126561.16_2	375.156	-0.588053	0.120701	-4.87199	1.1e-06	7.08e-06	STAT5A
ENSG00000183307.3_3	36.7951	-0.587865	0.246246	-2.38731	0.0169722	0.0458383	TMEM121B
ENSG00000153885.14_2	5.90133	-0.587012	0.188889	-3.10772	0.00188538	0.00659174	KCTD15
ENSG00000108474.16_3	313.496	-0.586752	0.134407	-4.36549	1.27e-05	6.85e-05	PIGL
ENSG00000270015.1_4	140.771	-0.586127	0.18629	-3.14631	0.00165347	0.00586577	AC087481.3
ENSG00000161914.9_3	580.946	-0.585809	0.0949075	-6.17243	6.73e-10	6.68e-09	ZNF653
ENSG00000163083.5_2	155.108	-0.58563	0.172309	-3.39872	0.000677015	0.00261127	INHBB
ENSG00000164695.4_2	253.174	-0.58556	0.136618	-4.28611	1.82e-05	9.6e-05	CHMP4C
ENSG00000279342.2_2	54.4159	-0.584567	0.236108	-2.47585	0.0132919	0.0371436	AP000866.6
ENSG00000110768.11_2	2836.04	-0.584037	0.0596869	-9.785	1.31e-22	3.83e-21	GTF2H1
ENSG00000100784.10_3	594.963	-0.583776	0.0925416	-6.30826	2.82e-10	2.92e-09	RPS6KA5
ENSG00000092621.12_3	1413.12	-0.583215	0.0871206	-6.69435	2.17e-11	2.52e-10	PHGDH
ENSG00000177283.7_3	336.772	-0.583178	0.131229	-4.44398	8.83e-06	4.89e-05	FZD8
ENSG00000182199.10_3	17156.1	-0.582769	0.0423385	-13.7645	4.17e-43	3.21e-41	SHMT2
ENSG00000226950.6_2	2414.12	-0.582071	0.0605774	-9.60871	7.35e-22	2.05e-20	DANCR
ENSG00000101442.9_2	890.566	-0.581875	0.0803604	-7.24081	4.46e-13	6.26e-12	ACTR5
ENSG00000196227.10_2	991.451	-0.581797	0.119003	-4.88893	1.01e-06	6.53e-06	FAM217B
ENSG00000115267.5_2	276.99	-0.581039	0.14036	-4.13964	3.48e-05	0.000175212	IFIH1
ENSG00000158042.8_2	4790.88	-0.580632	0.0677165	-8.57445	9.96e-18	2.1e-16	MRPL17
ENSG00000072163.19_3	214.135	-0.580304	0.163029	-3.55951	0.000371548	0.00152352	LIMS2
ENSG00000129007.14_3	136.395	-0.580019	0.184487	-3.14396	0.00166678	0.00590751	CALML4
ENSG00000169550.12_2	48.9327	-0.579863	0.239373	-2.42243	0.0154172	0.0421876	MUC15
ENSG00000171298.12_2	1667.75	-0.579745	0.0730676	-7.93436	2.12e-15	3.66e-14	GAA
ENSG00000153310.19_3	4720.91	-0.579705	0.0603432	-9.6068	7.48e-22	2.08e-20	FAM49B
ENSG00000198763.3	94373.2	-0.579632	0.0455877	-12.7147	4.9e-37	2.94e-35	MT-ND2
ENSG00000223797.5_4	63.4844	-0.579615	0.218187	-2.65651	0.00789552	0.0234788	ENTPD3-AS1
ENSG00000147383.10_4	1214.05	-0.579548	0.080711	-7.18054	6.94e-13	9.53e-12	NSDHL
ENSG00000008283.15_3	4138.44	-0.578613	0.0510117	-11.3427	8.06e-30	3.49e-28	CYB561
ENSG00000142512.14_4	7.29549	-0.578562	0.208897	-2.76961	0.00561233	0.0174217	SIGLEC10
ENSG00000246308.1_3	8.99544	-0.578232	0.227381	-2.54301	0.0109902	0.0313677	AC116535.1
ENSG00000139133.6_2	357.674	-0.578066	0.125459	-4.6076	4.07e-06	2.38e-05	ALG10
ENSG00000276390.1_4	31.5818	-0.577893	0.246426	-2.3451	0.019022	0.0506651	AC004241.3
ENSG00000168913.6_2	6.55117	-0.577805	0.20856	-2.77045	0.0055978	0.0173879	ENHO
ENSG00000126878.12_2	614.827	-0.577249	0.108417	-5.32436	1.01e-07	7.58e-07	AIF1L
ENSG00000169519.20_3	701.74	-0.576355	0.0932178	-6.18289	6.29e-10	6.27e-09	METTL15
ENSG00000278259.4_2	6082.63	-0.575876	0.0546016	-10.5469	5.25e-26	1.85e-24	MYO19
ENSG00000167333.12_3	499.684	-0.575027	0.113842	-5.05111	4.39e-07	3e-06	TRIM68
ENSG00000240405.6_4	32.3072	-0.574903	0.246027	-2.33675	0.0194522	0.0516669	SAMMSON
ENSG00000102362.15_2	664.79	-0.574834	0.221184	-2.5989	0.0093524	0.0272428	SYTL4
ENSG00000176244.6_2	164.168	-0.574655	0.175631	-3.27195	0.00106809	0.00396018	ACBD7
ENSG00000149926.13_3	6.32315	-0.574645	0.214129	-2.68364	0.00728245	0.0218944	FAM57B
ENSG00000187109.13_3	27463.4	-0.574492	0.0486941	-11.798	4e-32	1.96e-30	NAP1L1
ENSG00000175556.16_2	557.516	-0.574076	0.100432	-5.71605	1.09e-08	9.28e-08	LONRF3
ENSG00000100889.11_2	1324.47	-0.573656	0.0710533	-8.07361	6.83e-16	1.22e-14	PCK2
ENSG00000120254.15_3	4066.63	-0.573531	0.0586161	-9.78453	1.31e-22	3.84e-21	MTHFD1L
ENSG00000100906.10_2	3288.94	-0.572805	0.0532307	-10.7608	5.27e-27	1.98e-25	NFKBIA
ENSG00000264772.6_4	637.067	-0.572204	0.0911631	-6.27671	3.46e-10	3.55e-09	AC016876.2
ENSG00000226479.3_3	1019.43	-0.572068	0.0833767	-6.86125	6.83e-12	8.45e-11	TMEM185B
ENSG00000265683.1_3	14.6299	-0.571849	0.249398	-2.29292	0.0218527	0.0573256	SYPL1P2
ENSG00000164199.16_4	120.309	-0.571834	0.226284	-2.52706	0.0115021	0.0326629	ADGRV1
ENSG00000188501.11_2	32.0943	-0.571304	0.245373	-2.32831	0.0198956	0.0527054	LCTL
ENSG00000154642.10_4	928.569	-0.57093	0.0970588	-5.88231	4.05e-09	3.65e-08	C21orf91
ENSG00000174236.3_2	17.3414	-0.570913	0.250483	-2.27925	0.0226522	0.059074	REP15
ENSG00000255782.1	61.795	-0.570893	0.225641	-2.53009	0.0114032	0.0324109	Z83840.1
ENSG00000104894.11_2	40.5329	-0.570426	0.242915	-2.34826	0.0188616	0.0503151	CD37
ENSG00000163684.11_3	1535.41	-0.570374	0.0818467	-6.96881	3.2e-12	4.09e-11	RPP14
ENSG00000197077.13_3	2538.54	-0.57018	0.060466	-9.42977	4.11e-21	1.09e-19	KIAA1671
ENSG00000162174.12_3	152.37	-0.569827	0.16526	-3.44807	0.000564602	0.00221754	ASRGL1
ENSG00000131876.16_3	5992.98	-0.569449	0.051483	-11.0609	1.94e-28	7.92e-27	SNRPA1
ENSG00000144118.13_3	2063.06	-0.568468	0.0615441	-9.23676	2.54e-20	6.35e-19	RALB
ENSG00000140350.15_2	14771.1	-0.568357	0.0419977	-13.533	9.98e-42	7.11e-40	ANP32A
ENSG00000168487.17_3	929.648	-0.567985	0.0950407	-5.97623	2.28e-09	2.12e-08	BMP1
ENSG00000166532.15_4	1818.05	-0.566898	0.064031	-8.85349	8.48e-19	1.91e-17	RIMKLB
ENSG00000153317.14_2	1688.08	-0.566525	0.0800841	-7.07412	1.5e-12	2e-11	ASAP1
ENSG00000172650.13_3	208.432	-0.566462	0.153175	-3.69814	0.000217186	0.000934921	AGAP5
ENSG00000165997.4_2	1759.47	-0.566368	0.0690475	-8.20258	2.35e-16	4.37e-15	ARL5B
ENSG00000261054.1_3	40.1672	-0.566219	0.24927	-2.27151	0.0231161	0.0601032	AC036108.2
ENSG00000108094.14_2	3630.64	-0.566049	0.0549699	-10.2974	7.24e-25	2.4e-23	CUL2
ENSG00000271147.7_3	94.2949	-0.566029	0.209244	-2.70511	0.00682821	0.0207244	ARMCX5-GPRASP2
ENSG00000147394.18_2	3974.82	-0.565619	0.0546583	-10.3483	4.26e-25	1.43e-23	ZNF185
ENSG00000082458.11_2	1148.29	-0.56539	0.0968612	-5.83711	5.31e-09	4.71e-08	DLG3
ENSG00000160588.9_2	148.477	-0.564903	0.182636	-3.09305	0.00198112	0.00690122	MPZL3
ENSG00000198888.2	31271.9	-0.564645	0.0596812	-9.46102	3.05e-21	8.15e-20	MT-ND1
ENSG00000172534.13_2	6391.85	-0.564328	0.0679189	-8.30885	9.66e-17	1.87e-15	HCFC1
ENSG00000254979.5_4	16.9318	-0.563914	0.250214	-2.25373	0.0242131	0.0625975	AP000781.2
ENSG00000166888.11_3	7005.66	-0.563712	0.0428533	-13.1545	1.6e-39	1.06e-37	STAT6
ENSG00000137841.11_3	49.9458	-0.563612	0.252487	-2.23224	0.025599	0.0655974	PLCB2
ENSG00000135838.13_2	81.8691	-0.563568	0.230506	-2.44491	0.0144887	0.0399096	NPL
ENSG00000164466.12_3	7975.84	-0.563456	0.0480888	-11.717	1.04e-31	4.97e-30	SFXN1
ENSG00000169026.12_4	158.937	-0.563255	0.162553	-3.46506	0.000530105	0.00209627	MFSD7
ENSG00000179119.14_2	2196.02	-0.562753	0.0867427	-6.48761	8.72e-11	9.58e-10	SPTY2D1
ENSG00000052850.5_2	8.61919	-0.562479	0.228531	-2.46128	0.0138442	0.0384609	ALX4
ENSG00000160179.18_3	196.413	-0.561971	0.147622	-3.80682	0.000140765	0.000631279	ABCG1
ENSG00000168306.12_2	1317.86	-0.561903	0.0707108	-7.9465	1.92e-15	3.33e-14	ACOX2
ENSG00000280798.1_2	340.218	-0.561522	0.13031	-4.30914	1.64e-05	8.7e-05	LINC00294
ENSG00000184792.15_4	148.049	-0.561494	0.17207	-3.26318	0.00110171	0.00407094	OSBP2
ENSG00000234231.3_3	354.705	-0.561049	0.119813	-4.68271	2.83e-06	1.7e-05	AC093616.1
ENSG00000136758.18_3	9161.75	-0.560957	0.0435194	-12.8898	5.14e-38	3.19e-36	YME1L1
ENSG00000148925.10_3	1954.19	-0.560785	0.0693822	-8.08254	6.34e-16	1.14e-14	BTBD10
ENSG00000136628.17_2	8239.82	-0.560283	0.0571274	-9.8076	1.04e-22	3.08e-21	EPRS
ENSG00000124193.14_2	11117.7	-0.560251	0.0393578	-14.2348	5.57e-46	4.75e-44	SRSF6
ENSG00000007968.6_2	551.314	-0.559676	0.107513	-5.20564	1.93e-07	1.38e-06	E2F2
ENSG00000111490.12_2	597.65	-0.55964	0.111274	-5.02938	4.92e-07	3.33e-06	TBC1D30
ENSG00000151657.11_2	750.747	-0.559488	0.134797	-4.15061	3.32e-05	0.000167465	KIN
ENSG00000197479.6_3	43.4381	-0.558758	0.236127	-2.36635	0.0179647	0.048185	PCDHB11
ENSG00000105516.10_2	44.9122	-0.558737	0.245566	-2.2753	0.0228878	0.0596124	DBP
ENSG00000139625.12_2	561.818	-0.558386	0.0992353	-5.62689	1.83e-08	1.52e-07	MAP3K12
ENSG00000087085.13_3	21.1267	-0.558319	0.251591	-2.21916	0.0264761	0.067579	ACHE
ENSG00000088356.5_2	1872.01	-0.558258	0.073659	-7.57896	3.48e-14	5.38e-13	PDRG1
ENSG00000145861.7_2	13.4146	-0.557935	0.248484	-2.24535	0.0247457	0.0637241	C1QTNF2
ENSG00000161618.9_3	2721.8	-0.557532	0.065617	-8.49676	1.95e-17	3.99e-16	ALDH16A1
ENSG00000260686.1_3	26.4796	-0.557466	0.2523	-2.20954	0.0271373	0.0690176	AC008669.1
ENSG00000140548.9_3	1007.35	-0.557107	0.0901349	-6.18081	6.38e-10	6.35e-09	ZNF710
ENSG00000106484.14_2	1324.83	-0.556086	0.0807104	-6.88989	5.58e-12	6.98e-11	MEST
ENSG00000168283.13_3	3944.65	-0.555756	0.0663883	-8.37129	5.7e-17	1.12e-15	BMI1
ENSG00000196335.12_3	181.499	-0.555471	0.166147	-3.34325	0.000828024	0.00314044	STK31
ENSG00000172183.14_2	454.517	-0.555324	0.112936	-4.91716	8.78e-07	5.71e-06	ISG20
ENSG00000184986.10_2	27.5115	-0.55473	0.25275	-2.19478	0.0281795	0.0712291	TMEM121
ENSG00000004139.13_3	111.83	-0.554668	0.209368	-2.64925	0.00806706	0.023907	SARM1
ENSG00000213713.3_2	84.7915	-0.554526	0.200923	-2.75989	0.00578205	0.0178759	PIGCP1
ENSG00000067221.13_3	583.651	-0.553842	0.109114	-5.07582	3.86e-07	2.66e-06	STOML1
ENSG00000230551.4_4	782.174	-0.553835	0.0921999	-6.00689	1.89e-09	1.77e-08	AC021078.1
ENSG00000196700.8_3	1904.95	-0.553376	0.0619852	-8.92755	4.36e-19	1e-17	ZNF512B
ENSG00000139372.14_3	2590.87	-0.553283	0.0579112	-9.554	1.25e-21	3.43e-20	TDG
ENSG00000183444.10_2	541.099	-0.553193	0.107353	-5.15303	2.56e-07	1.8e-06	OR7E38P
ENSG00000164398.12_3	7.15221	-0.553006	0.214193	-2.58181	0.00982851	0.0284819	ACSL6
ENSG00000130303.12_3	12.8932	-0.552825	0.234777	-2.35468	0.0185387	0.0495368	BST2
ENSG00000141086.17_3	44.7863	-0.552775	0.249706	-2.21371	0.026849	0.0684144	CTRL
ENSG00000110321.16_4	53340.4	-0.552458	0.0411316	-13.4315	3.95e-41	2.74e-39	EIF4G2
ENSG00000144908.13_3	7.44368	-0.552371	0.197574	-2.79577	0.00517765	0.0162707	ALDH1L1
ENSG00000258818.3_3	245.06	-0.552231	0.141734	-3.89625	9.77e-05	0.000453273	RNASE4
ENSG00000070756.15_3	45409.4	-0.551647	0.0505172	-10.92	9.25e-28	3.64e-26	PABPC1
ENSG00000140854.12_3	2239.97	-0.550865	0.0615756	-8.94615	3.68e-19	8.51e-18	KATNB1
ENSG00000146414.15_3	979.101	-0.550821	0.117707	-4.6796	2.87e-06	1.72e-05	SHPRH
ENSG00000244002.1_2	6.95309	-0.550811	0.210834	-2.61254	0.0089872	0.0262913	RPSAP39
ENSG00000259845.1_2	11.3786	-0.550376	0.231918	-2.37315	0.0176373	0.0473666	HERC2P10
ENSG00000198938.2	113271	-0.550089	0.0381291	-14.427	3.5e-47	3.14e-45	MT-CO3
ENSG00000229334.1_3	13.6467	-0.550069	0.247641	-2.22123	0.0263354	0.0672738	AC046143.1
ENSG00000107897.18_3	2730.35	-0.549682	0.0522178	-10.5267	6.51e-26	2.28e-24	ACBD5
ENSG00000086589.11_2	3260.22	-0.549566	0.0529007	-10.3886	2.79e-25	9.44e-24	RBM22
ENSG00000176731.11_2	2326.6	-0.549464	0.078405	-7.00803	2.42e-12	3.14e-11	C8orf59
ENSG00000185220.11_2	224.629	-0.549376	0.145173	-3.78428	0.000154153	0.00068632	PGBD2
ENSG00000249684.5_4	7.5446	-0.548431	0.224191	-2.44626	0.0144346	0.0397894	AC106795.2
ENSG00000135069.13_2	5929.56	-0.548061	0.0556804	-9.84297	7.35e-23	2.18e-21	PSAT1
ENSG00000149929.15_2	1239.51	-0.547708	0.0747383	-7.32834	2.33e-13	3.37e-12	HIRIP3
ENSG00000196476.11_2	202.008	-0.547659	0.149977	-3.65163	0.000260583	0.00110235	C20orf96
ENSG00000244563.1_3	58.0241	-0.547324	0.220267	-2.48481	0.0129619	0.0363382	AC006011.1
ENSG00000187800.13_2	82.9152	-0.547271	0.211579	-2.5866	0.0096928	0.0281485	PEAR1
ENSG00000281398.2_3	608.159	-0.547197	0.0993729	-5.5065	3.66e-08	2.91e-07	SNHG4
ENSG00000108771.12_3	97.0507	-0.547137	0.190683	-2.86936	0.00411301	0.0132678	DHX58
ENSG00000264577.1_3	53.4327	-0.546443	0.22653	-2.41223	0.0158551	0.043237	AC010761.1
ENSG00000142856.16_2	624.075	-0.546441	0.106945	-5.10957	3.23e-07	2.25e-06	ITGB3BP
ENSG00000164934.13_3	5517.59	-0.546273	0.0484826	-11.2674	1.9e-29	8.14e-28	DCAF13
ENSG00000198796.6_3	9.24689	-0.546242	0.234418	-2.3302	0.0197954	0.0524763	ALPK2
ENSG00000204642.13_3	36.9557	-0.54619	0.244691	-2.23216	0.0256041	0.0655974	HLA-F
ENSG00000132541.10_3	950.006	-0.546149	0.0866268	-6.30463	2.89e-10	2.99e-09	RIDA
ENSG00000112149.9_2	541.084	-0.545851	0.0986619	-5.53254	3.16e-08	2.53e-07	CD83
ENSG00000101464.10_3	1023.72	-0.545724	0.0747028	-7.30528	2.77e-13	3.97e-12	PIGU
ENSG00000118579.12_3	1725.21	-0.54533	0.0821971	-6.63442	3.26e-11	3.72e-10	MED28
ENSG00000163346.16_3	551.799	-0.5451	0.104839	-5.19942	2e-07	1.43e-06	PBXIP1
ENSG00000205426.10_2	10103.9	-0.545004	0.0550216	-9.90528	3.95e-23	1.2e-21	KRT81
ENSG00000162545.5_2	361.198	-0.54479	0.117842	-4.62307	3.78e-06	2.22e-05	CAMK2N1
ENSG00000279347.1_4	18.5264	-0.544644	0.252163	-2.15988	0.0307817	0.0765434	AC021945.1
ENSG00000197601.12_3	6095.45	-0.544406	0.0435771	-12.4929	8.16e-36	4.67e-34	FAR1
ENSG00000112715.21_4	1723.5	-0.544395	0.0695204	-7.83073	4.85e-15	8.16e-14	VEGFA
ENSG00000121552.3_2	8.18832	-0.544381	0.228605	-2.38132	0.0172508	0.046466	CSTA
ENSG00000233098.8_4	8.85349	-0.543961	0.230195	-2.36305	0.0181253	0.0485612	CCDC144NL-AS1
ENSG00000196839.12_2	304.039	-0.543672	0.125837	-4.32044	1.56e-05	8.3e-05	ADA
ENSG00000197451.11_3	23438.7	-0.543373	0.0382572	-14.2032	8.75e-46	7.4e-44	HNRNPAB
ENSG00000149136.8_2	21222.2	-0.543041	0.0358902	-15.1306	1.02e-51	1.1e-49	SSRP1
ENSG00000169955.7_3	96.9309	-0.542875	0.201602	-2.69281	0.00708532	0.0213825	ZNF747
ENSG00000155438.11_3	2728.69	-0.542639	0.0933556	-5.81261	6.15e-09	5.4e-08	NIFK
ENSG00000260007.2_4	439.371	-0.542637	0.108234	-5.01356	5.34e-07	3.59e-06	AC107871.1
ENSG00000090447.11_2	1152.36	-0.542276	0.0753817	-7.19374	6.3e-13	8.71e-12	TFAP4
ENSG00000124191.17_2	808.768	-0.542225	0.0951511	-5.69857	1.21e-08	1.02e-07	TOX2
ENSG00000196353.11_3	9.73716	-0.541992	0.231487	-2.34136	0.0192139	0.0510978	CPNE4
ENSG00000152620.12_2	1570.87	-0.541857	0.0688045	-7.87531	3.4e-15	5.77e-14	NADK2
ENSG00000198712.1	67990.3	-0.541801	0.0379372	-14.2815	2.85e-46	2.48e-44	MT-CO2
ENSG00000206149.10_3	1042.68	-0.541775	0.0805267	-6.72789	1.72e-11	2.03e-10	HERC2P9
ENSG00000136840.18_3	789.522	-0.541172	0.0917496	-5.89836	3.67e-09	3.33e-08	ST6GALNAC4
ENSG00000023191.16_2	8072.7	-0.540426	0.0421151	-12.8321	1.08e-37	6.57e-36	RNH1
ENSG00000130768.14_3	47.7996	-0.540425	0.230653	-2.34302	0.0191281	0.0509123	SMPDL3B
ENSG00000147669.10_2	3025.48	-0.54036	0.0567908	-9.51493	1.82e-21	4.97e-20	POLR2K
ENSG00000181392.14_4	38.1594	-0.540251	0.246062	-2.19559	0.0281211	0.0711032	SYNE4
ENSG00000123643.12_3	1009.11	-0.540029	0.0916359	-5.8932	3.79e-09	3.43e-08	SLC36A1
ENSG00000272841.1_3	101.631	-0.539424	0.191284	-2.82002	0.00480213	0.0152183	AL139393.2
ENSG00000155975.9_2	1392.6	-0.539221	0.0738066	-7.30586	2.75e-13	3.95e-12	VPS37A
ENSG00000215298.3	439.612	-0.538666	0.113442	-4.74838	2.05e-06	1.26e-05	FP15737
ENSG00000013588.7_3	1625.89	-0.53838	0.0816947	-6.59015	4.39e-11	4.96e-10	GPRC5A
ENSG00000233178.7_3	62.7557	-0.538349	0.224794	-2.39486	0.0166269	0.0450278	AL161457.2
ENSG00000205670.10_2	276.046	-0.538189	0.181078	-2.97213	0.00295737	0.00989417	SMIM11A
ENSG00000252690.3_3	200.553	-0.538053	0.153295	-3.50993	0.000448232	0.00180123	SCARNA15
ENSG00000196834.11_2	5.62502	-0.53782	0.183981	-2.92324	0.00346409	0.0113997	POTEI
ENSG00000170653.18_3	1524.26	-0.537804	0.0920796	-5.84064	5.2e-09	4.61e-08	ATF7
ENSG00000136379.11_3	1485.28	-0.537762	0.0839232	-6.40779	1.48e-10	1.58e-09	ABHD17C
ENSG00000127022.14_3	53888.9	-0.537318	0.0363837	-14.7681	2.35e-49	2.26e-47	CANX
ENSG00000269688.1_3	9.36017	-0.536298	0.231094	-2.32069	0.0203036	0.0536597	AC008982.2
ENSG00000176853.15_3	7730.79	-0.53623	0.0524008	-10.2332	1.41e-24	4.57e-23	FAM91A1
ENSG00000198959.11_2	1771.92	-0.536153	0.0652345	-8.21886	2.05e-16	3.83e-15	TGM2
ENSG00000166341.7_2	36.0356	-0.536082	0.25049	-2.14014	0.0323435	0.0796656	DCHS1
ENSG00000136040.8_2	93.5438	-0.536025	0.202859	-2.64235	0.00823337	0.0243357	PLXNC1
ENSG00000197122.11_2	1868.29	-0.535815	0.0721786	-7.42346	1.14e-13	1.69e-12	SRC
ENSG00000188167.8_3	200.471	-0.535533	0.156034	-3.43216	0.000598803	0.00233649	TMPPE
ENSG00000198932.12_3	55.258	-0.535413	0.242749	-2.20563	0.0274102	0.069619	GPRASP1
ENSG00000225383.7_3	847.9	-0.535005	0.0810418	-6.60158	4.07e-11	4.61e-10	SFTA1P
ENSG00000124602.9_3	87.9637	-0.534826	0.208108	-2.56995	0.0101714	0.0293355	UNC5CL
ENSG00000099984.11_2	285.114	-0.534397	0.138608	-3.85546	0.000115513	0.000526563	GSTT2
ENSG00000110435.11_2	2050.11	-0.534303	0.082405	-6.48387	8.94e-11	9.8e-10	PDHX
ENSG00000227695.5_3	13.6332	-0.534226	0.247188	-2.16122	0.0306786	0.0763369	DNMBP-AS1
ENSG00000151348.13_3	4664.09	-0.533779	0.0472663	-11.293	1.42e-29	6.13e-28	EXT2
ENSG00000155858.5_2	788.157	-0.533761	0.0864611	-6.17342	6.68e-10	6.64e-09	LSM11
ENSG00000106125.14_3	99.9926	-0.533606	0.18965	-2.81363	0.00489853	0.0154801	MINDY4
ENSG00000091490.10_3	698.306	-0.533537	0.0958702	-5.56521	2.62e-08	2.12e-07	SEL1L3
ENSG00000198730.7_3	5276.11	-0.532928	0.0461725	-11.5421	8.09e-31	3.71e-29	CTR9
ENSG00000091157.13_3	589.56	-0.532234	0.141348	-3.76541	0.000166278	0.000733977	WDR7
ENSG00000268941.2_2	24.1586	-0.532225	0.252731	-2.1059	0.0352131	0.0857325	LINC01711
ENSG00000151116.16_2	1542.54	-0.532225	0.0684602	-7.77423	7.59e-15	1.25e-13	UEVLD
ENSG00000213920.8_3	954.247	-0.532157	0.0846015	-6.29016	3.17e-10	3.26e-09	MDP1
ENSG00000001617.11_2	75.9282	-0.531418	0.207432	-2.56188	0.0104106	0.0298967	SEMA3F
ENSG00000001561.6_2	542.667	-0.531149	0.10103	-5.25735	1.46e-07	1.06e-06	ENPP4
ENSG00000165671.19_3	4027.5	-0.53078	0.0501097	-10.5923	3.23e-26	1.15e-24	NSD1
ENSG00000280193.1_3	25.3798	-0.53076	0.25272	-2.10019	0.0357117	0.0866922	AC132219.2
ENSG00000267281.2_4	89.5107	-0.530661	0.212036	-2.50269	0.0123252	0.0347368	AC023509.3
ENSG00000198754.5_3	43.3803	-0.53059	0.237012	-2.23866	0.025178	0.0646633	OXCT2
ENSG00000121350.15_2	773.72	-0.530386	0.0902288	-5.87824	4.15e-09	3.73e-08	PYROXD1
ENSG00000171476.21_3	8.68245	-0.530319	0.226774	-2.33854	0.0193594	0.0514562	HOPX
ENSG00000213214.4_2	257.715	-0.529895	0.13236	-4.00344	6.24e-05	0.000300578	ARHGEF35
ENSG00000147454.13_2	5992.77	-0.529841	0.0481396	-11.0064	3.56e-28	1.43e-26	SLC25A37
ENSG00000110693.17_3	25.3992	-0.529825	0.252681	-2.09681	0.0360101	0.0873387	SOX6
ENSG00000255310.2_4	78.88	-0.529555	0.204046	-2.59527	0.0094516	0.0275066	AF131215.5
ENSG00000005801.16_3	915.611	-0.529535	0.0838093	-6.31833	2.64e-10	2.74e-09	ZNF195
ENSG00000123106.10_3	1230.05	-0.528273	0.0894914	-5.90306	3.57e-09	3.24e-08	CCDC91
ENSG00000269473.1_3	97.535	-0.528184	0.192767	-2.74001	0.00614365	0.0188716	AC012313.8
ENSG00000134152.10_3	1160.28	-0.528164	0.0801681	-6.58821	4.45e-11	5.02e-10	KATNBL1
ENSG00000099204.18_3	3579.28	-0.527871	0.0586874	-8.99461	2.37e-19	5.53e-18	ABLIM1
ENSG00000152219.4_2	1209.23	-0.527841	0.0840499	-6.28009	3.38e-10	3.48e-09	ARL14EP
ENSG00000101347.8_2	2910.66	-0.527655	0.056539	-9.3326	1.03e-20	2.66e-19	SAMHD1
ENSG00000205277.9_2	13.7486	-0.527513	0.247374	-2.13246	0.0329693	0.0809297	MUC12
ENSG00000276170.4_3	237.143	-0.52727	0.139905	-3.76878	0.000164047	0.000725805	AC244153.1
ENSG00000148057.15_3	271.902	-0.526675	0.14159	-3.71971	0.000199448	0.000866574	IDNK
ENSG00000168495.12_3	2005.58	-0.526662	0.0682868	-7.7125	1.23e-14	2e-13	POLR3D
ENSG00000175344.17_4	8.34138	-0.526469	0.216083	-2.43641	0.0148337	0.0407542	CHRNA7
ENSG00000167315.17_3	1957.67	-0.526039	0.06712	-7.83729	4.6e-15	7.78e-14	ACAA2
ENSG00000175294.5_2	276.172	-0.525989	0.131023	-4.01448	5.96e-05	0.000288224	CATSPER1
ENSG00000021300.13_3	28.4955	-0.525714	0.251196	-2.09284	0.0363633	0.0880836	PLEKHB1
ENSG00000188906.14_3	116.281	-0.524499	0.178168	-2.94384	0.00324168	0.0107307	LRRK2
ENSG00000172824.14_3	5.09352	-0.524061	0.18201	-2.8793	0.00398559	0.0129113	CES4A
ENSG00000131724.10_3	3974.53	-0.523982	0.0541467	-9.67709	3.77e-22	1.07e-20	IL13RA1
ENSG00000130024.14_2	3624.59	-0.522979	0.052026	-10.0523	8.98e-24	2.83e-22	PHF10
ENSG00000130649.9_3	16.5687	-0.522961	0.244322	-2.14046	0.0323174	0.079627	CYP2E1
ENSG00000261741.5_2	4.35336	-0.522797	0.182075	-2.87133	0.00408752	0.0132034	FRG2KP
ENSG00000164690.7_2	181.491	-0.522384	0.15892	-3.2871	0.00101226	0.00376958	SHH
ENSG00000203668.2_4	2358.11	-0.521871	0.0783964	-6.65682	2.8e-11	3.22e-10	CHML
ENSG00000104899.7_3	444.649	-0.52187	0.106808	-4.88605	1.03e-06	6.62e-06	AMH
ENSG00000254635.5_3	463.743	-0.521867	0.107729	-4.84425	1.27e-06	8.04e-06	WAC-AS1
ENSG00000113522.13_2	1215.22	-0.521769	0.0785003	-6.64672	3e-11	3.44e-10	RAD50
ENSG00000101365.20_3	6906.63	-0.521309	0.041778	-12.4781	9.83e-36	5.61e-34	IDH3B
ENSG00000155957.17_3	1465.93	-0.521209	0.0686982	-7.58694	3.28e-14	5.08e-13	TMBIM4
ENSG00000171861.10_3	1403.95	-0.521208	0.0684663	-7.61262	2.69e-14	4.21e-13	MRM3
ENSG00000239407.5_4	37.5539	-0.521079	0.243027	-2.14412	0.0320235	0.0790243	Z68871.1
ENSG00000221944.6_3	210.19	-0.520875	0.15972	-3.26118	0.00110951	0.00409105	TIGD1
ENSG00000166908.17_3	1986.87	-0.520197	0.061055	-8.52013	1.59e-17	3.29e-16	PIP4K2C
ENSG00000273247.5_4	47.2826	-0.52006	0.244793	-2.12449	0.0336294	0.0823278	AC097376.2
ENSG00000103091.14_3	839.984	-0.519966	0.0825715	-6.29717	3.03e-10	3.13e-09	WDR59
ENSG00000112419.14_3	1778.46	-0.51973	0.074674	-6.95999	3.4e-12	4.34e-11	PHACTR2
ENSG00000163285.7_2	6.09138	-0.519369	0.190116	-2.73185	0.00629794	0.0193021	GABRG1
ENSG00000185507.19_2	263.387	-0.519322	0.140811	-3.68809	0.000225947	0.000968488	IRF7
ENSG00000149548.14_2	262.391	-0.519163	0.139778	-3.71421	0.000203839	0.000883643	CCDC15
ENSG00000147677.10_3	9809.65	-0.518927	0.0595533	-8.71365	2.94e-18	6.45e-17	EIF3H
ENSG00000082515.17_3	2406.57	-0.518749	0.0708263	-7.32424	2.4e-13	3.46e-12	MRPL22
ENSG00000205754.10_3	55.2304	-0.518688	0.22523	-2.30292	0.0212831	0.0560082	SLCO1B7
ENSG00000198840.2	36412.6	-0.518549	0.0440771	-11.7646	5.94e-32	2.88e-30	MT-ND3
ENSG00000037897.16_3	912.013	-0.518104	0.0852844	-6.07502	1.24e-09	1.19e-08	METTL1
ENSG00000253738.1_3	1093.44	-0.517884	0.0789205	-6.56211	5.31e-11	5.95e-10	OTUD6B-AS1
ENSG00000251141.5_3	10.0489	-0.517686	0.216923	-2.3865	0.0170098	0.0459204	AC093297.2
ENSG00000174839.12_2	1146.81	-0.517124	0.11817	-4.37611	1.21e-05	6.55e-05	DENND6A
ENSG00000198682.12_2	2448.67	-0.516514	0.0682101	-7.57239	3.66e-14	5.66e-13	PAPSS2
ENSG00000141456.14_3	1722.95	-0.516443	0.0886934	-5.8228	5.79e-09	5.1e-08	PELP1
ENSG00000133519.12_2	5.82048	-0.516402	0.202134	-2.55475	0.0106264	0.030434	ZDHHC8P1
ENSG00000088035.15_2	777.106	-0.516295	0.0987284	-5.22945	1.7e-07	1.22e-06	ALG6
ENSG00000103544.14_3	77.3899	-0.516221	0.235372	-2.19321	0.0282922	0.0714318	C16orf62
ENSG00000112237.12_2	2975.39	-0.516134	0.0869562	-5.93556	2.93e-09	2.68e-08	CCNC
ENSG00000107816.17_3	2140.91	-0.515434	0.0739568	-6.96939	3.18e-12	4.08e-11	LZTS2
ENSG00000164933.11_3	4240.54	-0.515428	0.0544969	-9.45794	3.14e-21	8.38e-20	SLC25A32
ENSG00000135457.9_3	1760.9	-0.515257	0.0651986	-7.90289	2.73e-15	4.67e-14	TFCP2
ENSG00000258603.3_3	39.7415	-0.515224	0.246599	-2.08932	0.0366794	0.0887177	AC005225.2
ENSG00000159899.14_2	357.222	-0.514763	0.119042	-4.32421	1.53e-05	8.17e-05	NPR2
ENSG00000117569.18_2	1446.46	-0.514659	0.0892603	-5.76582	8.13e-09	7.01e-08	PTBP2
ENSG00000261167.1_3	89.633	-0.514573	0.200715	-2.5637	0.0103563	0.0297901	AC107027.3
ENSG00000134138.19_2	613.182	-0.514012	0.123047	-4.17736	2.95e-05	0.000150492	MEIS2
ENSG00000139985.6_3	11.6944	-0.513923	0.238296	-2.15666	0.0310324	0.0770967	ADAM21
ENSG00000255561.6_3	352.14	-0.513825	0.121857	-4.21661	2.48e-05	0.000128337	FDXACB1
ENSG00000256500.5_4	527.831	-0.513136	0.143705	-3.57076	0.00035595	0.00146744	AL139300.1
ENSG00000151239.13_3	10602.1	-0.513071	0.0481036	-10.666	1.47e-26	5.38e-25	TWF1
ENSG00000006625.17_3	2308.04	-0.51305	0.0577812	-8.87918	6.74e-19	1.52e-17	GGCT
ENSG00000101040.19_3	4263.28	-0.512815	0.049971	-10.2623	1.04e-24	3.43e-23	ZMYND8
ENSG00000148950.9_3	211.498	-0.512733	0.155132	-3.30513	0.000949322	0.00355557	IMMP1L
ENSG00000072571.19_3	1023.97	-0.512323	0.0932165	-5.49605	3.88e-08	3.07e-07	HMMR
ENSG00000175348.10_2	2139.6	-0.511952	0.0671093	-7.62863	2.37e-14	3.73e-13	TMEM9B
ENSG00000132821.11_2	130.822	-0.51183	0.190126	-2.69206	0.00710125	0.021417	VSTM2L
ENSG00000164294.13_2	1800.46	-0.51177	0.0730075	-7.00983	2.39e-12	3.1e-11	GPX8
ENSG00000153930.11_3	10.6341	-0.511558	0.233411	-2.19167	0.0284035	0.071656	ANKFN1
ENSG00000136371.10_3	765.363	-0.510758	0.0905056	-5.64339	1.67e-08	1.39e-07	MTHFS
ENSG00000203880.11_3	2717.38	-0.510656	0.062276	-8.19989	2.41e-16	4.46e-15	PCMTD2
ENSG00000140365.15_3	3480.56	-0.510434	0.0538634	-9.47645	2.63e-21	7.09e-20	COMMD4
ENSG00000051596.9_3	5922.57	-0.510429	0.0480265	-10.6281	2.21e-26	7.97e-25	THOC3
ENSG00000150627.15_2	334.151	-0.510416	0.139522	-3.65833	0.000253868	0.00107729	WDR17
ENSG00000124160.11_2	3161.84	-0.510349	0.0508441	-10.0375	1.04e-23	3.28e-22	NCOA5
ENSG00000130589.16_2	1285.63	-0.510157	0.0762763	-6.68828	2.26e-11	2.62e-10	HELZ2
ENSG00000131153.8_3	1637.99	-0.509722	0.066166	-7.70368	1.32e-14	2.13e-13	GINS2
ENSG00000116353.15_2	788.11	-0.509431	0.0928831	-5.48465	4.14e-08	3.26e-07	MECR
ENSG00000101150.17_3	11183.1	-0.509423	0.0396009	-12.8639	7.18e-38	4.43e-36	TPD52L2
ENSG00000136381.12_2	5591.88	-0.509321	0.0596025	-8.5453	1.28e-17	2.66e-16	IREB2
ENSG00000181873.12_2	339.289	-0.508343	0.150411	-3.3797	0.000725651	0.00278089	IBA57
ENSG00000212916.4_2	287.289	-0.507888	0.140177	-3.62319	0.000290988	0.00122017	MAP10
ENSG00000106105.13_2	7503.66	-0.507816	0.0488768	-10.3897	2.76e-25	9.35e-24	GARS
ENSG00000226416.1_3	10.4398	-0.507807	0.235473	-2.15654	0.0310416	0.0770984	MRPL23-AS1
ENSG00000197283.15_4	459.767	-0.507781	0.144842	-3.50575	0.000455323	0.00182703	SYNGAP1
ENSG00000205930.8_4	7.62157	-0.507562	0.201291	-2.52153	0.0116844	0.0330969	C21orf62-AS1
ENSG00000180263.13_3	336.948	-0.507294	0.138553	-3.66138	0.000250859	0.00106563	FGD6
ENSG00000255154.7_4	428.938	-0.506744	0.114495	-4.4259	9.6e-06	5.28e-05	HTD2
ENSG00000167862.9_3	1802.01	-0.506546	0.0672113	-7.53663	4.82e-14	7.39e-13	MRPL58
ENSG00000149182.14_3	2630.11	-0.506409	0.0652249	-7.76404	8.23e-15	1.35e-13	ARFGAP2
ENSG00000185238.12_2	3132.74	-0.506343	0.0566889	-8.93195	4.19e-19	9.64e-18	PRMT3
ENSG00000168827.14_2	3359.51	-0.506037	0.062723	-8.06781	7.16e-16	1.28e-14	GFM1
ENSG00000259673.5_2	91.1815	-0.505732	0.210276	-2.40508	0.0161687	0.043948	IQCH-AS1
ENSG00000152455.15_3	1666.41	-0.504739	0.0775144	-6.51156	7.44e-11	8.23e-10	SUV39H2
ENSG00000205240.4_2	4.21335	-0.504701	0.179777	-2.80737	0.00499481	0.0157453	OR7E36P
ENSG00000165548.10_3	49.3004	-0.504672	0.230398	-2.19044	0.0284926	0.0718427	TMEM63C
ENSG00000090006.17_2	3600.49	-0.504567	0.0737347	-6.843	7.76e-12	9.53e-11	LTBP4
ENSG00000065328.16_2	4047.71	-0.504298	0.0590885	-8.53461	1.41e-17	2.91e-16	MCM10
ENSG00000152944.8_3	1526.89	-0.504294	0.0778444	-6.47823	9.28e-11	1.01e-09	MED21
ENSG00000163702.18_3	384.396	-0.503368	0.128406	-3.92014	8.85e-05	0.000413683	IL17RC
ENSG00000106479.10_3	422.214	-0.503331	0.121824	-4.13161	3.6e-05	0.000180872	ZNF862
ENSG00000151224.12_2	4.94217	-0.503301	0.182337	-2.76028	0.00577514	0.0178574	MAT1A
ENSG00000163597.14_2	4284.08	-0.503122	0.0505461	-9.95373	2.43e-23	7.5e-22	SNHG16
ENSG00000124207.16_2	20213.9	-0.502961	0.0490684	-10.2502	1.18e-24	3.86e-23	CSE1L
ENSG00000010818.9_2	1099.4	-0.502759	0.0934625	-5.37926	7.48e-08	5.68e-07	HIVEP2
ENSG00000174444.14_2	89841.9	-0.502327	0.0338539	-14.8381	8.31e-50	8.35e-48	RPL4
ENSG00000125657.4_2	209.9	-0.50208	0.152118	-3.3006	0.000964796	0.0036083	TNFSF9
ENSG00000204116.11_3	664.209	-0.501216	0.0991948	-5.05284	4.35e-07	2.97e-06	CHIC1
ENSG00000259712.1_3	67.2638	-0.50114	0.215337	-2.32724	0.0199526	0.0528345	AC023906.5
ENSG00000175084.11_2	23.5599	-0.501053	0.25275	-1.98241	0.0474339	0.110271	DES
ENSG00000215039.6_2	149.744	-0.500986	0.171461	-2.92187	0.00347941	0.0114462	CD27-AS1
ENSG00000155906.16_3	654.385	-0.500926	0.09345	-5.36036	8.31e-08	6.26e-07	RMND1
ENSG00000087269.15_2	5681.99	-0.500676	0.044495	-11.2524	2.25e-29	9.59e-28	NOP14
ENSG00000185838.13_3	878.48	-0.500481	0.0911721	-5.48941	4.03e-08	3.18e-07	GNB1L
ENSG00000124466.8_2	43.5645	-0.500314	0.245518	-2.03779	0.0415714	0.0986475	LYPD3
