# Supplementary material for: AURKA emerges as a vulnerable target for KEAP1-deficient non-small cell lung cancer by activation of asparagine synthesis
Source: Cell Death Dis. 2024 Mar 23;15(3):233. doi: 10.1038/s41419-024-06577-x (PMC10960834; doi:10.1038/s41419-024-06577-x)
Supplement: Supplementary file 6 — Supplementary Table 4 [file 41419_2024_6577_MOESM6_ESM.xlsx]

## Sheet: Sheet1
Supplementary Table 4. The overlapped downregulated genes between AURKA inhibition and knockout group
gene_id	baseMean	log2FoldChange	lfcSE	stat	pvalue	padj	gene_name
ENSG00000117148.7_2	55.6798	-3.2885	0.246376	-13.3475	1.23e-40	8.36e-39	ACTL8
ENSG00000105699.16_3	1048.91	-2.23614	0.0965155	-23.1687	9.42e-119	5.29e-116	LSR
ENSG00000154734.14_4	41.3877	-2.16141	0.251799	-8.58386	9.17e-18	1.94e-16	ADAMTS1
ENSG00000134802.17_3	3760.81	-1.53484	0.0670165	-22.9024	4.4e-116	2.21e-113	SLC43A3
ENSG00000149328.14_2	381.988	-1.50274	0.131256	-11.4489	2.38e-30	1.07e-28	GLB1L2
ENSG00000256542.2_4	95.0964	-1.46971	0.209281	-7.02265	2.18e-12	2.85e-11	AC148477.2
ENSG00000171903.16_2	31.5104	-1.382	0.250047	-5.52695	3.26e-08	2.61e-07	CYP4F11
ENSG00000164867.10_2	488.827	-1.36977	0.110622	-12.3824	3.26e-35	1.81e-33	NOS3
ENSG00000126953.5_2	1040.15	-1.30784	0.0785074	-16.6588	2.61e-62	3.87e-60	TIMM8A
ENSG00000107821.14_2	269.91	-1.16191	0.147513	-7.87666	3.36e-15	5.71e-14	KAZALD1
ENSG00000158106.13_3	633.992	-1.12983	0.105075	-10.7527	5.76e-27	2.16e-25	RHPN1
ENSG00000234745.10_2	1573.02	-1.10939	0.0799112	-13.8828	8.06e-44	6.41e-42	HLA-B
ENSG00000102030.15_3	2508.81	-1.08946	0.0568171	-19.1749	5.99e-82	1.4e-79	NAA10
ENSG00000070669.16_3	2699.71	-1.0646	0.0707146	-15.0548	3.21e-51	3.35e-49	ASNS
ENSG00000120913.23_3	924.864	-1.05676	0.100304	-10.5356	5.92e-26	2.08e-24	PDLIM2
ENSG00000184709.7_3	34.5665	-1.05382	0.247049	-4.26561	1.99e-05	0.000104577	LRRC26
ENSG00000186281.12_2	1961.77	-1.05038	0.0602351	-17.438	4.25e-68	7.38e-66	GPAT2
ENSG00000178718.6_2	1507.43	-1.01271	0.0696643	-14.537	7.06e-48	6.58e-46	RPP25
ENSG00000213397.10_4	835.889	-0.986894	0.0862335	-11.4444	2.51e-30	1.12e-28	HAUS7
ENSG00000107281.9_3	466.136	-0.971103	0.127825	-7.59714	3.03e-14	4.71e-13	NPDC1
ENSG00000171130.17_2	1613.36	-0.960411	0.0881108	-10.9	1.15e-27	4.5e-26	ATP6V0E2
ENSG00000198795.10_3	172.322	-0.938062	0.190347	-4.92818	8.3e-07	5.42e-06	ZNF521
ENSG00000136997.17_3	1514.64	-0.930095	0.072851	-12.7671	2.5e-37	1.5e-35	MYC
ENSG00000221867.4	6237.88	-0.917442	0.0507823	-18.0662	5.89e-73	1.15e-70	MAGEA3
ENSG00000244398.1_3	12044.7	-0.916	0.135863	-6.74207	1.56e-11	1.86e-10	AC116533.1
ENSG00000101057.15_2	7869.79	-0.911462	0.044086	-20.6746	5.86e-95	1.93e-92	MYBL2
ENSG00000269335.5_3	1647.91	-0.91113	0.0815796	-11.1686	5.81e-29	2.42e-27	IKBKG
ENSG00000102178.12_2	2109.9	-0.910741	0.0627046	-14.5243	8.5e-48	7.81e-46	UBL4A
ENSG00000196976.7_3	1460.32	-0.907986	0.0815655	-11.132	8.77e-29	3.62e-27	LAGE3
ENSG00000141526.16_3	16488.1	-0.881196	0.0455349	-19.3521	1.96e-83	4.86e-81	SLC16A3
ENSG00000169715.14_2	6343.47	-0.880944	0.0560761	-15.7098	1.3e-55	1.62e-53	MT1E
ENSG00000184363.9_3	2267.96	-0.866367	0.0731776	-11.8392	2.45e-32	1.21e-30	PKP3
ENSG00000170215.4	75.5993	-0.860299	0.219631	-3.91702	8.97e-05	0.00041846	FAM27B
ENSG00000127824.13_3	2403.82	-0.856905	0.0689381	-12.4301	1.8e-35	1.01e-33	TUBA4A
ENSG00000163584.17_2	2508.95	-0.809237	0.0716082	-11.3009	1.3e-29	5.61e-28	RPL22L1
ENSG00000203875.10_2	15825.5	-0.802941	0.0542473	-14.8015	1.43e-49	1.41e-47	SNHG5
ENSG00000182809.10_2	307.732	-0.783563	0.134835	-5.81127	6.2e-09	5.44e-08	CRIP2
ENSG00000254093.8_3	766.12	-0.778791	0.0889073	-8.75958	1.96e-18	4.34e-17	PINX1
ENSG00000183479.8	29.0288	-0.776999	0.252738	-3.07433	0.00210979	0.00730644	TREX2
ENSG00000178726.6_2	745.308	-0.775258	0.0941957	-8.2303	1.87e-16	3.49e-15	THBD
ENSG00000266402.3_2	47.2241	-0.761162	0.232778	-3.26991	0.00107584	0.00398612	SNHG25
ENSG00000104679.10_4	1223.4	-0.757474	0.0754713	-10.0366	1.05e-23	3.31e-22	R3HCC1
ENSG00000126903.15_2	1403.62	-0.739898	0.0725659	-10.1962	2.06e-24	6.66e-23	SLC10A3
ENSG00000198056.13_4	1563.29	-0.712368	0.0741196	-9.61105	7.18e-22	2.01e-20	PRIM1
ENSG00000139410.14_3	845.286	-0.707749	0.0919604	-7.69624	1.4e-14	2.25e-13	SDSL
ENSG00000184216.13_3	12099.4	-0.691509	0.058952	-11.73	8.94e-32	4.3e-30	IRAK1
ENSG00000177666.16_3	4334.63	-0.687626	0.0504478	-13.6304	2.64e-42	1.95e-40	PNPLA2
ENSG00000113645.14_3	353.605	-0.678834	0.137736	-4.9285	8.29e-07	5.41e-06	WWC1
ENSG00000171658.8_2	36.0495	-0.67212	0.245003	-2.74331	0.00608223	0.0187161	NMRAL2P
ENSG00000025423.11_3	115.897	-0.666959	0.1824	-3.65657	0.000255617	0.00108399	HSD17B6
ENSG00000103257.8_2	10955.5	-0.665424	0.0524257	-12.6927	6.49e-37	3.82e-35	SLC7A5
ENSG00000177156.10_2	9176.06	-0.664898	0.0413786	-16.0686	4.23e-58	5.61e-56	TALDO1
ENSG00000183010.16_3	1239.75	-0.661272	0.101275	-6.52948	6.6e-11	7.34e-10	PYCR1
ENSG00000196924.14_2	68617.2	-0.648667	0.0475782	-13.6337	2.52e-42	1.88e-40	FLNA
ENSG00000275882.1_2	371.74	-0.645589	0.24022	-2.68749	0.00719904	0.0216709	IKBKGP1
ENSG00000185090.14_2	775.028	-0.644131	0.0927723	-6.94314	3.83e-12	4.87e-11	MANEAL
ENSG00000276529.1_3	218.872	-0.632978	0.160178	-3.95172	7.76e-05	0.000367009	AP001505.2
ENSG00000177542.10_4	2045.07	-0.62813	0.0649812	-9.66633	4.19e-22	1.18e-20	SLC25A22
ENSG00000177030.16_3	1392.44	-0.6276	0.0826154	-7.59665	3.04e-14	4.73e-13	DEAF1
ENSG00000196372.12_2	1116.13	-0.618919	0.0779992	-7.93494	2.11e-15	3.65e-14	ASB13
ENSG00000116299.16_2	59.7371	-0.61624	0.22701	-2.7146	0.00663568	0.0202107	KIAA1324
ENSG00000214756.7_2	628.099	-0.597824	0.0925144	-6.46196	1.03e-10	1.13e-09	METTL12
ENSG00000134590.13_3	1743.16	-0.597254	0.071881	-8.30892	9.66e-17	1.87e-15	RTL8C
ENSG00000120725.12_3	1523.18	-0.59461	0.0970087	-6.12945	8.82e-10	8.65e-09	SIL1
ENSG00000240065.7_3	243.676	-0.591906	0.141419	-4.18549	2.85e-05	0.000145709	PSMB9
ENSG00000161914.9_3	580.946	-0.585809	0.0949075	-6.17243	6.73e-10	6.68e-09	ZNF653
ENSG00000092621.12_3	1413.12	-0.583215	0.0871206	-6.69435	2.17e-11	2.52e-10	PHGDH
ENSG00000182199.10_3	17156.1	-0.582769	0.0423385	-13.7645	4.17e-43	3.21e-41	SHMT2
ENSG00000226950.6_2	2414.12	-0.582071	0.0605774	-9.60871	7.35e-22	2.05e-20	DANCR
ENSG00000100889.11_2	1324.47	-0.573656	0.0710533	-8.07361	6.83e-16	1.22e-14	PCK2
ENSG00000120254.15_3	4066.63	-0.573531	0.0586161	-9.78453	1.31e-22	3.84e-21	MTHFD1L
ENSG00000169026.12_4	158.937	-0.563255	0.162553	-3.46506	0.000530105	0.00209627	MFSD7
ENSG00000161618.9_3	2721.8	-0.557532	0.065617	-8.49676	1.95e-17	3.99e-16	ALDH16A1
ENSG00000184986.10_2	27.5115	-0.55473	0.25275	-2.19478	0.0281795	0.0712291	TMEM121
ENSG00000067221.13_3	583.651	-0.553842	0.109114	-5.07582	3.86e-07	2.66e-06	STOML1
ENSG00000140854.12_3	2239.97	-0.550865	0.0615756	-8.94615	3.68e-19	8.51e-18	KATNB1
ENSG00000135069.13_2	5929.56	-0.548061	0.0556804	-9.84297	7.35e-23	2.18e-21	PSAT1
ENSG00000244563.1_3	58.0241	-0.547324	0.220267	-2.48481	0.0129619	0.0363382	AC006011.1
ENSG00000112149.9_2	541.084	-0.545851	0.0986619	-5.53254	3.16e-08	2.53e-07	CD83
ENSG00000205426.10_2	10103.9	-0.545004	0.0550216	-9.90528	3.95e-23	1.2e-21	KRT81
ENSG00000112715.21_4	1723.5	-0.544395	0.0695204	-7.83073	4.85e-15	8.16e-14	VEGFA
ENSG00000090447.11_2	1152.36	-0.542276	0.0753817	-7.19374	6.3e-13	8.71e-12	TFAP4
ENSG00000136840.18_3	789.522	-0.541172	0.0917496	-5.89836	3.67e-09	3.33e-08	ST6GALNAC4
ENSG00000023191.16_2	8072.7	-0.540426	0.0421151	-12.8321	1.08e-37	6.57e-36	RNH1
ENSG00000091490.10_3	698.306	-0.533537	0.0958702	-5.56521	2.62e-08	2.12e-07	SEL1L3
ENSG00000148057.15_3	271.902	-0.526675	0.14159	-3.71971	0.000199448	0.000866574	IDNK
ENSG00000104899.7_3	444.649	-0.52187	0.106808	-4.88605	1.03e-06	6.62e-06	AMH
ENSG00000140365.15_3	3480.56	-0.510434	0.0538634	-9.47645	2.63e-21	7.09e-20	COMMD4
ENSG00000131153.8_3	1637.99	-0.509722	0.066166	-7.70368	1.32e-14	2.13e-13	GINS2
ENSG00000116353.15_2	788.11	-0.509431	0.0928831	-5.48465	4.14e-08	3.26e-07	MECR
ENSG00000181873.12_2	339.289	-0.508343	0.150411	-3.3797	0.000725651	0.00278089	IBA57
ENSG00000106105.13_2	7503.66	-0.507816	0.0488768	-10.3897	2.76e-25	9.35e-24	GARS
ENSG00000185838.13_3	878.48	-0.500481	0.0911721	-5.48941	4.03e-08	3.18e-07	GNB1L
