# Supplementary material for: AURKA emerges as a vulnerable target for KEAP1-deficient non-small cell lung cancer by activation of asparagine synthesis
Source: Cell Death Dis. 2024 Mar 23;15(3):233. doi: 10.1038/s41419-024-06577-x (PMC10960834; doi:10.1038/s41419-024-06577-x)
Supplement: Supplementary file 7 — Supplementary Table 5 [file 41419_2024_6577_MOESM7_ESM.xlsx]

## Sheet: Sheet1
Supplementary Table 4. List of primers and oligos used in this study.
Primers for overexpression of eIF2α and AURKA
EIF2S1-FW	aagggtaccgagctcggatccATGCCGGGTCTAAGTTGTAGATTT
EIF2S1-RE	tgctggatatctgcagaattcTTAATCTTCAGCTTTGGCTTCCA
HA-E-FW	cttggtaccgagctcggatccgccaccATGTATCCTTATGACGTGCCTGACTATGCCATGCCGGGTCTAAGTTGTAG
E-S52A-FW	ttaGccAGAAGGCGTATCCGTTCTATCA
E-S52A-RE	cggatacgccttctGGCTAATTCACTAAGAAGAATCATGCC
E-S52D-FW	ttaGAcAGAAGGCGTATCCGTTCTATCA
E-S52D-RE	cggatacgccttctGTCTAATTCACTAAGAAGAATCATGCC
AURKA-FW	cttggtaccgagctcggatccGCCACCATGGACTACAAAGACC
AURKA-RE	tgctggatatctgcagaattcTCAAGACTGTTTGCTAGCTGATTCTT
His-AURKA-FW	cttggtaccgagctcggatccGCCACCATGCATCATCACCATCACCAT
Primers for knockdown of ASNS
ASNS-sh1-FW	CCGGCGAGTGAAGAAATATCCGTATCTCGAGATACGGATATTTCTTCACTCGTTTTTG
ASNS-sh1-RE	AATTCAAAAACGAGTGAAGAAATATCCGTATCTCGAGATACGGATATTTCTTCACTCG
Primers for overexpression of ASNS
ASNS-FW	ttcctcgagactagttctagaGCCACCATGTGTGGCATTTGGGCG
ASNS-RE	ggagggagaggggcgggatccCTAAGCTTTGACAGCTGACTTGTAGTG
Primers for overexpression of mutant KEAP1
KEAP1-FW	tcgagctcaagcttcgaattcGCCACCATGCAGCCAGATC
KEAP1-RE	atccttgtaatccatggatccTCAACAGGTACAGTTCTGCTGGTC
Primers for overexpression of GCN2
HA-GCN2-FW	cttggtaccgagctcggatccGCCACCATGTATCCTTATGACGTGCCTGACTATGCCATGGCTGGGGGCCGTGGG
GCN2-RE	tgctggatatctgcagaattcTTAAAATAAGATTCTGTAGTAGTCATCTCTATAGC
Primers for CRISPR screen sequencing
v1CRISPRuniF	tcttGTGGAAAGGACGAAACACCg
v1CRISPRuniR3	GTGGATGAATACTGCCATTTGTCTCAAG
v1CRISPRi501	AATGATACGGCGACCACCGAGATCTACACTATAGCCTACACTCTTTCCCTACACGACGCTCTTCCGATCTtcttgtggaaaggacgaaacaccg
v1CRISPRi502	AATGATACGGCGACCACCGAGATCTACACATAGAGGCACACTCTTTCCCTACACGACGCTCTTCCGATCTtcttgtggaaaggacgaaacaccg
v1CRISPRi503	AATGATACGGCGACCACCGAGATCTACACCCTATCCTACACTCTTTCCCTACACGACGCTCTTCCGATCTtcttgtggaaaggacgaaacaccg
v1CRISPRi701	CAAGCAGAAGACGGCATACGAGATCGAGTAATGTGACTGGAGTTCAGACGTGTGCTCTTCCGATCTtcaagatctagaattcaaaaaagcacc
v1CRISPRi702	CAAGCAGAAGACGGCATACGAGATTCTCCGGAGTGACTGGAGTTCAGACGTGTGCTCTTCCGATCTtcaagatctagaattcaaaaaagcacc
Oligos for knockout of KEAP1 and NRF2
sgNC-FW	CACCGGCACTACCAGAGCTAACТCA
sgNC-RE	AAACTGAGTTAGCТCTGGTAGTGCC
KEAP1-sg1-F	CACCGCTTGTGGGCCATGAACТGGG
KEAP1-sg1-R	AAACCCCAGTTCATGGCCCACAAGC
KEAP1-sg2-F	CACCGTGTGTCCТCCACGТCATGAA
KEAP1-sg2-R	AAACTTCATGACGTGGAGGACACAC
NRF2-sg-FW	CACCGTTACAACTAGATGAAGAGAC
NRF2-sg-RE	AAACGTCTCTTCATCTAGTTGTAAC
Primers for qPCR analysis
ATF4-QF1	CCCTTCACCTTCTTACAACCTC
ATF4-QR1	TGCCCAGCTCTAAACTAAAGGA
PHGDH-QFW	CACGACAGGCTTGCTGAATGA
PHGDH-QRE	CTTCCGTAAACACGTCCAGTG
PSAT1-QFW	ACAGGAGCTTGGTCAGCTAAG
PSAT1-QRE	CATGCACCGTCTCATTTGCG
SHMT2-QFW	CCCTTCTGCAACCTCACGAC
SHMT2-QRE	TGAGCTTATAGGGCATAGACTCG
ASNS-QFW	GGAAGACAGCCCCGATTTACT
ASNS-QRE	AGCACGAACTGTTGTAATGTCA
AURKA-qFw	TGGGTGGTCAGTACATGCTC
AURKA-qRe	TGCATCCGACCTTCAATCATTTC
KEAP1-qFw	ATTGGCTGTGTGGAGTTGC
KEAP1-qRe	CAGGTTGAAGAACTCCTCTTGC
